# Supplementary material for: Humanization reveals pervasive incompatibility of yeast and human kinetochore components
Source: G3 (Bethesda). 2023 Nov 14;14(1):jkad260. doi: 10.1093/g3journal/jkad260 (PMC10755175; doi:10.1093/g3journal/jkad260)
Supplement: jkad260_Supplementary_Data [file jkad260_supplementary_data.zip]

Archive with 12 entries (12 files):
- Figure_S1_G3-2023-404663.pdf
- Figure_S2_G3-2023-404663.pdf
- Figure_S3_G3-2023-404663.pdf
- Figure_S4_G3-2023-404663.pdf
- Figure_S5_G3-2023-404663.pdf
- Supplemental_Figure_Legends_G3-2023-404663.docx
- Table_S1_G3-2023-404663.pdf
- Table_S2_G3-2023-404663.pdf
- Table_S3_G3-2023-404663.xlsx
- Table_S4_G3-2023-404663.xlsx
- Table_S5_G3-2023-404663.xlsx
- Table_S6_G3-2023-404663.xlsx
