# Supplementary material for: Humanization reveals pervasive incompatibility of yeast and human kinetochore components
Source: G3 (Bethesda). 2023 Nov 14;14(1):jkad260. doi: 10.1093/g3journal/jkad260 (PMC10755175; doi:10.1093/g3journal/jkad260)
Supplement: jkad260_Supplementary_Data [file jkad260_supplementary_data.zip › Table_S3_G3-2023-404663.xlsx]

## Sheet: cse4∆ Histone-shuffle strain
Strain	OD	ml plated	cells plated	colonies after 20 days	humanization frequency	humanization per billion plates	PCR confirmed colonies
pDT109 in yGOL187-1	6.5	1	65000000	0			ND
pDT109 in yGOL187-2	6.8	1	68000000	0			ND
pDT109 in yGOL187-3	8.2	1	82000000	0			ND
pDT109 in yGOL187-4	7.1	1	71000000	20	2.8169e-07	281.69	N 0/20
pGOL001 in yGOL187-1	5.1	1	51000000	1	1.96078e-08	19.6078	N 0/1
pGOL001 in yGOL187-2	4.2	1	42000000	ND			N 0/1
pGOL001 in yGOL187-3	9.2	1	92000000	0			ND
pGOL001 in yGOL187-4	7.2	1	72000000	0			ND
pGOL005 in yGOL187-1	3.9	1	39000000	2	5.12821e-08	51.2821	N 0/2
pGOL005 in yGOL187-2	5.9	1	59000000	1	1.69492e-08	16.9492	N 0/1
pGOL005 in yGOL187-3	8.2	1	82000000	0			ND
pGOL005 in yGOL187-4	6.5	1	65000000	0			ND
pGOL012 in yGOL187-1	5.1	1	51000000	9	1.76471e-07	176.471	N 0/9
pGOL012 in yGOL187-2	6.2	1	62000000	11	1.77419e-07	177.419	N 0/11
pGOL012 in yGOL187-3	8.7	1	87000000	0			ND
pGOL012 in yGOL187-4	9.3	1	93000000	1	1.07527e-08	10.7527	N 0/1
pGOL049 in yGOL187-1	5.6	1	56000000	13	2.32143e-07	232.143	N 0/13
pGOL049 in yGOL187-2	6.2	1	62000000	ND			ND
pGOL049 in yGOL187-3	8.1	1	81000000	5	6.17284e-08	61.7284	N 0/5
pGOL049 in yGOL187-4	8.5	1	85000000	1	1.17647e-08	11.7647	N 0/1
pGOL052 in yGOL187-1	8.9	1	89000000	79	8.8764e-07	887.64	N 0/16
pGOL052 in yGOL187-2	9.6	1	96000000	98	1.02083e-06	1020.83	N 0/16
pGOL052 in yGOL187-3	8.1	1	81000000	1	1.23457e-08	12.3457	N 0/1
pGOL052 in yGOL187-4	7.9	1	79000000	14	1.77215e-07	177.215	N 0/14
pGOL053 in yGOL187-1	4.6	1	46000000	31	6.73913e-07	673.913	N 0/16
pGOL053 in yGOL187-2	4.9	1	49000000	0			ND
pGOL053 in yGOL187-3	8.2	1	82000000	1	1.21951e-08	12.1951	N 0/1
pGOL053 in yGOL187-4	7.7	1	77000000	4	5.19481e-08	51.9481	N 0/4
pGOL054 in yGOL187-1	5.1	1	51000000	0			ND
pGOL054 in yGOL187-2	5.3	1	53000000	0			ND
pGOL054 in yGOL187-3	7	1	70000000	0			ND
pGOL054 in yGOL187-4	6.4	1	64000000	4	6.25e-08	62.5	N 0/4
pGOL055 in yGOL187-1	4.4	1	44000000	116	2.63636e-06	2636.36	N 0/16
pGOL055 in yGOL187-2	5.4	1	54000000	3	5.55556e-08	55.5556	N 0/3
pGOL055 in yGOL187-3	7.3	1	73000000	2	2.73973e-08	27.3973	N 0/2
pGOL055 in yGOL187-4	7.8	1	78000000	0			ND
pGOL056 in yGOL187-1	6.8	1	68000000	15	2.20588e-07	220.588	N 0/15
pGOL056 in yGOL187-2	5.4	1	54000000	0			ND
pGOL056 in yGOL187-3	7.6	1	76000000	2	2.63158e-08	26.3158	N 0/2
pGOL056 in yGOL187-4	9.9	1	99000000	0			ND
pGOL057 in yGOL187-1	4	1	40000000	0			ND
pGOL057 in yGOL187-2	4.5	1	45000000	0			ND
pGOL057 in yGOL187-3	7.6	1	76000000	2	2.63158e-08	26.3158	N 0/2
pGOL057 in yGOL187-4	7.3	1	73000000	0			ND
pGOL066 in yGOL187-1	6.9	1	69000000	4	5.7971e-08	57.971	Y 2/4
pGOL066 in yGOL187-2	8.1	4	324000000	2	6.17284e-09	6.17284	N 0/2
pGOL066 in yGOL187-3	10.1	1	101000000	1	9.90099e-09	9.90099	N 0/1
pGOL066 in yGOL187-4	10.5	1	105000000	11	1.04762e-07	104.762	Y 1/11
pGOL084 in yGOL187-1	5.4	1	54000000	39	7.22222e-07	722.222	N 0/16
pGOL084 in yGOL187-2	5.2	1	52000000	6	1.15385e-07	115.385	N 0/6
pGOL084 in yGOL187-3	8.6	1	86000000	0			ND
pGOL084 in yGOL187-4	8.2	1	82000000	0			ND
pGOL085 in yGOL187-1	8	1	80000000	47	5.875e-07	587.5	N 0/16
pGOL085 in yGOL187-2	4.8	1	48000000	0			ND
pGOL085 in yGOL187-3	7.8	1	78000000	1	1.28205e-08	12.8205	N 0/1
pGOL085 in yGOL187-4	7.7	1	77000000	3	3.8961e-08	38.961	N 0/3
pGOL086 in yGOL187-1	3.6	1	36000000	0			ND
pGOL086 in yGOL187-2	5	1	50000000	0			ND
pGOL086 in yGOL187-3	7.9	1	79000000	0			ND
pGOL086 in yGOL187-4	9.7	1	97000000	0			ND
pMAH464 in yGOL187-1	no growth						ND
pMAH464 in yGOL187-2	no growth						ND
pMAH464 in yGOL187-3	6.9	1	69000000	1	1.44928e-08	14.4928	N 0/1
pMAH464 in yGOL187-4	5.9	1	59000000	0			ND

## Sheet: dad1-E50D CSE4 Hist.shuffle
Strain	OD	ml plated	cells plated	colonies after 20 days	humanization frequency	humanization per billion plates	Humanization PCR confirmed
pDT109 in yGOL001_B	3.6	0.02	720000	1	1.38889e-06	1388.89	N 0/1
pDT109 in yGOL001_B	3.6	0.2	7200000	23	3.19444e-06	3194.44	Y 2/2
pDT109 in yGOL001_B	3.6	2	72000000	161	2.23611e-06	2236.11	ND
pDT109 in yGOL001_C	7.1	0.75	5.325e+07	27	5.07042e-07	507.042	Y 2/3
pDT109 in yGOL001_D	1	5.2	520000000	18	3.46154e-08	34.6154	Y 2/3
pDT109 in yGOL001-1_A	5	0.2	10000000	2332	0.0002332	233200	Y 2/2
pDT109 in yGOL001-2_A	4.2	0.2	8400000	205	2.44048e-05	24404.8	Y 2/2
pDT109 in yGOL001-3_A	4	0.2	8000000	321	4.0125e-05	40125	Y 2/2
pDT109 in yGOL67-1_F	6.1	0.2	12200000	145	1.18852e-05	14016.4	Y 2/2
pDT109 in yGOL67-2_F	6.1	0.4	24400000	319	1.30738e-05	15696.7	Y 2/2
pDT109 in yGOL67-3_F	5.8	0.2	11600000	123	1.06034e-05	12327.6	Y 2/2
pDT109-yGOL067_E	10.2	0.2	20400000	1114	5.46078e-05	54607.8	Y 3/3
pDT109-yMAH700_1	4.7	0.05	2350000	296	0.000125957	125957	Y 3/3
pDT109-yMAH700_1	4.7	0.2	9400000	624	6.6383e-05	66383	ND
pDT109-yMAH700_1	4.7	2	94000000	1263	1.34362e-05	13436.2	ND
pDT109-yMAH700_2	5.4	0.05	2700000	260	9.62963e-05	96296.3	Y 3/3
pDT109-yMAH700_2	5.4	0.2	10800000	666	6.16667e-05	61666.7	ND
pDT109-yMAH700_2	5.4	2	108000000	2378	2.20185e-05	22018.5	ND
pGOL001 in yGOL001_B	7	0.05	3.5e+06	0			ND
pGOL001 in yGOL001_B	7	0.4	2.8e+07	12	4.28571e-07	428.571	Y 2/3
pGOL001 in yGOL001_B	7	3	210000000	78	3.71429e-07	371.429	ND
pGOL001 in yGOL001-1_A	3.5	0.2	7e+06	18	2.57143e-06	2571.43	Y 2/2
pGOL001 in yGOL001-1_H	3.5	0.2	7e+06	18	2.57143e-06	2571.43	Y 1/2
pGOL001 in yGOL001-2_A	4	0.2	8000000	21	2.625e-06	2625	Y 1/2
pGOL001 in yGOL001-2_H	4	0.2	8000000	21	2.625e-06	2625	Y 2/2
pGOL001 in yGOL001-3_A	2.8	0.2	5.6e+06	23	4.10714e-06	4107.14	Y 2/2
pGOL001 in yGOL001-3_H	2.8	0.2	5.6e+06	23	4.10714e-06	4107.14	Y 2/2
pGOL001 in yGOL008 -1_H	2.2	0.4	8.8e+06	17	1.93182e-06	1931.82	Y 2/2
pGOL001 in yGOL008 -2_H	3.2	0.2	6.4e+06	22	3.4375e-06	3437.5	Y 2/2
pGOL001 in yGOL008 -3_H	3.8	0.2	7600000	15	1.97368e-06	1973.68	Y 1/2
pGOL001-yGOL067-1_E	6.5	0.2	13000000	326	2.50769e-05	25076.9	Y 2/2
pGOL001-yGOL067-2_E	4.8	0.2	9600000	101	1.05208e-05	10520.8	Y 2/2
pGOL001-yGOL067-3_E	5.9	0.2	1.18e+07	773	6.55085e-05	65508.5	Y 2/2
pGOL005 in yGOL001_B	1.8	0.05	900000	4	4.44444e-06	4444.44	ND
pGOL005 in yGOL001_B	1.8	0.4	7200000	35	4.86111e-06	4861.11	Y 2/3
pGOL005 in yGOL001_B	1.8	2	36000000	124	3.44444e-06	3444.44	ND
pGOL005 in yGOL001-1_A	1.9	0.4	7600000	43	5.65789e-06	5657.89	Y 2/2
pGOL005 in yGOL001-1_C	6	0.2	1.2e+07	472	3.93333e-05	39333.3	Y 2/3
pGOL005 in yGOL001-1_H	1.9	0.4	7600000	43	5.65789e-06	5657.89	Y 2/2
pGOL005 in yGOL001-2_A	2.9	0.2	5800000	49	8.44828e-06	8448.28	Y 2/2
pGOL005 in yGOL001-2_H	2.9	0.2	5800000	49	8.44828e-06	8448.28	Y 2/2
pGOL005 in yGOL001-3_A	3.4	0.2	6.8e+06	36	5.29412e-06	5294.12	Y 2/2
pGOL005 in yGOL001-3_H	3.4	0.2	6.8e+06	36	5.29412e-06	5294.12	Y 1/2
pGOL005 in yGOL008 -1_H	3.5	0.2	7e+06	12	1.71429e-06	1714.29	Y 1/2
pGOL005 in yGOL008 -2_H	2	0.4	8000000	31	3.875e-06	3875	Y 2/2
pGOL005 in yGOL008 -3_H	4.3	0.2	8600000	21	2.44186e-06	2441.86	Y 2/2
pGOL005-yGOL067-1_E	6.1	0.2	12200000	229	1.87705e-05	18770.5	Y 2/2
pGOL005-yGOL067-2_E	4.2	0.2	8400000	119	1.41667e-05	14166.7	Y 2/2
pGOL005-yGOL067-3_E	6.4	0.2	1.28e+07	428	3.34375e-05	33437.5	Y 2/2
pGOL005-yGOL67-4_E	7.9	0.4	31600000	90	2.8481e-06	2848.1	Y 1/2
pGOL012 in yGOL001-1_C	5.7	0.2	1.14e+07	271	2.37719e-05	23771.9	Y 2/2
pGOL012 in yGOL001-1_I	3.6	0.05	1800000	0			ND
pGOL012 in yGOL001-1_I	3.6	0.2	7200000	41	5.69444e-06	5694.44	Y 2/3
pGOL012 in yGOL001-1_I	3.6	2	72000000	258	3.58333e-06	3583.33	ND
pGOL012 in yGOL001-2_C	6.7	0.2	13400000	886	6.61194e-05	66119.4	Y 2/2
pGOL012 in yGOL001-2_I	4.9	0.05	2.45e+06	30	1.22449e-05	12244.9	ND
pGOL012 in yGOL001-2_I	4.9	0.2	9.8e+06	100	1.02041e-05	10204.1	Y 3/3
pGOL012 in yGOL001-2_I	4.9	2	98000000	563	5.7449e-06	5744.9	ND
pGOL012-yGOL067-1_E	7.4	0.05	3.7e+06	601	0.000162432	162432	Y 2/3
pGOL012-yGOL067-1_G	3.1	0.4	1.24e+07	45	3.62903e-06	3629.03	Y 1/3
pGOL012-yGOL067-2_E	6.2	0.05	3.1e+06	198	6.3871e-05	63871	Y 3/3
pGOL012-yGOL067-2_E	6.2	0.2	1.24e+07	429	3.45968e-05	34596.8	ND
pGOL012-yGOL067-2_E	6.2	2	124000000	2588	2.0871e-05	20871	ND
pGOL012-yGOL067-2_G	3.1	0.4	1.24e+07	19	1.53226e-06	1532.26	Y 3/3
pGOL012-yGOL067-3_E	7	0.05	3.5e+06	411	0.000117429	117429	Y 2/3
pGOL013 in yGOL001-1_I	4.7	0.05	2350000	25	1.06383e-05	10638.3	ND
pGOL013 in yGOL001-1_I	4.7	0.2	9400000	67	7.12766e-06	7127.66	Y 2/3
pGOL013 in yGOL001-1_I	4.7	2	9.4e+07	397	4.2234e-06	4223.4	ND
pGOL013 in yGOL001-2_I	4.2	0.05	2100000	21	1e-05	10000	ND
pGOL013 in yGOL001-2_I	4.2	0.2	8400000	87	1.03571e-05	10357.1	Y 3/3
pGOL013 in yGOL001-2_I	4.2	2	84000000	571	6.79762e-06	6797.62	ND
pGOL013-yGOL067-1_E	7	0.05	3.5e+06	262	7.48571e-05	74857.1	Y 2/2
pGOL013-yGOL067-2_E	5.8	0.05	2900000	94	3.24138e-05	32413.8	Y 2/2
pGOL013-yGOL067-3_E	5.3	0.05	2650000	42	1.58491e-05	15849.1	ND
pGOL013-yGOL067-3_E	5.3	0.2	10600000	172	1.62264e-05	16226.4	Y 2/3
pGOL013-yGOL067-3_E	5.3	2	106000000	940	8.86792e-06	8867.92	ND
pGOL049 in yGOL001-1_I	4	0.05	2000000	25	1.25e-05	12500	ND
pGOL049 in yGOL001-1_I	4	0.2	8000000	70	8.75e-06	8750	Y 3/3
pGOL049 in yGOL001-1_I	4	2	80000000	481	6.0125e-06	6012.5	ND
pGOL049 in yGOL001-2_I	3.3	0.05	1.65e+06	20	1.21212e-05	12121.2	ND
pGOL049 in yGOL001-2_I	3.3	0.2	6.6e+06	53	8.0303e-06	8030.3	Y 2/3
pGOL049 in yGOL001-2_I	3.3	2	6.6e+07	314	4.75758e-06	4757.58	ND
pGOL049 in yGOL001-3_I	2.9	0.05	1450000	9	6.2069e-06	6206.9	ND
pGOL049 in yGOL001-3_I	2.9	0.2	5800000	52	8.96552e-06	8965.52	Y 2/3
pGOL049 in yGOL001-3_I	2.9	2	58000000	247	4.25862e-06	4258.62	ND
pGOL049 in yGOL001-4_I	3.6	0.05	1800000	18	1e-05	10000	ND
pGOL049 in yGOL001-4_I	3.6	0.2	7200000	61	8.47222e-06	8472.22	Y 3/3
pGOL049 in yGOL001-4_I	3.6	2	72000000	ND			ND
pGOL052-yGOL067-1_G	3.2	0.4	1.28e+07	2	1.5625e-07	156.25	Y 2/2
pGOL052-yGOL067-2_G	2.8	0.4	1.12e+07	46	4.10714e-06	4107.14	Y 2/3
pGOL053-yGOL067-1_G	2.4	0.4	9600000	107	1.11458e-05	11145.8	Y 2/3
pGOL053-yGOL067-2_G	3.4	0.4	1.36e+07	123	9.04412e-06	9044.12	Y 2/3
pGOL054-yGOL067-1_G	2.5	0.4	10000000	10	1e-06	1000	Y 3/3
pGOL054-yGOL067-2_G	1.3	1	13000000	39	3e-06	3000	Y 2/3
pGOL055-yGOL067-1_G	1	1	10000000	76	7.6e-06	7600	Y 3/3
pGOL055-yGOL067-2_G	3.4	0.4	1.36e+07	107	7.86765e-06	7867.65	Y 1/3
pGOL056-yGOL067-1_G	3.9	0.4	1.56e+07	93	5.96154e-06	5961.54	Y 3/3
pGOL056-yGOL067-2_G	3.6	0.4	14400000	92	6.38889e-06	6388.89	Y 3/3
pGOL057-yGOL067-1_G	2.2	1	22000000	98	4.45455e-06	4454.55	Y 1/3
pGOL057-yGOL067-2_G	1.5	1	15000000	81	5.4e-06	5400	Y 3/3
pGOL066-yGOL067-1_G	3	0.4	1.2e+07	191	1.59167e-05	15916.7	Y 1/2
pGOL066-yGOL067-1_G	1.9	1	19000000	361	1.9e-05	19000	Y 2/2
pGOL84 in yGOL67-1_F	8.7	0.2	17400000	119	6.83908e-06	6839.08	Y 3/3
pGOL84 in yGOL67-2_F	9.2	0.2	1.84e+07	151	8.20652e-06	8206.52	Y 3/3
pGOL85 in yGOL67-1_F	5.3	0.4	21200000	146	6.88679e-06	6886.79	Y 2/3
pGOL85 in yGOL67-2_F	5.7	0.4	2.28e+07	293	1.28509e-05	12850.9	Y 3/3
pGOL85 in yGOL67-3_F	6.1	0.4	24400000	263	1.07787e-05	10778.7	Y 2/3
pGOL86 in yGOL67-1_F	5.7	0.4	2.28e+07	424	1.85965e-05	18596.5	Y
pGOL86 in yGOL67-2_F	6.4	0.4	2.56e+07	374	1.46094e-05	14609.4	Y
pGOL86 in yGOL67-3_F	5.7	0.4	2.28e+07	380	1.66667e-05	16666.7	Y
pMAH464 in yGOL001_B	4.4	0.02	880000	0			ND
pMAH464 in yGOL001_B	4.4	0.2	8.8e+06	0			ND
pMAH464 in yGOL001_B	4.4	2	88000000	5	5.68182e-08	56.8182	Y 3/5
pMAH464 in yGOL001-1_A	4.2	0.2	8400000	45	5.35714e-06	5357.14	Y 2/3
pMAH464 in yGOL001-1_C	3.6	2	72000000	11	1.52778e-07	152.778	Y 2/3
pMAH464 in yGOL001-2_A	3.7	0.2	7.4e+06	8	1.08108e-06	1081.08	Y 2/3
pMAH464 in yGOL001-3 _A	3.2	0.2	6.4e+06	5	7.8125e-07	781.25	Y 1/3
pMAH464 in yGOL067-1_E	3.4	2	68000000	44	6.47059e-07	647.059	Y 1/3
pMAH464 in yGOL067-2_E	6	2	120000000	165	1.375e-06	1375	Y 2/3
pMAH464 in yGOL067-3_E	4.8	2	96000000	178	1.85417e-06	1854.17	Y 3/3
pRS414 in yGOL001_C	6.4	0.75	4.8e+07	1	2.08333e-08	20.8333	ND
pRS414 in yGOL001_D	0.8	2.5	20000000	3	1.5e-07	150	N 0/3
pRS414 in yGOL001_D	1.1	5.2	5.72e+08	1	1.74825e-09	1.74825	ND
pRS414 in yGOL001-1_A	4.8	0.2	9600000	0			ND
pRS414 in yGOL001-2_A	3.8	0.2	7600000	0			ND
pRS414 in yGOL001-3_A	4.2	0.2	8400000	0			ND
pRS414 in yGOL008 -1_H	3.7	0.2	7.4e+06	0			ND
pRS414 in yGOL008 -2_H	3.2	0.2	6.4e+06	0			ND
pRS414 in yGOL008 -3_H	4.1	0.2	8.2e+06	0			ND

## Sheet: dad1-E50D cse4∆ Hist.shuffle
Strain	OD	ml plated	cells plated	colonies after 20 days	humanization frequency	humanization per billion plates	PCR confirmed colonies
pDT109 in yGOL014_C	6.1	0.75	4.575e+07	2	4.37158e-08	43.7158	N 0/2
pDT109 in yGOL014_D	0.8	5.2	416000000	2	4.80769e-09	4.80769	N 0/2
pGOL001 in yGOL014_C	6	0.75	45000000	ND			ND
pGOL001 in yGOL014_D	0.9	5.2	468000000	0			ND
pGOL005 in yGOL014_C	5.9	0.75	44250000	3	6.77966e-08	67.7966	N 0/3
pGOL005 in yGOL014_D	1	5.2	520000000	ND			ND
pGOL012-yGOL069-1_G	4.3	1	43000000	ND			ND
pGOL012-yGOL069-2_G	6.1	0.4	24400000	4	1.63934e-07	163.934	N 0/4
pGOL052-yGOL069-1_G	4.3	1	43000000	2	4.65116e-08	46.5116	N 0/2
pGOL052-yGOL069-2_G	6.4	0.4	2.56e+07	0			ND
pGOL053-yGOL069-1_G	4.5	0.4	18000000	1	5.55556e-08	55.5556	N 0/1
pGOL053-yGOL069-2_G	6.1	0.4	24400000	0			ND
pGOL054-yGOL069-1_G	4.2	1	42000000	21	5e-07	500	N 0/21
pGOL054-yGOL069-2_G	3.1	1	31000000	7	2.25806e-07	225.806	N 0/7
pGOL055-yGOL069-1_G	6.9	0.4	2.76e+07	0			ND
pGOL055-yGOL069-2_G	5.9	0.4	23600000	0			ND
pGOL056-yGOL069-1_G	4.9	0.4	1.96e+07	0			ND
pGOL056-yGOL069-2_G	6.1	0.4	24400000	0			ND
pGOL057-yGOL069-1_G	7	0.4	2.8e+07	6	2.14286e-07	214.286	N 0/6
pGOL057-yGOL069-2_G	8.2	0.4	3.28e+07	22	6.70732e-07	670.732	N 0/22
pGOL066-yGOL069-1_G	1.7	1	17000000	32	1.88235e-06	1882.35	Y 2/3
pGOL066-yGOL069-1_G	3.4	0.4	1.36e+07	139	1.02206e-05	10220.6	Y 3/3
pGOL84 in yGOL69-1_F	5.6	3	1.68e+08	0			ND
pGOL84 in yGOL69-2_F	2.1	3	6.3e+07	5	7.93651e-08	79.3651	N 0/3
pGOL84 in yGOL69-3_F	0.29	3	8.7e+06	15	1.72414e-06	1724.14	N 0/3
pGOL85 in yGOL69-1_F	5.8	3	174000000	9	5.17241e-08	51.7241	N 0/9
pGOL85 in yGOL69-1_F	5.8	0.4	23200000	1	4.31034e-08	43.1034	N 0/1
pGOL85 in yGOL69-2_F	4.8	3	144000000	0			ND
pGOL85 in yGOL69-2_F	4.8	0.4	19200000	0			ND
pGOL85 in yGOL69-3_F	no growth						ND
pGOL86 in yGOL69-1_F	8	3	240000000	72	3e-07	300	ND
pGOL86 in yGOL69-1_F	8	0.4	32000000	12	3.75e-07	375	N 0/8
pGOL86 in yGOL69-2_F	4.1	3	1.23e+08	312	2.53659e-06	2536.59	ND
pGOL86 in yGOL69-2_F	4.1	0.4	1.64e+07	30	1.82927e-06	1829.27	N 0/8
pGOL86 in yGOL69-3_F	2.9	3	87000000	11	1.26437e-07	126.437	N 0/6
pGOL86 in yGOL69-3_F	2.9	0.4	11600000	2	1.72414e-07	172.414	N 0/2
pMAH464 in yGOL014_C	3.8	0.75	2.85e+07	0			ND
pMAH464 in yGOL014_D	0.3	5.2	156000000	0			ND
pRS414 in yGOL014_C	6.9	0.75	51750000	ND			ND
pRS414 in yGOL014_D	1	5.2	520000000	0			ND

## Sheet: data in Figure S1 F
hHistones only	CENP-A	CSE4	A	B	C	D	E	F	G	H	I	J	K	L	C + hH2B	CSE4 cse4∆	Empty
233200	5357.14	15916.7	2571.43	5657.89	23771.9	9087.5	156.25	11145.8	1000	7600	5961.54	4454.55	6886.79	18596.5	6839.08	1882.35
24404.8	1081.08	19000	2625	8448.28	66119.4	8303.03	4107.1	9044.12	3000	7867.65	6388.89	5400	12850.9	14609.4	8206.52	10220.6
40125	781.25		4107.14	5294.12	162432	6477.01							10778.7	16666.7
2273.15	56.8182		25076.9	4444.44	39779.6	9236.11											20.8333
54607.8	152.778		10520.8	4861.11	117429												1.74825
14016.4	647.059		65508.5	3444.44	74857.1												150
15696.7	1375		2571.43	39333.3	32413.8
12327.6	1854.17		2625	18770.5	13647.8
68592.2			4107.14	14166.7	3629.03
59993.8			1931.82	33437.5	1532.26
			3437.5	2848.1
			1973.68	5657.89
				8448.28
				5294.12
				1714.29
				3875
				2441.86

## Sheet: PCR genotyping
	dad1-E50D CSE4 histone-shuffle strain							dad1-E50D cse4∆ histone-shuffle strain						cse4∆ histone-shuffle strain
histone-humanization plasmid	hHistones	CENP-A	Chimera A-L	Superloser	rcCSE4	Humanized?	Humanization success rate	hHistones	CENP-A	Chimera A-L	rcCSE4	Humanized?	Humanization success rate	hHistones	CENP-A	Chimera A-L	rcCSE4	Humanized?	Humanization success rate
Empty	0/3	0/3	ND	0/3	2/3	0/3	0	ND	ND	ND	ND	ND	ND	ND	ND	ND	ND	ND	ND
hHistones only	26/29	ND	ND	3/29	ND	26/29	0.896552	1/3	ND	ND	3/3	0/3	0	16/20	ND	ND	19/20	0/20	0
CENP-A	19/26	16/26	ND	4/26	ND	16/26	0.615385	ND	ND	ND	ND	ND	ND	1/1	0/1	ND	1/1	0/1	0
CSE4	3/4	ND	ND	0/4	ND	3/4	0.75	5/6	ND	ND	0/6	5/6	0.833333	3/18	ND	ND	14/18	3/18	0.166667
Chimera A	24/27	ND	23/24	ND	2/26	23/26	0.884615	ND	ND	ND	ND	ND	ND	1/2	ND	1/2	2/2	0/3	0
Chimera B	27/32	ND	26/27	ND	4/32	26/32	0.8125	2/3	ND	0/1	2/3	0/3	0	2/3	ND	2/3	2/3	0/3	0
Chimera C	33/38	ND	31/33	ND	5/38	31/38	0.815789	3/4	ND	0/1	3/4	0/4	0	13/21	ND	0/3	18/21	0/21	0
Chimera D	10/12	ND	10/10	ND	2/12	10/12	0.833333	ND	ND	ND	ND	ND	ND	15/19	ND	0/2	17/19	0/19	0
Chimera E	4/5	ND	5/5	ND	1/5	4/5	0.8	1/2	ND	ND	2/2	0/2	0	38/47	ND	0/4	43/47	0/47	0
Chimera F	5/6	ND	4/5	ND	1/6	4/6	0.666667	1/1	ND	ND	1/1	0/1	0	16/21	ND	0/1	20/21	0/21	0
Chimera G	5/6	ND	5/5	ND	1/6	5/6	0.833333	28/28	ND	0/8	17/28	0/28	0	3/4	ND	ND	4/4	0/4	0
Chimera H	4/6	ND	4/4	ND	2/6	4/6	0.666667	ND	ND	ND	ND	ND	ND	15/21	ND	0/2	19/21	0/21	0
Chimera I	6/6	ND	6/6	ND	0/6	6/6	1	ND	ND	ND	ND	ND	ND	14/17	ND	0/3	14/17	0/17	0
Chimera J	6/6	ND	4/4	ND	2/6	4/6	0.666667	26/28	ND	0/7	21/28	0/28	0	0/2	ND	0/2	2/2	0/2	0
Chimera K	6/6	ND	6/6	ND	0/6	6/6	1	2/10	ND	ND	10/10	0/10	0	19/22	ND	0/3	19/22	0/22	0
Chimera L	8/9	ND	7/7	ND	2/9	7/9	0.777778	16/24	ND	0/16	23/24	0/24	0	15/20	ND	0/5	15/20	0/20	0
C+hH2B-K117R	8/9	ND	8/8	ND	1/9	8/9	0.888889	0/6	ND	ND	6/6	0/6	0	ND	ND	ND	ND	ND	ND
