# Supplementary material for: Humanization reveals pervasive incompatibility of yeast and human kinetochore components
Source: G3 (Bethesda). 2023 Nov 14;14(1):jkad260. doi: 10.1093/g3journal/jkad260 (PMC10755175; doi:10.1093/g3journal/jkad260)
Supplement: jkad260_Supplementary_Data [file jkad260_supplementary_data.zip › Table_S4_G3-2023-404663.xlsx]

## Sheet: data in Figures 2D & 3A
Strain	unbudded	budded single focus	budded two foci	budded anaphase/telophase	total	abnormal foci
115-Ndc80-GFP-GAL_15	11	5	7	16	39	1
115-Ndc80-GFP-GAL_14	10	11	10	11	42	2
115-Ndc80-GFP-GAL_13	11	3	9	15	38	0
115-Ndc80-GFP-GAL_12	8	5	10	13	36	2
115-Ndc80-GFP-GAL_11	13	4	9	9	35	3
total	53	28	45	64	190	8
	0.278947	0.147368	0.236842	0.336842		0.0421053
error +	0.0695293	0.0585297	0.0669394	0.0719874		0.0391704
error -	0.0624895	0.0471553	0.0585361	0.0668049		0.0237546
17-Ndc80-GFP-GAL_15	2	1	7	8	18	11
17-Ndc80-GFP-GAL_14	5	2	11	7	25	13
17-Ndc80-GFP-GAL_13	6	1	12	3	22	9
17-Ndc80-GFP-GAL_12	10	3	14	10	37	20
17-Ndc80-GFP-GAL_11	11	1	4	2	18	7
17-Ndc80-GFP-GAL_10	3	0	2	1	6	3
17-Ndc80-GFP-GAL_9	1	0	3	3	7	2
17-Ndc80-GFP-GAL_8	4	2	2	1	9	7
17-Ndc80-GFP-GAL_7	0	1	3	2	6	3
17-Ndc80-GFP-GAL_6	2	0	4	0	6	3
17-Ndc80-GFP-GAL_5	1	0	3	1	5	3
17-Ndc80-GFP-GAL_4	1	0	1	3	5	1
total	46	11	66	41	154	82
	0.298701	0.0714286	0.428571	0.266234		0.532468
error +	0.07893	0.0527813	0.0821421	0.0771413		0.0807375
error -	0.0710009	0.0352345	0.0793398	0.0679155		0.0820106
31-Ndc80-GFP-GAL_1	2	2	0	6	10	0
31-Ndc80-GFP-GAL_2	1	0	3	3	7	3
31-Ndc80-GFP-GAL_3	1	0	2	4	7	0
31-Ndc80-GFP-GAL_4	1	0	1	5	7	0
31-Ndc80-GFP-GAL_5	5	1	0	3	9	0
31-Ndc80-GFP-GAL_6	3	3	0	6	12	0
31-Ndc80-GFP-GAL_7	2	1	1	3	7	1
31-Ndc80-GFP-GAL_8	5	1	3	3	12	1
31-Ndc80-GFP-GAL_9	5	2	1	2	10	0
31-Ndc80-GFP-GAL_10	2	2	1	3	8	0
31-Ndc80-GFP-GAL_11					0
31-Ndc80-GFP-GAL_12					0
total	27	12	12	38	89	5
	0.303371	0.134831	0.134831	0.426966		0.0561798
error +	0.106545	0.0888501	0.0888501	0.109333		0.070073
error -	0.0930215	0.0631758	0.0631758	0.104333		0.0376888

## Sheet: data in Figure 3B
	pGOL017 in Ndc80-GFP WT cells
		1	2	3	4	5	6	7	8	9	10	11	12	13	14	15	16	17	18	19	20	21	22	23	24	25	26	27	28	29	30	31	32	33	34	35	36	37	38	39	40	Average	SD
Measured distance (AU)	0	382	375	589	424	416	409	1069	457	523	497	713	504	465	596	485	439	566	1037	441	388	459	312	535	1043	437	545	509	386	428	446	622	423	580	660	628	465	761	400	836	531	544.525	182.337
	1	384	389	583	400	412	376	1074	425	583	563	724	570	494	606	561	429	566	1122	460	401	524	354	519	1220	447	509	562	375	530	541	606	417	525	809	681	417	857	418	698	535	566.65	202.92
	2	400	394	607	446	423	386	967	461	581	560	715	636	608	612	619	456	584	1086	481	441	592	350	558	1071	483	637	638	397	513	510	685	432	588	826	675	513	1084	403	562	634	590.35	188.269
	3	398	415	546	472	475	393	846	471	596	684	696	695	590	625	974	461	557	833	462	460	653	369	507	813	540	691	655	368	622	504	685	419	599	924	799	513	996	435	644	689	601.85	166.756
	4	439	520	525	573	475	453	721	525	598	678	686	973	601	677	972	521	563	766	496	518	763	384	574	612	608	674	616	435	684	491	813	462	718	989	866	525	907	475	727	683	632.15	157.659
	5	426	636	576	599	478	444	1075	680	750	840	769	895	604	649	832	468	563	942	461	518	589	470	598	557	578	624	628	438	842	508	1519	513	809	773	1046	576	828	511	801	756	679.225	216.613
	6	485	656	664	599	480	474	1165	739	944	965	901	921	604	834	802	496	642	1001	522	729	472	470	660	538	663	710	613	468	1209	517	1859	494	761	617	1232	572	689	518	834	725	731.1	277.285
	7	475	666	996	884	513	440	927	743	719	1723	1103	977	550	1446	813	512	771	889	641	820	464	729	744	589	768	817	725	505	1706	582	2000	535	683	568	1250	741	584	646	779	763	819.65	356.183
	8	584	700	1275	1201	513	636	780	619	629	2455	1429	1089	555	1688	981	535	934	912	703	810	500	600	742	652	776	794	753	452	2735	833	1831	694	646	556	1186	1091	596	646	741	633	912.125	502.148
	9	662	557	1478	1355	633	737	597	572	679	2503	1425	1032	659	1561	1153	586	1186	1003	595	849	573	531	828	725	778	603	652	484	2851	1033	1780	912	646	636	1169	1649	631	977	768	636	967.1	524.719
	10	1143	519	1393	1486	718	764	513	523	662	1616	1158	863	939	1359	1301	740	1156	875	701	899	538	440	930	763	675	565	627	426	2373	1210	1695	1194	553	649	1083	2415	721	1403	978	579	978.625	473.488
	11	1411	459	1120	1440	735	667	536	509	822	1272	1036	828	1455	1359	1345	895	1141	782	823	1014	542	490	952	900	703	675	689	523	1547	1120	1623	1155	526	692	818	2929	737	1550	1146	656	990.55	461.769
	12	1428	454	793	1793	926	662	462	549	874	1760	768	702	1841	1227	1350	1012	1505	706	681	908	512	500	977	986	829	696	695	644	1033	988	1623	1177	531	662	903	2532	712	1764	1419	669	1006.33	473.031
	13	1295	472	696	1597	1405	620	484	591	799	1758	700	651	1711	1100	1145	983	1663	706	577	904	489	531	1006	903	828	553	776	654	845	990	1498	1134	499	727	1148	1260	721	1527	1455	636	950.925	386.571
	14	936	555	722	1329	1507	699	475	474	934	2642	780	549	1664	1198	1170	1086	1588	657	577	864	415	551	993	622	750	552	1057	733	855	940	1087	878	539	553	1068	1264	618	1218	1383	638	928	430.836
	15	895	606	662	1393	1432	712	469	483	885	2690	741	459	1052	1345	956	1255	1450	671	500	743	408	483	1012	504	602	537	1207	747	765	762	1104	805	534	479	964	1175	570	1218	1340	638	881.325	430.826
	16	1057	627	678	1192	1485	577	588	480	832	2467	1019	445	831	1345	850	1072	1378	602	529	859	408	464	1043	573	689	573	1517	730	885	795	891	959	556	529	841	1336	545	1479	1051	864	891.025	404.902
	17	1278	609	830	1333	1443	499	604	513	859	2087	1088	447	979	1538	793	1168	1534	617	568	808	444	485	1103	541	676	546	1366	716	851	959	801	1079	619	493	784	1774	581	1635	1102	763	922.825	411.022
	18	1334	623	1018	1333	1103	501	670	571	948	2080	1008	424	1331	1584	933	1339	1534	803	547	707	497	605	1118	504	695	566	1161	697	1013	906	834	929	736	564	771	2186	799	1809	1267	859	972.675	429.315
	19	1125	630	1312	1184	714	454	733	489	818	2691	1056	455	1586	1725	1249	1185	1213	871	659	707	497	623	1133	512	750	575	811	618	1518	961	1333	821	861	626	896	2171	1040	1781	1328	911	1015.55	484.778
	20	795	650	1078	1067	714	449	712	631	728	2442	826	471	1638	1780	1668	1068	881	914	679	812	439	609	1118	501	750	528	811	532	2712	922	1296	597	889	671	944	1932	910	1477	989	754	984.6	521.487
	21	671	851	841	907	540	541	583	796	807	1740	745	480	1488	1780	1517	984	766	891	1080	863	456	439	925	604	612	664	696	660	3048	945	1436	597	758	566	1066	1443	737	825	931	710	924.725	483.901
	22	637	1029	704	717	463	553	514	673	1026	1354	959	599	1488	1708	1324	906	715	916	1080	663	617	437	810	590	690	658	680	915	2520	562	1436	552	843	519	953	931	618	825	984	710	871.95	399.781
	23	613	1164	795	609	484	485	479	516	1037	1354	914	745	1294	1176	1209	766	661	927	1215	542	655	439	739	710	735	674	639	962	1632	439	858	528	892	548	797	698	518	579	1129	709	796.625	288.945
	24	527	1018	642	559	484	422	560	505	774	871	758	628	1166	962	1146	625	644	855	1271	542	659	472	736	736	757	741	574	668	1453	440	700	437	826	634	704	560	495	553	982	771	721.425	237.464
	25	495	752	607	470	445	391	588	427	697	693	739	519	934	677	1060	539	611	934	1243	487	565	415	686	644	655	625	602	527	932	418	529	376	945	661	616	568	490	448	812	698	638	194.267
	26	482	561	569	495	471	410	577	421	637	671	599	417	865	677	880	532	589	976	1047	426	481	397	638	652	699	463	526	493	737	381	496	376	1096	828	656	514	593	444	664	638	601.85	179.348
	27	485	543	472	465	447	396	655	390	627	549	565	427	919	574	689	511	552	871	751	421	403	373	512	717	481	444	554	463	672	382	439	340	828	635	543	437	696	437	677	541	547.075	141.434
	28	445	460	425	441	444	411	762	419	567	499	568	436	799	506	654	534	546	814	686	420	400	373	472	805	448	427	511	437	563	383	430	380	729	529	542	490	573	383	657	483	521.275	126.007
	29	446	433	406	374	416	416	617	405	596	480	544	425	758	504	654	510	526	638	563	415	450	378	465	1001	422	439	489	410	525	399	405	368	573	566	553	420	687	383	520	467	501.15	124.172
	pGOL017 in Ndc80-GFP WT cells
		1	2	3	4	5	6	7	8	9	10	11	12	13	14	15	16	17	18	19	20	21	22	23	24	25	26	27	28	29	30	31	32	33	34	35	36	37	38	39	40	Average	SD
Measured distance (AU)	0	419	496	393	422	482	427	425	419	456	430	446	402	471	405	530	466	491	411	415	451	711	486	443	523	655	480	599	499	486	421	423	463	477	496	530	575	476	463	388	390	459.537	69.317
	1	429	467	417	425	457	421	432	424	414	427	434	441	428	488	530	513	544	418	488	437	623	509	467	514	796	477	693	581	473	447	456	494	493	555	517	580	482	472	383	407	474.488	81.1069
	2	453	499	402	461	520	446	451	428	437	447	433	402	428	569	601	529	486	397	491	445	695	568	509	509	880	509	686	589	503	476	451	480	553	531	594	615	442	527	382	401	493.341	96.8191
	3	441	499	444	438	642	451	513	464	491	459	504	433	514	651	828	707	519	450	575	494	764	633	549	583	923	504	849	658	539	466	470	511	547	578	601	661	472	522	432	429	541.732	122.187
	4	490	467	444	436	702	452	513	490	531	459	494	443	503	711	1288	769	531	525	575	466	866	620	569	624	1170	562	1159	693	648	599	482	533	570	677	669	942	521	575	414	415	600.024	207.694
	5	553	490	453	462	811	499	606	527	464	615	519	484	597	912	1842	1010	610	494	611	550	950	732	612	681	1393	563	1571	761	745	630	486	627	685	771	836	1310	494	633	476	461	695.878	315.748
	6	755	552	448	531	947	503	585	592	557	633	611	485	614	1112	1941	1342	597	562	806	551	1041	971	803	696	2674	606	1907	789	881	630	518	638	719	1120	1044	1760	533	771	528	488	825.537	475.873
	7	985	631	465	585	850	604	775	806	908	867	670	539	738	1174	1546	1571	597	674	884	879	1224	1165	803	858	2652	647	2500	985	1438	753	570	646	719	1629	1410	2128	588	808	554	464	958.439	522.04
	8	957	724	548	749	928	719	994	1213	1074	867	982	620	777	1480	1084	1818	1024	746	1194	1128	1151	1727	1079	907	2193	788	3033	1165	1954	910	752	865	892	2024	1918	2402	703	1101	662	517	1131.15	559.562
	9	929	707	586	913	1052	719	1225	1376	1167	1207	1017	851	1015	1474	875	1912	1439	879	1336	1488	838	2297	1362	958	1640	1200	2397	1296	1986	1252	1286	1291	1559	2118	2864	2815	1278	1233	857	630	1300.8	554.273
	10	1104	855	601	1083	1233	1106	1441	1726	1209	1516	1235	921	1536	1001	744	1740	2403	1346	1272	1730	757	3130	1847	1147	1064	1816	1893	1979	1479	1497	1709	1932	2205	2077	3426	2815	1559	1663	1268	770	1508.41	626.543
	11	1167	1113	799	1101	1135	1313	2167	1768	1242	1516	1391	1393	1600	776	681	1569	2521	1524	1211	1920	736	2979	2160	1624	969	2400	1374	2272	1488	1584	1980	2498	2628	2079	3407	2659	2171	1948	1824	1310	1658.73	643.294
	12	1265	927	990	1180	1079	1395	2469	1659	1097	1820	1497	1849	1548	575	569	1208	2186	1621	1102	2064	805	2218	1999	2320	828	2691	1162	2162	810	1535	2346	2658	2475	1564	2656	1731	1922	1994	2579	1489	1611.12	619.161
	13	1318	762	1067	1180	852	1395	1966	1423	1080	1748	1449	1949	1364	522	555	1046	1672	1505	1000	2103	822	1649	1787	2696	717	2501	1045	2025	653	1429	2366	2316	2471	1342	2337	1398	1870	2358	2651	1371	1506.66	614.517
	14	1265	637	932	909	659	1240	1487	1013	977	1648	1240	2042	1364	514	499	913	1278	1242	831	1986	804	1315	1314	2342	843	2228	974	1863	634	1293	2065	1972	2642	1224	1685	1220	1338	2084	2169	899	1307.27	552.031
	15	1163	550	907	1020	712	1167	1228	965	1228	1648	1023	1828	1021	511	532	989	1172	1166	771	1618	916	1315	1180	2091	835	2062	1004	1479	663	1273	2024	1972	2681	1162	1722	1084	1200	1681	1449	773	1214.63	484.342
	16	1092	550	907	1124	761	1121	1248	1684	1349	1622	1002	1995	975	529	547	950	1331	1197	798	1774	969	1677	1310	2377	835	2373	1083	1435	645	1245	2076	1992	2672	1266	1860	1175	991	2210	1605	1198	1306.49	539.635
	17	908	543	1066	1103	764	1411	1360	2012	1325	1638	1200	2426	1226	645	582	1194	1912	1372	993	1654	846	2001	1310	3107	918	2487	1307	1574	680	1137	2414	1944	2609	1692	2016	1379	1284	2065	2123	1049	1446.17	612.512
	18	851	554	1135	862	832	1473	1741	1907	1332	1540	1386	2819	1287	717	672	1405	2143	1712	1215	1848	932	2455	1652	3174	1031	2346	1766	2018	837	1318	2485	2082	1985	2295	2347	1688	1303	2159	2651	1222	1590.12	645.795
	19	1099	615	1250	664	1076	838	1952	1907	1385	1379	1444	2889	1415	933	879	2181	2219	1973	1422	1613	1040	2291	1827	2336	1443	2032	2603	2453	1266	1339	2265	1635	1217	2482	2490	1800	1474	1925	2389	1380	1630.22	583.258
	20	1630	576	1139	664	1040	838	1748	1391	1521	1003	1482	2565	1419	1172	909	2287	1441	1496	1643	1320	958	2429	1985	1665	1979	1536	3455	2263	1573	1284	1882	1553	757	2597	2596	2190	1329	1925	1461	1426	1564.56	608.129
	21	1983	696	884	471	930	574	1297	1064	1442	743	1383	1517	1473	1360	1287	2089	942	1023	1722	901	1102	2166	1952	1233	2040	1095	3052	2044	1918	1160	1555	1220	702	2271	2171	2342	1079	1311	1024	1298	1378.95	569.718
	22	1716	786	797	423	711	520	964	955	1226	743	1346	1234	998	1701	1631	1703	695	846	1722	650	1097	1874	1720	974	2307	912	2444	1774	1657	860	1332	906	732	1635	1968	2511	897	872	762	1183	1214.78	539.89
	23	880	724	635	436	584	484	638	796	804	538	1070	974	803	1813	2189	1251	653	596	1374	534	1046	1427	1188	830	2255	842	1603	1617	1479	723	1074	701	732	1160	1726	2659	639	683	562	1058	1019.59	529.782
	24	755	708	492	425	469	473	536	616	678	471	986	742	662	1432	2182	918	614	567	875	529	963	1035	886	720	2327	749	1528	1061	793	590	1000	578	619	882	1297	2078	639	534	562	687	845.902	461.549
	25	651	645	472	411	484	434	514	535	530	422	752	711	510	1100	1830	774	554	487	692	530	785	675	674	643	1955	679	1447	976	623	602	920	546	556	790	1297	1416	540	450	498	621	725.756	367.616
	26	560	548	431	377	456	419	442	443	581	407	680	576	555	806	1149	656	511	493	563	463	785	675	686	613	1391	601	1128	919	544	509	764	494	534	628	760	959	485	430	471	560	611.659	221.551
	27	544	510	397	386	464	399	452	428	508	386	609	542	478	606	797	525	499	437	530	443	781	635	655	484	981	565	837	880	474	502	592	484	492	578	580	670	480	431	474	535	538.463	138.478
	28	507	534	415	355	425	372	404	428	521	389	530	510	447	557	567	474	494	427	482	422	787	565	655	575	760	511	741	807	474	476	560	462	455	525	517	677	451	418	459	498	503.927	110.972
	29	476	525	412	356	415	381	421	453	510	393	510	545	403	450	488	449	458	402	411	415	786	505	658	496	667	449	743	761	430	458	549	447	461	503	520	584	457	414	416	493	480.463	102.945

## Sheet: data in Figure 3C
	Strain	Cells counted	abnormal foci
	115-Ctf19-GFP-GAL_1	12	0
	115-Ctf19-GFP-GAL_2	12	1
	115-Ctf19-GFP-GAL_3	8	0
	115-Ctf19-GFP-GAL_7	8	0
	115-Ctf19-GFP-GAL_8	11	0
	115-Ctf19-GFP-GAL_9	7	0
	115-Ctf19-GFP-GAL_10	13	0
	total	71	1
			0.0140845
	error +		0.0619088
	error -		0.0137282
	17-Ctf19-GFP-GAL_2	7	7
	17-Ctf19-GFP-GAL_3	4	3
	17-Ctf19-GFP-GAL_4	5	4
	17-Ctf19-GFP-GAL_7	6	5
	17-Ctf19-GFP-GAL_8	7	7
	17-Ctf19-GFP-GAL_9	7	4
	17-Ctf19-GFP-GAL_10	9	7
	total	45	37
			0.822222
	error +		0.0977597
	error -		0.142756
	31-Ctf19-GFP-GAL_1	8	0
	31-Ctf19-GFP-GAL_2	5	0
	31-Ctf19-GFP-GAL_3	5	0
	31-Ctf19-GFP-GAL_4	7	0
	31-Ctf19-GFP-GAL_5	6	0
	31-Ctf19-GFP-GAL_6	10	1
	31-Ctf19-GFP-GAL_8	11	1
	31-Ctf19-GFP-GAL_9	7	0
	31-Ctf19-GFP-GAL_10	8	0
	total	67	2
			0.0298507
	error +		0.0738569
	error -		0.0262146
	28-Ctf19-GFP-GAL_1	17	4
	28-Ctf19-GFP-GAL_2	7	3
	28-Ctf19-GFP-GAL_3	6	4
	28-Ctf19-GFP-GAL_4	8	2
	28-Ctf19-GFP-GAL_5	6	3
	28-Ctf19-GFP-GAL_6	5	1
	28-Ctf19-GFP-GAL_7	11	4
	28-Ctf19-GFP-GAL_8	11	5
	28-Ctf19-GFP-GAL_9	7	3
	28-Ctf19-GFP-GAL_10	11	5
	total	89	34
			0.382022
	error +		0.109108
	error -		0.101022

## Sheet: data in Figure 3D
Ctf19-GFP	Empty plasmid	pGAL1-CSE4	pGAL1-mutCENP-A	pGAL1-CENP-A	pGAL1-chimera A	pGAL1-chimera B	pGAL1-chimera C	pGAL1-chimera D
	1731.19	2059.67	2056.04	1417.54	1730.71	1795	1610.79	2018.5
	1856.26	1999.64	1955.84	1791.41	1811.25	1770.43	1677	1909.33
	1624.76	1943	1911	1635.5	1922	1785.57	2614.67	2042.18
	1426.57	1979	1724.92	1649.12	2119.58	1845.33	1616.19	2159.07
	1371.17	2108.67	1653.76	1435.5	2015.05	1923.57	1552.73	2224
	1849.68	1889.14	1806.47	1677.89	1499	1762.75	2166.45	2158.94
	2068.61	2037.18	1896.36	1501.11	1791	1757	1595	2067.38
	2129.33	1827	2120.95	1565	1731	1957	1753.05	1990.8
	1722.46	1866.7	2316.2	1389.5	2037.38	2052.5	1156.33	2564.04
	1774.12	1909	2285.58	1332	2212.95	1857.17	1650.19	2276.38
	1829.79	2068.57	2204.72	1591.29	2150.6	1951	1683.32	1945.67
	2099.25	2096	1945.4	1351.75	1915.2	1929	1756.9	2484.09
	2305.6	2118.24	2085.62	1411.33	2130.78	1899	1894.26	1991.25
	1814.33	2113.67	2101.84	1503.93	2134.5	1820.2	1937.63	1927.67
	2026.91	1869.12	1851.96	1643.25	2002.83	1881.25	1509.5	2467.85
	1693	1917.55	2971.24	1450.2	1986.38	1895.71	2059.49	2157.31
	1872.89	1838	3110.64	1586.88	1861.55	1933.22	1742.4	1991
	1838.78	2125.18	2007.33	1600	1786.75	2033.12	1485.73	2006.09
	1556.73	2426.79	1792	2053.86	1630.2	1972.5	1681.43	1869.17
	1926.24	2139	1649.43	1496.86	1981.07	1971.62	1752.38	2047.88
	1527.93	2145.59	2194.62	1333	1941.07	1897.44	1644.86	1815.5
	1504.5	1921.67	1863.53	1342	1661	2088.12	1440.4	2149
	1594.64	1966.62	1901.87	1513.14	2095.2	2257.14	1722.65	1991.12
	2125.56	2063.5	1280.56	1446.6	2076.33	2046.75	1763.83	1958.56
	2488.92	2536.95	2507.41	2012	1954.44	1890.25	1493.31	1776
	2234.27	2422.82	1504.45	2076.83	1990.07	2290.17	1394.44	1700.5
	2133.75	1962	2416.75	1678	1794.67	1693	1600.2	1746
	1764.79	2107.58	1850.81	2048.62	2277.4	2439.44	1652.89	2356.77
	1961.79	2168.25	2742.8	1803	2210.2	1941.25	2253.95	2149.5
	1672.57	2296.61	2231.52	1707.33	2059.5	2196.94	2154.83	2119.69
	2163.09	2093.46	2102.22	2048.5	2164.6	2867.14	3460.5	2074.33
	1809.09	2371.22	2832.36	2004.15	1854.75	2034.64	1890.47	2003.14
	1891.92	2245.71	2862.12	2112.95	1701.5	1995	2215.97	1974.27
	1766.2	2021.93	2064.63	2158.82	1692.6	1860.75	2119.65	2431.75
	2684.05	2388.63	2131.28	1910	1714.7	2104.21	1940	2050.25
	2464.11	2250.1	2076.69	1498.29	2280.36	1975.11	1875.5	2444.08
	2124.96	2041.5	2054.15	1502	2177.05	2110.92	1953.86	2468.67
	2104.36	1937.92	1814.75	1542	2127.5	2001.38	2070.7	1856.67
	2177.34	1711	1848.5	1623.55	2281.38	1887.2	1978.64	1934.4
	2000.62	1675.67	2823.6	1614	2031.48	2293.19	2036.67	2161.33
	1996.8	2471.86	2932.73		1904.86	1982.45	1985.88	2232.27
	1938.95	1860	1922.75		2522.93	1943.17	1832.29	2695.56
	1989.64	2382.65	2395.38		1881.11	1904	1817	2462.09
	1994.82	2356.32	2115.59		1826.11	2182.88	1899	2010.33
	1822	1871.2	2383.96		1597.33	2171	1591.17	1941
	1843	1967.67	2637.21		2101.44	1970	1920	2608.7
	1789.4	2020	2332.12		1786.64	2030.54	1746.57	2039
	1556.33	2463.05	1745.79		1782.82	2291.75	2415.75	1935.4
	2295.43	2091.09	1959.59		1392	2034.55	2301.5	1738.5
	2555.94	2572.75	1832.3		1648.18	2054	2471.54	1987.1
	2727.29	1914.09	1774.65		1625.4	2135	2355.8	1988
	1569	2164.79	2005.19		2835.29	1999.12	1769.62	1901.45
	1581.33	2211.25	3211.48		1686	2139.71	2033.04	1820.5
	1948.81	2106.36	2317		1731.71	1929.5	2176.04	2234.74
	1806.4	2115.4	2084.31		1719.5	1995	1508.27	2469.06
	1652.94	2005.12	1803.71		1880.17	1867	1667.82	2081.2
	1697.75	2189.07	2748.46		2429.83	1828.25	2310.26	2420.05
	2024.13	2139.27	2146.75		1614	1766.43	2203.5	2220.36
	2314.92	2126.53	2288.85		1805.58	1824	1442.33	2436.52
	2335.22	1846.2	1804.59		2039.5	1750	1754	1826
	1923.91	1845.6	2142.89		1937	1810	1706.29	1817
	1648.28	1908.4	2190.79		1947.53	1757.33	1854.85	2630.58
	1640.91	2081.07	1839.52		1790.5	2287.19	1961.45	2178.32
	1377	1910.8	1767.89		1653.38	1938	1736.8	2259.22
	2397.24	2005.2	2541.03		2036.09	2529.54	2650.16	2261.29
	2084.04	2199.13	1895.85		1794.8	2312.47	1632.67	2434
	1971.17	2318.33	1968.91		1841.5	1838.5	2030.95	2160.93
	1885.75	2295.24	1805		1795.4	1833.25	1671.71	2335.25
	1701.4	2217.71	1644		1782.11	1722	1901.11	1804
	1706.74	2052.69	1664		1594	1942.4	1998.85	2143.27
	1639	1915.4	2413.36		1911.12	1917	2157.43	2373.64
	1602	2226.24	1439.58		1893.82	1878.67	1938.3	2317.47
	2486.91	1801.67	2005		1797	1949.38	1769	1935.1
	2167.58	1806.5	1578		1981.36	1912.45	1867.33	2017
	1167.67	1800.17	2022.71		1927.5	1825.62	1893.71	2213.33
	1866.74	2031.43	1753		1582.75	2411.96	1457.31	2397.33
	2101.48	2025.75	2235.08		1809.58	1837.7	1600.57
	1533	1920	1753.65		1877.13	1982	1735.05
	1329.8	1972.18	2357.4		1909.12	1906	1597.75
	1783.68	1923.75	1754.88		1942.39	1830	1625.5
	2222.89	2006.3	2333.25		1796.92	1821.5	1370.89
	1730.56	1938.92	1435		1920.17	2020.5	2128.23
	2101.13	2067.82	1542.91		2016.17	2044.78	2234.39
	2199.76	2040.11	2229.7		2101.58	1939.55	1939.46
	2224.84	1997.27	1716.32		1881.24	2025.38	1715.57
	2064.81	2140.29	2075.71		1709.13	1919	1623.07
	3013.05	2705.46	1779.77		2138.57	1861.62	2424.38
	2437.5	1899.33	1755.07		1725.11	1870.2	2208.73
	2626.69	1914	1793.24		1635.5	2121.09	1844.33
	2188.05	2093.8	1837.04		1548	2126.75	1804.53
	1619.45	2080.44	1438.33		1751	1840.7	1716.4
	2555.23	2197.22	2243.1		1821.88	2114	1945.35
	3227.28	2434.71	2126.17		1716.14	1879.43	1683.25
	2640.07	2098.87	1488.73		1887.54	1891.5	2208.63
	2394.11	1933.75	2126.22		1708.45	1934.27	1634.75
	2209.7	2162.07	2019.29		1885.6	2029.4	1698.6
	2591.68	2144.22	1739.3		1672.25	1896.91	1944.24
	2478.83	2397.32	1995.96		1880.73	1929.88	1950.3
	2303.75	2171.5	1565.37		1886.77	2568.91	2238.65
	2125	2030	2417.11		1787.42	2132.33	2083.36
	1920.83	2194.31	1659.45		1624.29	2041	1905.61
	2221.19	2293.3	2213.6		1636	2170.38	1561.44
	2498.71	2233.58	2033.81		1648.5	1870	2084.21
	2768.96	2380.97	1721.62		1705.75	2084.62	1727
	2630.95	1965.5	2396.47		1707	1972.5	2190.12
	2445.09	2568.73	1673		1858.83	2019.29	1496.25
	1697.53	2375.06	2029.97		1450.5	1922.38	1658.73
		2129.45	1678.86		1712.67	2045.36	2094.56
		2023	2070.62		1797.76	1989	1949.29
		1977.6	2030.83		1843.56	1854.36	2378.85
			1815.06		2244.33	2038.92	2242.53
			2448.3		2131.62	1843.36	1886
					1932.69	1968.5	2232.51
					1990.05		1563.25
					1723		1782.2
					1953.64		2477.89
					1778.75		1759
					1940.1		2816.12
					2052.78		2471.08
					1675.14		1574.14
					1935		1670.18
					2376.11		1651.14
					1745.64		1577.33
					1983.93		2291.76
					2021.36		2357.21
					1631.58		1578.5
					1625.64		1911.24
					1719.57		1838.91
					1670.33		2315.43
							1928.26
							1795.11
							1757.5
							1734
							1791.53
							1460
							1720.6
							1897.44
							1797.71
							1513.44
							1800.17
							1705.85
							1414.3
							1884.29
							2090.21

## Sheet: data in Figure S3A
	Strain	Cells counted	abnormal foci
	115-Mtw1-GFP-GAL_2	17	0
	115-Mtw1-GFP-GAL_3	20	1
	115-Mtw1-GFP-GAL_4	11	1
	115-Mtw1-GFP-GAL_5	13	0
	115-Mtw1-GFP-GAL_7	13	0
	115-Mtw1-GFP-GAL_8	13	0
	115-Mtw1-GFP-GAL_9	18	1
	115-Mtw1-GFP-GAL_10	19	0
	total	124	3
			0.0241935
	error +		0.0448824
	error -		0.0191762
	017-Mtw1-GFP-GAL_1	8	2
	017-Mtw1-GFP-GAL_2	9	3
	017-Mtw1-GFP-GAL_3	14	5
	017-Mtw1-GFP-GAL_4	5	3
	017-Mtw1-GFP-GAL_6	6	4
	017-Mtw1-GFP-GAL_7	5	2
	017-Mtw1-GFP-GAL_9	16	6
	017-Mtw1-GFP-GAL_10	8	3
	total	71	28
			0.394366
	error +		0.12312
	error -		0.114019
	031-Mtw1-GFP-GAL_1	10	0
	031-Mtw1-GFP-GAL_2	5	0
	031-Mtw1-GFP-GAL_3	15	0
	031-Mtw1-GFP-GAL_5	13	1
	031-Mtw1-GFP-GAL_6	15	0
	031-Mtw1-GFP-GAL_7	8	0
	031-Mtw1-GFP-GAL_8	9	1
	031-Mtw1-GFP-GAL_9	15	0
	031-Mtw1-GFP-GAL_10	12	0
	total	102	2
			0.0196078
	error +		0.0494317
	error -		0.0172242
	028-Mtw1-GFP-GAL_1	7	2
	028-Mtw1-GFP-GAL_2	14	3
	028-Mtw1-GFP-GAL_3	13	2
	028-Mtw1-GFP-GAL_4	11	2
	028-Mtw1-GFP-GAL_5	10	0
	028-Mtw1-GFP-GAL_6	14	2
	028-Mtw1-GFP-GAL_7	13	0
	028-Mtw1-GFP-GAL_8	11	1
	028-Mtw1-GFP-GAL_9	10	0
	total	103	12
			0.116505
	error +		0.0781636
	error -		0.0548343

## Sheet: data in Figure S3B
	Strain	Cells counted	abnormal foci
	115-Cep3-GFP-GAL_4	9	1
	115-Cep3-GFP-GAL_5	8	0
	115-Cep3-GFP-GAL_6	12	1
	115-Cep3-GFP-GAL_7	11	1
	115-Cep3-GFP-GAL_8	9	0
	115-Cep3-GFP-GAL_1	7	0
	total	56	3
			0.0535714
	error +		0.0951031
	error -		0.0423844
	17-Cep3-GFP-GAL_6	6	5
	17-Cep3-GFP-GAL_5	5	1
	17-Cep3-GFP-GAL_4	3	3
	17-Cep3-GFP-GAL_3	4	3
	17-Cep3-GFP-GAL_2	7	5
	17-Cep3-GFP-GAL_1	5	3
	total	30	20
			0.666667
	error +		0.160459
	error -		0.194787
	31-Cep3-GFP-GAL_1	7	1
	31-Cep3-GFP-GAL_2	6	1
	31-Cep3-GFP-GAL_3	7	1
	31-Cep3-GFP-GAL_4	5	2
	31-Cep3-GFP-GAL_5	8	0
	31-Cep3-GFP-GAL_6	8	0
	31-Cep3-GFP-GAL_7	6	0
	31-Cep3-GFP-GAL_8	5	0
	total	52	5
			0.0961538
	error +		0.114144
	error -		0.0641893
	28-Cep3-GFP-GAL_2	7	3
	28-Cep3-GFP-GAL_3	5	1
	28-Cep3-GFP-GAL_4	8	1
	28-Cep3-GFP-GAL_5	5	1
	28-Cep3-GFP-GAL_6	4	3
	28-Cep3-GFP-GAL_7	7	2
	total	36	11
			0.305556
	error +		0.175515
	error -		0.142081

## Sheet: data in Figure S3C
Cep3-GFP	Empty	mutCENP-A	CENP-A	Chimera C
	1944	1590.4	2196.4	1798.65
	1935.19	1619.6	1994.17	1996.69
	2089.67	1514.75	2479.76	1982.67
	1924.1	1401	1803.45	1765.5
	1509.38	1349.25	1586.75	1783.5
	1730.19	1898.73	1549.6	1824
	1719.53	1792.42	2000.15	1914.73
	2173.16	1394.42	2480.67	2308.41
	1816.33	1624.29	2242.4	1989.06
	1995.79	1589	2109	1909.17
	1506	2054.62	1684.83	2001.5
	1792.5	1755	2075.83	2036.7
	1423.2	2107.57	1902.71	1843.64
	1593	1401.17	1951.25	2072.31
	1418.75	1492.92	1529.04	2071.05
	1637.27	1865.38	1788	2083
	1671.25	1779	2004.57	1850.57
	1775.8	1851	1953.8	1822
	2147.23	1881.76	1928	1828.5
	1952.84	1697.22	1895.53	1541.5
	1626.33	2167.61	1535.73	2127
	2129.8	1911.26	2082.23	1838
	2146	1615.67	2289.73	2066.42
	1756	1718.57	1832.86	1820.43
	1367.4	1756.88	1642.6	2040.95
	1947	1554.67	2036.89	2022.18
	1907.89	2111.67	2192.7	1888.78
	1929.25	1812	2096	2228.78
	1962.26	1788.6	1949.67	1760.06
	2013.63	1831.6	2338.77	1821.79
	1776.8	1961.81	2050.5	1797.77
	2314.44	2030.12	1818.5	1685.83
	2276.32	1726.38	1838	1827.67
	1642.33	2399.64	1835.5	1857.87
	2087.56	2091.23	1719	2108.06
	2004.5	2482.3	1953.6	1608.5
	1979.68	2161.39	2161.66	2173.52
	1667.33	1717.18	1763.15	1995
	1698.14	1617.11	2360.93	1778.75
	1608.09	1760.93	1923.52	2013.8
	1984.19	1324.38	2119.07	2186.15
	2166	1383.5	1849.94	1577.13
	1287.17	1866.33	1892.48	2367.24
	1643.67	1858	1836.31	1477.39
	1966.38	1966	1892.41	1569
	2339.33	2095.11	1373.75	1737.67
	2304.19	1858.67	2134.5	2028
	2051	1946.25	2350.33	1644.17
	1939.65	1938	1787	1824.45
	1903.12	2157.17	1982.69	1850.86
	1710.23	1656.29	1665.9	1934
	1626.4	1899.88	1850.29	1900
	1445.2	1286.55	1700.69	1720
	1684.44	2273	2103.03	1687
	1956.29	2060.85	1961.13	1697
	1648.21	2309.2	2006.56	2074.91
	1711.77	1964.67	2311.97	1717.17
	1763.79		1948.96	2113.55
	1766.82		1977.04	2156.7
	1821.09		1907.41	1838.06
	1934.38		2298.22	1788.14
	1831.15		2508.44	1775.92
	1681.54		2095.71	2036.19
	2223.2		2046.5	1941.48
	1729.75		2025.59
	2050		2630.88
	2014.82		1926.63
	1614.14		1732.5
	1561.4		1511.67
	1867.47		1893.73
	1559.27		2043.67
	1399.26		2310.17
	1871.08		2169.83
	1829.88		1705.1
	1976.4		2012.88
	1980.8		1327
	2372.36		2024.56
	2294.81		2156.37
	1892.18		1956.26
	1692.82		1931.12
	1825.65		2503.17
	1691.75		2918
	2026.55		1831.17
	1833.6		1560.09
	1663.27		2354.12
	1760.25		1928.21
	1755.75		2371.77
	1822.16		1968.88
	1947.93		2065.9
	1584.31		1252.1
	1629		1953.4
	1674.38
	1723.32
	2002.68
	1969.05
	1817.35
	2271.33
	1983.79
	2468.23
	2337.91
	2004.25
	2049.69
	1764.25
