# Supplementary material for: Humanization reveals pervasive incompatibility of yeast and human kinetochore components
Source: G3 (Bethesda). 2023 Nov 14;14(1):jkad260. doi: 10.1093/g3journal/jkad260 (PMC10755175; doi:10.1093/g3journal/jkad260)
Supplement: jkad260_Supplementary_Data [file jkad260_supplementary_data.zip › Table_S5_G3-2023-404663.xlsx]

## Sheet: CENP-A OE screen data
Plate	Row	Column	control.1	query.1	querymedian.1	controlmedian.1	norm_query.1	norm_control.1	log_norm_query.1	log_norm_control.1	mean_usLGR.1	Mean_LGR.1	sd_usLGR.1	sd_LGR.1	p.value.1	q.value.1	negLOG.p.value.1	negLOG.q.value.1	mean_Z_score.1	ID	query.2	control.2	querymedian.2	controlmedian.2	norm_query.2	norm_control.2	log_norm_query.2	log_norm_control.2	mean_usLGR.2	Mean_LGR.2	meanRow.2	meanColumn.2	sd_usLGR.2	sd_LGR.2	p.value.2	q.value.2	negLOG.p.value.2	negLOG.q.value.2	mean_Z_score.2	Mean_LGR	Mean_Z	max_p	max_q	max_negLOG.p	max_negLOG.q
12	12	1	2.25	22.75	31	148	0.733871	0.0152027	-0.337308	-4.54927	-4.21196	-4.49524	0.744517	0.803223	0.00148071	0.00650884	6.51523	5.03459	-8.55037	YDL041W	22.75	42	31	163	0.733871	0.257669	-0.337308	-1.35709	-1.01979	-2.19518	12	1	0.310016	0.166118	0.00714516	0.0178431	4.94132	4.02614	-4.26613	-3.34521	-6.40825	0.00714516	0.0178431	4.94132	4.02614
12	16	1	2.75	25	31	148	0.806452	0.0185811	-0.228646	-4.47735	-4.24871	-4.58594	0.944981	0.961956	0.00290318	0.0101861	5.84195	4.58673	-8.72533	YDL073W	25	83.25	31	163	0.806452	0.510736	-0.228646	-0.964671	-0.736025	-2.06948	16	1	0.988008	1.15226	0.233018	0.280813	1.45664	1.27007	-4.01484	-3.32771	-6.37008	0.233018	0.280813	1.45664	1.27007
12	13	2	7.75	19	31	148	0.612903	0.0523649	-0.495687	-3.29385	-2.79816	-3.615	1.07569	1.1061	0.0138	0.029108	4.28309	3.53674	-6.85252	YBR085W	19	40.75	31	163	0.612903	0.25	-0.495687	-1.3865	-0.890813	-1.92332	13	2	0.129023	0.105862	0.000822024	0.00445035	7.10374	5.41477	-3.72265	-2.76916	-5.28758	0.0138	0.029108	4.28309	3.53674
12	10	2	22	29	31	148	0.935484	0.148649	-0.0704507	-1.93406	-1.86361	-2.70734	0.241669	0.322097	0.000592166	0.00356984	7.43172	5.63523	-5.10178	YDR494W	29	39.75	31	163	0.935484	0.243865	-0.0704507	-1.41232	-1.34187	-2.35367	10	2	0.143392	0.193384	0.000332953	0.00256826	8.00751	5.96453	-4.58298	-2.53051	-4.84238	0.000592166	0.00356984	7.43172	5.63523
2	4	1	53.5	38.25	30	152	1.275	0.351974	0.237923	-1.17609	-1.41401	-1.44801	0.507464	0.439822	0.011404	0.0253442	4.47379	3.6752	-2.67271	YOR293W	38.25	3.5	30	150	1.275	0.0233333	0.237923	-4.41116	-4.64908	-3.53881	4	1	1.12059	0.941058	0.00366741	0.0113347	5.60827	4.47989	-6.9522	-2.49341	-4.81246	0.011404	0.0253442	4.47379	3.6752
13	16	1	12.75	34	29	160.5	1.17241	0.0794393	0.142872	-3.05746	-3.20033	-3.28466	1.31242	1.18427	0.0164777	0.0329922	4.10575	3.41148	-6.21534	blank	34	56.25	29	169	1.17241	0.33284	0.142872	-1.10602	-1.2489	-1.51088	16	1	0.228294	0.241712	0.00163448	0.00691886	6.41643	4.9735	-2.89814	-2.39777	-4.55674	0.0164777	0.0329922	4.10575	3.41148
5	5	19	7	21.75	28	151	0.776786	0.0463576	-0.253309	-3.73629	-3.48298	-3.09721	1.44017	1.33821	0.0168528	0.0335434	4.08324	3.39491	-5.85378	YLR200W	21.75	28.5	28	168	0.776786	0.169643	-0.253309	-1.79077	-1.53746	-1.48712	5	19	0.20193	0.196057	0.000614999	0.00367359	7.39389	5.60659	-2.85064	-2.29216	-4.35221	0.0168528	0.0335434	4.08324	3.39491
9	8	3	124	311.5	33	154	9.43939	0.805195	2.14635	-0.217118	-2.36347	-2.24526	0.58061	0.490268	0.00387511	0.0123657	5.55318	4.39283	-4.21049	YPR087W	311.5	147	33	156	9.43939	0.942308	2.14635	-0.0597591	-2.20611	-2.10976	8	3	0.568166	0.481108	0.0044421	0.0128598	5.41663	4.35365	-4.09536	-2.17751	-4.15293	0.0044421	0.0128598	5.41663	4.35365
6	2	23	26.25	26.5	30	168	0.883333	0.15625	-0.124944	-1.85946	-1.73452	-1.85625	0.0978885	0.0761116	4.94077e-05	0.000979703	9.91541	6.92826	-3.46015	YLR308W	26.5	11.75	30	155.5	0.883333	0.0755627	-0.124944	-2.58905	-2.46411	-2.4505	2	23	0.135146	0.110575	4.53564e-05	0.000997845	10.001	6.90991	-4.77654	-2.15337	-4.11834	4.94077e-05	0.000997845	9.91541	6.90991
6	10	19	10.25	22	30	168	0.733333	0.0610119	-0.310672	-2.79755	-2.48688	-2.3436	0.0601483	0.053422	3.89815e-06	0.000445882	12.455	7.71546	-4.40019	YDR195W	22	15.25	30	155.5	0.733333	0.0980707	-0.310672	-2.32246	-2.01179	-1.97614	10	19	0.022049	0.0530738	3.62871e-07	0.000295373	14.8292	8.12727	-3.82824	-2.15987	-4.11421	3.89815e-06	0.000445882	12.455	7.71546
6	1	12	27.5	32	30	168	1.06667	0.16369	0.0633158	-1.81337	-1.87668	-1.957	0.0735444	0.0690446	1.65675e-05	0.000622933	11.0081	7.38107	-3.65448	YLR362W	32	18	30	155.5	1.06667	0.115756	0.0633158	-2.18901	-2.25233	-2.24335	1	12	0.243486	0.148388	0.000344636	0.00260585	7.97302	5.95	-4.36243	-2.10017	-4.00845	0.000344636	0.00260585	7.97302	5.95
13	7	2	40.75	25.75	29	160.5	0.887931	0.253894	-0.138424	-1.37342	-1.235	-2.13652	0.226068	0.150236	0.00164118	0.00698572	6.41234	4.96389	-4.00076	YDL047W	25.75	46.75	29	169	0.887931	0.276627	-0.138424	-1.28524	-1.14682	-2.04231	7	2	0.219205	0.109799	0.00186359	0.00751586	6.28525	4.89074	-3.96053	-2.08942	-3.98064	0.00186359	0.00751586	6.28525	4.89074
13	11	14	22.75	29.5	29	160.5	1.01724	0.141745	0.0166728	-1.9549	-1.97158	-2.14577	0.0429961	0.0599905	2.85787e-06	0.000429005	12.7654	7.75404	-4.01859	YDR461W	29.5	31.75	29	169	1.01724	0.18787	0.0166728	-1.67234	-1.68902	-1.94946	11	14	0.0553003	0.0661104	9.66592e-06	0.000554838	11.5469	7.49683	-3.7749	-2.04761	-3.89675	9.66592e-06	0.000554838	11.5469	7.49683
12	16	3	14.75	30	31	148	0.967742	0.0996622	-0.0375431	-2.31662	-2.27907	-2.32734	0.251339	0.375728	0.000365724	0.00267501	7.91363	5.9238	-4.36881	blank	30	42.5	31	163	0.967742	0.260736	-0.0375431	-1.34971	-1.31217	-1.72437	16	3	0.149318	0.312286	0.00040152	0.00282906	7.82025	5.86781	-3.32493	-2.02585	-3.84687	0.00040152	0.00282906	7.82025	5.86781
6	14	19	24.25	24	30	168	0.8	0.144345	-0.226091	-1.93865	-1.71256	-1.64962	0.153706	0.139163	0.000197867	0.00192009	8.52792	6.25538	-3.0616	YDR227W	24	11.75	30	155.5	0.8	0.0755627	-0.226091	-2.59686	-2.37077	-2.28397	14	19	0.123602	0.107217	3.89697e-05	0.000935272	10.1527	6.97467	-4.44363	-1.9668	-3.75261	0.000197867	0.00192009	8.52792	6.25538
13	15	20	31.75	29.5	29	160.5	1.01724	0.197819	0.0112836	-1.62242	-1.63371	-1.97293	0.0757643	0.113414	2.74417e-05	0.000757366	10.5034	7.18566	-3.68521	YBR020W	29.5	34.75	29	169	1.01724	0.205621	0.0112836	-1.58406	-1.59535	-1.93236	15	20	0.101791	0.118472	7.13439e-05	0.00119858	9.548	6.72662	-3.74073	-1.95264	-3.71297	7.13439e-05	0.00119858	9.548	6.72662
1	1	1	33	35	31	157	1.12903	0.210191	0.118994	-1.56724	-1.68624	-1.85907	0.144063	0.275902	0.000170779	0.00179668	8.67514	6.32181	-3.4656	blank	35	32.5	31	158	1.12903	0.205696	0.118994	-1.58541	-1.7044	-2.00351	1	1	0.105229	0.314898	6.46518e-05	0.00118768	9.64649	6.73575	-3.88296	-1.93129	-3.67428	0.000170779	0.00179668	8.67514	6.32181
12	2	11	22	30.5	31	148	0.983871	0.148649	-0.018013	-1.90617	-1.88816	-2.10543	0.0684247	0.0754177	1.31036e-05	0.000599828	11.2426	7.41887	-3.94078	YBR132C	30.5	32.5	31	163	0.983871	0.199387	-0.018013	-1.6131	-1.59509	-1.75266	2	11	0.0637515	0.0833589	1.75741e-05	0.000683939	10.9491	7.28764	-3.38148	-1.92904	-3.66113	1.75741e-05	0.000683939	10.9491	7.28764
6	10	20	13.25	23.75	30	168	0.791667	0.078869	-0.235526	-2.54325	-2.30772	-2.13197	0.10439	0.122539	2.54686e-05	0.000728293	10.5781	7.22481	-3.99199	YGR006W	23.75	23.75	30	155.5	0.791667	0.152733	-0.235526	-1.88057	-1.64505	-1.64772	10	20	0.0326806	0.0644623	2.16053e-06	0.000417889	13.0452	7.7803	-3.1717	-1.88985	-3.58184	2.54686e-05	0.000728293	10.5781	7.22481
6	4	24	37	30.5	30	168	1.01667	0.220238	0.0107649	-1.51617	-1.52693	-1.7736	0.0579564	0.0768818	1.50544e-05	0.000599828	11.1038	7.41887	-3.30074	blank	30.5	24.75	30	155.5	1.01667	0.159164	0.0107649	-1.84902	-1.85978	-1.98551	4	24	0.151708	0.124504	0.000148741	0.00164583	8.81331	6.40951	-3.84697	-1.87956	-3.57386	0.000148741	0.00164583	8.81331	6.40951
2	4	2	35	34	30	152	1.13333	0.230263	0.122993	-1.47478	-1.59777	-1.26759	0.195175	0.156788	0.000495805	0.00321138	7.60933	5.74105	-2.32472	YOL033W	34	6.75	30	150	1.13333	0.045	0.122993	-3.42161	-3.5446	-2.39177	4	2	1.045	0.733074	0.00654729	0.0167737	5.0287	4.08794	-4.65913	-1.82968	-3.49192	0.00654729	0.0167737	5.0287	4.08794
12	1	7	38.5	26.5	31	148	0.854839	0.260135	-0.161747	-1.50589	-1.34414	-1.82336	0.534524	0.495918	0.0151479	0.0309992	4.1899	3.47379	-3.39671	YCR028C-A	26.5	32	31	163	0.854839	0.196319	-0.161747	-1.63293	-1.47118	-1.83105	1	7	0.102739	0.109412	9.34721e-05	0.0013435	9.27785	6.61248	-3.5382	-1.82721	-3.46745	0.0151479	0.0309992	4.1899	3.47379
10	1	24	40.5	31.25	29	148	1.07759	0.273649	0.0676508	-1.30341	-1.37106	-1.76289	0.138357	0.164364	0.000280709	0.00230613	8.17819	6.07218	-3.28007	YJR121W	31.25	43	29	172	1.07759	0.25	0.0676508	-1.39314	-1.46079	-1.85299	1	24	0.175503	0.206497	0.000471906	0.00312	7.65873	5.76992	-3.58205	-1.80794	-3.43106	0.000471906	0.00312	7.65873	5.76992
10	11	1	46	40.5	29	148	1.39655	0.310811	0.333781	-1.16892	-1.5027	-1.73922	0.0388511	0.112276	4.76115e-06	0.000456726	12.255	7.69143	-3.23441	YAL047C	40.5	49.75	29	172	1.39655	0.289244	0.333781	-1.24073	-1.57451	-1.85647	11	1	0.0207233	0.116646	6.28431e-07	0.00032562	14.28	8.02978	-3.58901	-1.79784	-3.41171	4.76115e-06	0.000456726	12.255	7.69143
13	13	22	31.25	30.25	29	160.5	1.0431	0.194704	0.0412829	-1.63872	-1.68	-1.82487	0.0900572	0.133527	4.23528e-05	0.000933151	10.0695	6.97694	-3.39962	YOL148C	30.25	37	29	169	1.0431	0.218935	0.0412829	-1.52023	-1.56152	-1.75138	13	22	0.0993722	0.123262	7.07873e-05	0.00119858	9.55583	6.72662	-3.37892	-1.78812	-3.38927	7.07873e-05	0.00119858	9.55583	6.72662
13	15	4	40	33.25	29	160.5	1.14655	0.249221	0.135334	-1.3902	-1.52553	-1.76188	0.0579897	0.187525	1.51219e-05	0.000599828	11.0994	7.41887	-3.27812	blank	33.25	38.5	29	169	1.14655	0.227811	0.135334	-1.47949	-1.61482	-1.78875	15	4	0.0408452	0.170805	4.45839e-06	0.000523447	12.3207	7.55508	-3.45364	-1.77532	-3.36588	1.51219e-05	0.000599828	11.0994	7.41887
4	13	20	19	25.5	34	152	0.75	0.125	-0.288244	-2.08411	-1.79587	-1.82065	0.127469	0.129096	9.81301e-05	0.00133963	9.22922	6.61536	-3.39148	YHL007C	25.5	22.75	34	148	0.75	0.153716	-0.288244	-1.87629	-1.58804	-1.73123	13	20	0.113235	0.0960902	9.94831e-05	0.00137134	9.21552	6.59197	-3.33865	-1.77594	-3.36507	9.94831e-05	0.00137134	9.21552	6.59197
12	2	10	34.25	30	31	148	0.967742	0.231419	-0.0330678	-1.53549	-1.50242	-1.84192	0.455147	0.447427	0.00707465	0.0181543	4.95124	4.00885	-3.43252	YDL093W	30	40.5	31	163	0.967742	0.248466	-0.0330678	-1.43582	-1.40275	-1.68291	2	10	0.34616	0.375469	0.00392617	0.0118091	5.54009	4.43889	-3.24205	-1.76242	-3.33729	0.00707465	0.0181543	4.95124	4.00885
3	8	18	11.25	26.5	31	152	0.854839	0.0740132	-0.158766	-2.61012	-2.45136	-2.09518	0.0634047	0.0488163	4.76721e-06	0.000456726	12.2537	7.69143	-3.92101	YEL004W	26.5	29.25	31	150.5	0.854839	0.194352	-0.158766	-1.64574	-1.48697	-1.40141	8	18	0.0921901	0.0748394	6.54676e-05	0.00118903	9.63396	6.73462	-2.67931	-1.7483	-3.30016	6.54676e-05	0.00118903	9.63396	6.73462
2	1	12	33.75	36	30	152	1.2	0.222039	0.181356	-1.51063	-1.69199	-1.75407	0.0832412	0.0711722	3.27537e-05	0.000809575	10.3265	7.119	-3.26307	blank	36	33	30	150	1.2	0.22	0.181356	-1.51413	-1.69548	-1.71822	1	12	0.0507639	0.0639608	7.3929e-06	0.000554838	11.815	7.49683	-3.31264	-1.73615	-3.28786	3.27537e-05	0.000809575	10.3265	7.119
6	16	15	33	34	30	168	1.13333	0.196429	0.114231	-1.63272	-1.74695	-1.79919	0.0844512	0.173802	3.10773e-05	0.00079558	10.379	7.13644	-3.3501	YGL194C	34	34.75	30	155.5	1.13333	0.223473	0.114231	-1.50463	-1.61886	-1.67374	16	15	0.0538085	0.102392	1.01129e-05	0.000554838	11.5017	7.49683	-3.22371	-1.73647	-3.28691	3.10773e-05	0.00079558	10.379	7.13644
12	12	3	24.25	30	31	148	0.967742	0.163851	-0.037815	-1.8119	-1.77408	-1.76839	0.116355	0.178608	7.74704e-05	0.00117607	9.46561	6.74558	-3.29068	YDL042C	30	37	31	163	0.967742	0.226994	-0.037815	-1.48648	-1.44866	-1.7028	12	3	0.186509	0.116756	0.000579616	0.0035321	7.45315	5.64586	-3.28181	-1.73559	-3.28624	0.000579616	0.0035321	7.45315	5.64586
1	2	1	32.25	37	31	157	1.19355	0.205414	0.17465	-1.58592	-1.76057	-1.67588	0.12086	0.327152	8.88042e-05	0.0012765	9.32908	6.66363	-3.11225	YLR119W	37	31	31	158	1.19355	0.196203	0.17465	-1.63558	-1.81023	-1.79105	2	1	0.124874	0.261203	9.01028e-05	0.00132513	9.31456	6.62625	-3.45823	-1.73347	-3.28524	9.01028e-05	0.00132513	9.31456	6.62625
12	6	22	13	27.5	31	148	0.887097	0.0878378	-0.120286	-2.43226	-2.31198	-2.15296	0.0357295	0.059313	1.01722e-06	0.000384105	13.7984	7.86459	-4.03247	YDR475C	27.5	35.75	31	163	0.887097	0.219325	-0.120286	-1.56313	-1.44285	-1.3213	6	22	0.347882	0.329978	0.00367071	0.0113347	5.60737	4.47989	-2.51915	-1.73713	-3.27581	0.00367071	0.0113347	5.60737	4.47989
2	15	2	33.75	43.25	30	152	1.44167	0.222039	0.364944	-1.50498	-1.86993	-1.49932	0.0575784	0.0377932	8.0411e-06	0.000553736	11.7309	7.49882	-2.77168	YOR076C	43.25	9.5	30	150	1.44167	0.0633333	0.364944	-2.76635	-3.13129	-1.93821	15	2	0.133848	0.338458	2.14948e-05	0.000744486	10.7477	7.20282	-3.75241	-1.71876	-3.26205	2.14948e-05	0.000744486	10.7477	7.20282
12	4	6	32	33	31	148	1.06452	0.216216	0.0609502	-1.53393	-1.59488	-1.74327	0.101374	0.0596323	7.0535e-05	0.00111201	9.5594	6.80158	-3.24224	YDR447C	33	33.75	31	163	1.06452	0.207055	0.0609502	-1.57572	-1.63667	-1.69091	4	6	0.0648425	0.0671815	1.71184e-05	0.000683939	10.9754	7.28764	-3.25805	-1.71709	-3.25014	7.0535e-05	0.00111201	9.5594	6.80158
11	1	10	23.25	22.5	29	156	0.775862	0.149038	-0.261706	-1.90562	-1.64391	-1.74176	0.144806	0.159021	0.000187102	0.00188011	8.58386	6.27642	-3.23931	YBR019C	22.5	25.25	29	170	0.775862	0.148529	-0.261706	-1.90944	-1.64773	-1.68288	1	10	0.110471	0.158185	8.27399e-05	0.00127819	9.39981	6.66231	-3.24199	-1.71232	-3.24065	0.000187102	0.00188011	8.58386	6.27642
5	9	24	33.25	23.5	28	151	0.839286	0.220199	-0.187968	-1.5192	-1.33123	-1.63905	0.108115	0.100295	0.000146795	0.00164941	8.82648	6.40734	-3.0412	YKL135C	23.5	32.25	28	168	0.839286	0.191964	-0.187968	-1.65733	-1.46936	-1.77044	9	24	0.0988431	0.0977253	8.35734e-05	0.00128014	9.38978	6.66079	-3.41703	-1.70474	-3.22911	0.000146795	0.00164941	8.82648	6.40734
12	15	3	13.75	22.25	31	148	0.717742	0.0929054	-0.334814	-2.3912	-2.05638	-2.2277	0.1627	0.235804	0.000135765	0.00157981	8.90459	6.45045	-4.17662	blank	22.25	49	31	163	0.717742	0.300613	-0.334814	-1.20398	-0.869166	-1.19984	15	3	0.106708	0.13995	0.000503275	0.0032248	7.59437	5.73688	-2.27634	-1.71377	-3.22648	0.000503275	0.0032248	7.59437	5.73688
3	1	17	33.25	31	31	152	1	0.21875	-0.00300547	-1.5284	-1.5254	-1.71877	0.153857	0.181608	0.000280296	0.00230613	8.17966	6.07218	-3.19497	blank	31	37.75	31	150.5	1	0.250831	-0.00300547	-1.39089	-1.38789	-1.69043	1	17	0.140727	0.116488	0.000284736	0.00234058	8.16395	6.05736	-3.25708	-1.7046	-3.22603	0.000284736	0.00234058	8.16395	6.05736
10	14	20	25.25	23.75	29	148	0.818966	0.170608	-0.201224	-1.77014	-1.56891	-1.75661	0.119021	0.122129	0.000119733	0.00146924	9.03025	6.52301	-3.26797	YDL181W	23.75	30.75	29	172	0.818966	0.178779	-0.201224	-1.72197	-1.52074	-1.64902	14	20	0.0718729	0.0594912	2.90428e-05	0.000802649	10.4467	7.12759	-3.1743	-1.70282	-3.22113	0.000119733	0.00146924	9.03025	6.52301
6	15	3	27.25	41.5	30	168	1.38333	0.162202	0.323707	-1.8224	-2.14611	-1.84002	0.0880743	0.0768427	1.90245e-05	0.000639815	10.8698	7.35433	-3.42886	blank	41.5	33.75	30	155.5	1.38333	0.217042	0.323707	-1.53015	-1.85386	-1.55002	15	3	0.120844	0.135927	7.6063e-05	0.0012243	9.48395	6.70539	-2.97638	-1.69502	-3.20262	7.6063e-05	0.0012243	9.48395	6.70539
3	12	12	27	26.25	31	152	0.846774	0.177632	-0.174052	-1.72905	-1.555	-1.79422	0.1472	0.13249	0.000231963	0.00209939	8.36893	6.16611	-3.34051	YEL031W	26.25	31.75	31	150.5	0.846774	0.210963	-0.174052	-1.56019	-1.38613	-1.56994	12	12	0.0546838	0.0575016	1.69019e-05	0.000683939	10.9881	7.28764	-3.01622	-1.68208	-3.17836	0.000231963	0.00209939	8.36893	6.16611
12	8	21	15.75	22.25	31	148	0.717742	0.106419	-0.332349	-2.24679	-1.91444	-1.96665	0.121118	0.128415	6.95545e-05	0.00110629	9.5734	6.80675	-3.67311	blank	22.25	31.5	31	163	0.717742	0.193252	-0.332349	-1.64493	-1.31258	-1.39283	8	21	0.0919061	0.112158	9.42151e-05	0.0013435	9.26993	6.61248	-2.66215	-1.67974	-3.16763	9.42151e-05	0.0013435	9.26993	6.61248
2	15	3	34.5	39.5	30	152	1.31667	0.226974	0.27406	-1.48323	-1.75729	-1.40167	0.0636252	0.0422027	1.30685e-05	0.000599828	11.2453	7.41887	-2.58333	blank	39.5	16.5	30	150	1.31667	0.11	0.27406	-2.21254	-2.4866	-1.92724	15	3	0.169224	0.160398	8.65248e-05	0.0012996	9.35508	6.6457	-3.73049	-1.66445	-3.15691	8.65248e-05	0.0012996	9.35508	6.6457
10	12	12	20.25	22.5	29	148	0.775862	0.136824	-0.25701	-1.9918	-1.73479	-1.58514	0.12097	0.135622	9.30624e-05	0.00130287	9.28224	6.64318	-2.93722	YDL159W	22.5	21	29	172	0.775862	0.122093	-0.25701	-2.10582	-1.84881	-1.73244	12	12	0.137218	0.138713	0.000112149	0.00143813	9.09569	6.54442	-3.34105	-1.65879	-3.13914	0.000112149	0.00143813	9.09569	6.54442
1	13	3	33.5	41.25	31	157	1.33065	0.213376	0.283057	-1.5466	-1.82966	-1.66859	0.0790847	0.0499692	2.22239e-05	0.000682718	10.7143	7.28943	-3.09818	YLL006W	41.25	34.25	31	158	1.33065	0.216772	0.283057	-1.52985	-1.81291	-1.65163	13	3	0.0889846	0.0652388	3.25279e-05	0.000861874	10.3334	7.0564	-3.17952	-1.66011	-3.13885	3.25279e-05	0.000861874	10.3334	7.0564
13	9	4	36	32	29	160.5	1.10345	0.224299	0.0979516	-1.49863	-1.59658	-1.72888	0.120089	0.131387	0.00011671	0.00146228	9.05582	6.52776	-3.21447	blank	32	42.75	29	169	1.10345	0.252959	0.0979516	-1.37625	-1.4742	-1.58958	9	4	0.0727427	0.124171	3.30468e-05	0.000862424	10.3176	7.05576	-3.05547	-1.65923	-3.13497	0.00011671	0.00146228	9.05582	6.52776
6	15	4	29.5	40.25	30	168	1.34167	0.175595	0.293103	-1.74029	-2.0334	-1.80622	0.0614658	0.0667474	7.60779e-06	0.000552696	11.7863	7.5007	-3.36364	blank	40.25	35.75	30	155.5	1.34167	0.229904	0.293103	-1.47057	-1.76367	-1.49532	15	4	0.0527937	0.0562679	7.38797e-06	0.000554838	11.8157	7.49683	-2.86703	-1.65077	-3.11534	7.60779e-06	0.000554838	11.7863	7.49683
3	15	15	24.75	30	31	152	0.967742	0.162829	-0.0440828	-1.81765	-1.77357	-1.75655	0.117312	0.139279	7.94612e-05	0.00117681	9.44024	6.74494	-3.26784	YPL106C	30	30	31	150.5	0.967742	0.199336	-0.0440828	-1.61567	-1.57159	-1.53929	15	15	0.107498	0.0756797	8.78496e-05	0.00130638	9.33988	6.6405	-2.95494	-1.64792	-3.11139	8.78496e-05	0.00130638	9.33988	6.6405
10	4	23	26.25	28.25	29	148	0.974138	0.177365	-0.0284917	-1.73374	-1.70525	-1.61609	0.0704873	0.0789884	1.94393e-05	0.000645096	10.8482	7.34611	-2.99692	YBR282W	28.25	27.75	29	172	0.974138	0.161337	-0.0284917	-1.82608	-1.79758	-1.6748	4	23	0.10934	0.0706166	6.18304e-05	0.00118756	9.69112	6.73585	-3.22584	-1.64545	-3.11138	6.18304e-05	0.00118756	9.69112	6.73585
2	1	9	33.5	34.5	30	152	1.15	0.220395	0.136885	-1.51513	-1.65202	-1.61089	0.0746105	0.103517	2.53477e-05	0.000728293	10.5828	7.22481	-2.98688	blank	34.5	31.75	30	150	1.15	0.211667	0.136885	-1.55308	-1.68997	-1.65331	1	9	0.0882644	0.100676	3.91777e-05	0.000936085	10.1474	6.9738	-3.18287	-1.6321	-3.08488	3.91777e-05	0.000936085	10.1474	6.9738
12	1	15	57	31.75	31	148	1.02419	0.385135	0.0171277	-1.16181	-1.17894	-1.94959	0.639378	0.642395	0.0345699	0.0576094	3.36477	2.85407	-3.64019	YCR046C	31.75	106.5	31	163	1.02419	0.653374	0.0171277	-0.562439	-0.579567	-1.31395	1	15	0.669953	0.695137	0.182036	0.227164	1.70355	1.48208	-2.50446	-1.63177	-3.07233	0.182036	0.227164	1.70355	1.48208
3	5	1	21.25	42.75	31	152	1.37903	0.139803	0.318881	-1.98451	-2.30339	-1.9106	0.276661	0.295906	0.000471529	0.00312184	7.65953	5.76933	-3.56498	YPL193W	42.75	45.25	31	150.5	1.37903	0.300664	0.318881	-1.20642	-1.5253	-1.3425	5	1	0.120566	0.0933184	0.000135379	0.00157753	8.90744	6.45189	-2.56153	-1.62655	-3.06325	0.000471529	0.00312184	7.65953	5.76933
3	13	22	28.25	28.5	31	152	0.919355	0.185855	-0.0845561	-1.68322	-1.59867	-1.65956	0.0609271	0.090089	1.52395e-05	0.000599828	11.0916	7.41887	-3.08077	YBR268W	28.5	29.5	31	150.5	0.919355	0.196013	-0.0845561	-1.63342	-1.54886	-1.58072	13	22	0.118494	0.120481	0.000122785	0.00151192	9.00508	6.49437	-3.03777	-1.62014	-3.05927	0.000122785	0.00151192	9.00508	6.49437
1	14	7	34.25	35.25	31	157	1.1371	0.218153	0.12721	-1.52285	-1.65007	-1.56612	0.0387754	0.0427317	3.57545e-06	0.000429005	12.5414	7.75404	-2.90053	YMR014W	35.25	29.5	31	158	1.1371	0.186709	0.12721	-1.67982	-1.80703	-1.67013	14	7	0.102801	0.0765514	5.06081e-05	0.00107964	9.8914	6.83113	-3.21649	-1.61812	-3.05851	5.06081e-05	0.00107964	9.8914	6.83113
3	11	24	38	34.75	31	152	1.12097	0.25	0.107181	-1.41315	-1.52033	-1.62454	0.400776	0.40177	0.00475072	0.0139791	5.34946	4.27019	-3.01323	YBR251W	34.75	37.75	31	150.5	1.12097	0.250831	0.107181	-1.38441	-1.49159	-1.60245	11	24	0.0929702	0.0943554	6.65185e-05	0.00119158	9.61803	6.73247	-3.0812	-1.6135	-3.04721	0.00475072	0.0139791	5.34946	4.27019
12	15	4	19.25	29.5	31	148	0.951613	0.130068	-0.0512104	-2.04196	-1.99075	-1.92229	0.105833	0.120832	4.13131e-05	0.000921573	10.0943	6.98943	-3.58754	blank	29.5	41.25	31	163	0.951613	0.253067	-0.0512104	-1.38272	-1.33151	-1.31051	15	4	0.16287	0.101319	0.000497798	0.00321654	7.60532	5.73945	-2.49757	-1.6164	-3.04256	0.000497798	0.00321654	7.60532	5.73945
1	11	18	25	25.5	31	157	0.822581	0.159236	-0.199497	-1.83777	-1.63827	-1.41787	0.0946041	0.0822481	5.29236e-05	0.00101783	9.84666	6.89008	-2.61458	YLR081W	25.5	18.75	31	158	0.822581	0.118671	-0.199497	-2.14447	-1.94498	-1.79202	11	18	0.13641	0.148101	9.46798e-05	0.00134656	9.26501	6.6102	-3.46016	-1.60494	-3.03737	9.46798e-05	0.00134656	9.26501	6.6102
4	3	1	17	40.75	34	152	1.19853	0.111842	0.177731	-2.23817	-2.4159	-1.9222	0.271219	0.169288	0.000385656	0.00274244	7.86057	5.89891	-3.58735	blank	40.75	42.5	34	148	1.19853	0.287162	0.177731	-1.25624	-1.43398	-1.28757	3	1	0.0900193	0.119178	6.79555e-05	0.00119158	9.59666	6.73247	-2.45171	-1.60488	-3.01953	0.000385656	0.00274244	7.86057	5.89891
2	8	24	38.5	33.5	30	152	1.11667	0.253289	0.105553	-1.37916	-1.48471	-1.58139	0.0926171	0.102265	6.66823e-05	0.0010783	9.61557	6.83237	-2.92999	YOL072W	33.5	58.75	30	150	1.11667	0.391667	0.105553	-1.20766	-1.31321	-1.60704	8	24	0.761765	0.622089	0.0410021	0.0650803	3.19413	2.73213	-3.09038	-1.59422	-3.01018	0.0410021	0.0650803	3.19413	2.73213
2	12	2	32.5	36.75	30	152	1.225	0.213816	0.19744	-1.543	-1.74044	-1.55935	0.112745	0.104434	7.46549e-05	0.00114998	9.50263	6.76801	-2.88747	YPL271W	36.75	16.75	30	150	1.225	0.111667	0.19744	-2.23603	-2.43347	-1.61252	12	2	0.364716	0.232273	0.000909611	0.00473385	7.00249	5.35302	-3.10133	-1.58593	-2.9944	0.000909611	0.00473385	7.00249	5.35302
12	16	4	19.25	30	31	148	0.967742	0.130068	-0.0381478	-2.04064	-2.0025	-1.81098	0.0786997	0.204744	1.67102e-05	0.000622933	10.9995	7.38107	-3.37284	blank	30	43.5	31	163	0.967742	0.266871	-0.0381478	-1.32435	-1.2862	-1.34673	16	4	0.204178	0.309817	0.00107825	0.00524584	6.83242	5.25032	-2.56998	-1.57886	-2.97141	0.00107825	0.00524584	6.83242	5.25032
3	2	3	10.5	32	31	152	1.03226	0.0690789	0.0312602	-2.77066	-2.80192	-2.19719	0.464953	0.497021	0.00122907	0.00581646	6.70149	5.14706	-4.11777	YDR069C	32	40	31	150.5	1.03226	0.265781	0.0312602	-1.32674	-1.358	-0.955507	2	3	0.087202	0.109683	7.27198e-05	0.00120686	9.5289	6.71973	-1.78789	-1.57635	-2.95283	0.00122907	0.00581646	6.70149	5.14706
9	1	10	32.5	34	33	154	1.0303	0.211039	0.0241707	-1.55681	-1.58098	-1.57464	0.0881747	0.107245	4.7689e-05	0.00096382	9.95081	6.94461	-2.91698	YMR318C	34	33.75	33	156	1.0303	0.216346	0.0241707	-1.5316	-1.55577	-1.54237	1	10	0.122981	0.127901	0.000135402	0.00157753	8.90726	6.45189	-2.96109	-1.55851	-2.93903	0.000135402	0.00157753	8.90726	6.45189
3	4	16	17.75	27	31	152	0.870968	0.116776	-0.139526	-2.14857	-2.00905	-1.8972	0.096712	0.0733813	3.06865e-05	0.000789334	10.3917	7.14432	-3.53914	YDR405W	27	44	31	150.5	0.870968	0.292359	-0.139526	-1.26018	-1.12065	-1.22801	4	16	0.335978	0.329281	0.00686812	0.0173674	4.98086	4.05316	-2.33266	-1.56261	-2.9359	0.00686812	0.0173674	4.98086	4.05316
2	2	13	30.25	31.25	30	152	1.04167	0.199013	0.0340532	-1.61649	-1.65055	-1.6686	0.157449	0.150704	0.000237341	0.00212303	8.34601	6.15491	-3.09821	blank	31.25	34	30	150	1.04167	0.226667	0.0340532	-1.48491	-1.51896	-1.42403	2	13	0.135447	0.124667	0.000194063	0.00190118	8.54733	6.26528	-2.72452	-1.54632	-2.91137	0.000237341	0.00212303	8.34601	6.15491
11	16	3	29.25	34	29	156	1.17241	0.1875	0.156244	-1.67701	-1.83325	-1.63203	0.0276747	0.0532191	9.48149e-07	0.000384105	13.8688	7.86459	-3.02766	blank	34	43.25	29	170	1.17241	0.254412	0.156244	-1.36925	-1.52549	-1.45808	16	3	0.11901	0.179669	0.000130173	0.00155358	8.94665	6.4672	-2.79258	-1.54505	-2.91012	0.000130173	0.00155358	8.94665	6.4672
11	15	3	25.75	30	29	156	1.03448	0.165064	0.03251	-1.80425	-1.83676	-1.76181	0.102046	0.13265	4.71411e-05	0.000956341	9.96237	6.9524	-3.27798	blank	30	47.75	29	170	1.03448	0.280882	0.03251	-1.27303	-1.30554	-1.31706	15	3	0.102219	0.147311	0.000131587	0.00156162	8.93584	6.46203	-2.51068	-1.53944	-2.89433	0.000131587	0.00156162	8.93584	6.46203
1	10	1	44.75	44.5	31	157	1.43548	0.285032	0.358291	-1.25786	-1.61615	-1.54187	0.0443847	0.384377	5.70609e-06	0.000475728	12.074	7.65066	-2.85377	YML019W	44.5	48	31	158	1.43548	0.303797	0.358291	-1.19631	-1.5546	-1.51825	10	1	0.0523262	0.335986	1.05012e-05	0.000554838	11.464	7.49683	-2.91287	-1.53006	-2.88332	1.05012e-05	0.000554838	11.464	7.49683
3	13	18	15.25	28.25	31	152	0.91129	0.100329	-0.0939455	-2.31051	-2.21656	-1.73913	0.193467	0.162541	0.00018205	0.00186036	8.61123	6.28698	-3.23425	YBR266C	28.25	29	31	150.5	0.91129	0.192691	-0.0939455	-1.64936	-1.55541	-1.32317	13	18	0.112498	0.0906515	0.00010381	0.00139173	9.17295	6.57721	-2.52288	-1.53115	-2.87856	0.00018205	0.00186036	8.61123	6.28698
5	9	17	18.5	23.25	28	151	0.830357	0.122517	-0.18607	-2.111	-1.92493	-1.75531	0.171126	0.164746	0.00019231	0.00190695	8.5564	6.26225	-3.26546	YKL002W	23.25	38	28	168	0.830357	0.22619	-0.18607	-1.48707	-1.301	-1.30621	9	17	0.0287852	0.037965	2.98444e-06	0.000513586	12.7221	7.57409	-2.48897	-1.53076	-2.87722	0.00019231	0.00190695	8.5564	6.26225
11	13	22	22.25	25	29	156	0.862069	0.142628	-0.149655	-1.95068	-1.80103	-1.69989	0.091426	0.0994405	3.59767e-05	0.000844857	10.2326	7.07634	-3.15856	YNL064C	25	43.25	29	170	0.862069	0.254412	-0.149655	-1.54911	-1.39946	-1.34557	13	22	0.624136	0.587414	0.0206817	0.0384058	3.87851	3.25955	-2.56767	-1.52273	-2.86312	0.0206817	0.0384058	3.87851	3.25955
6	9	22	23	22	30	168	0.733333	0.136905	-0.311189	-2.025	-1.71381	-1.6873	0.364791	0.332511	0.00255385	0.00939732	5.97015	4.66733	-3.13428	YLR242C	22	26	30	155.5	0.733333	0.167203	-0.311189	-1.80356	-1.49237	-1.35461	9	22	0.196897	0.167177	0.000623315	0.0037027	7.38046	5.59869	-2.58574	-1.52096	-2.86001	0.00255385	0.00939732	5.97015	4.66733
13	9	2	135.5	41.25	29	160.5	1.42241	0.844237	0.349231	-0.169438	-0.518669	-1.5951	0.0832787	0.0666707	0.00111513	0.00547482	6.79879	5.2076	-2.95643	YBR173C	41.25	163	29	169	1.42241	0.964497	0.349231	-0.0366539	-0.385885	-1.44017	9	2	0.0909721	0.0855547	0.00343893	0.0108751	5.67259	4.52128	-2.75677	-1.51763	-2.8566	0.00343893	0.0108751	5.67259	4.52128
10	9	21	22	18	29	148	0.62069	0.148649	-0.479163	-1.91075	-1.43159	-1.51593	0.161142	0.209875	0.000388705	0.00275748	7.85269	5.89344	-2.80373	YNR068C	18	25.75	29	172	0.62069	0.149709	-0.479163	-1.89957	-1.42041	-1.51531	9	21	0.10718	0.181621	0.000117832	0.00147483	9.04625	6.51921	-2.907	-1.51562	-2.85537	0.000388705	0.00275748	7.85269	5.89344
3	6	9	27.5	27.75	31	152	0.895161	0.180921	-0.113186	-1.71267	-1.59948	-1.6504	0.149822	0.150674	0.000224775	0.00205509	8.40041	6.18744	-3.06311	YDR103W	27.75	34	31	150.5	0.895161	0.225914	-0.113186	-1.48782	-1.37463	-1.37285	6	9	0.0756803	0.0759498	4.5876e-05	0.00100256	9.98957	6.9052	-2.62219	-1.51163	-2.84265	0.000224775	0.00205509	8.40041	6.18744
3	10	21	20.25	23.5	31	152	0.758065	0.133224	-0.279028	-2.02112	-1.74209	-1.86616	0.164823	0.132608	0.000231596	0.00209939	8.37052	6.16611	-3.47927	YDR136C	23.5	46	31	150.5	0.758065	0.305648	-0.279028	-1.25072	-0.971694	-1.15488	10	21	0.378211	0.377933	0.0142803	0.0293267	4.24888	3.52926	-2.18646	-1.51052	-2.83286	0.0142803	0.0293267	4.24888	3.52926
8	16	10	44	30.75	32	160	0.960938	0.275	-0.0451954	-1.40542	-1.36022	-1.48037	0.474609	0.441469	0.0105417	0.0240339	4.55242	3.72829	-2.73514	YOL086C	30.75	38.5	32	164	0.960938	0.234756	-0.0451954	-1.45192	-1.40672	-1.52201	16	10	0.0839981	0.0994937	5.85023e-05	0.00116485	9.74644	6.75517	-2.92038	-1.50119	-2.82776	0.0105417	0.0240339	4.55242	3.72829
5	14	20	28.5	25.75	28	151	0.919643	0.188742	-0.0846836	-1.66876	-1.58408	-1.44591	0.0874483	0.0776845	4.62503e-05	0.000952651	9.98144	6.95626	-2.66866	YOR251C	25.75	33	28	168	0.919643	0.196429	-0.0846836	-1.62816	-1.54348	-1.55226	14	20	0.0170354	0.00612326	3.70589e-07	0.000295373	14.8082	8.12727	-2.98087	-1.49908	-2.82476	4.62503e-05	0.000952651	9.98144	6.95626
4	1	7	31.25	35.5	34	152	1.04412	0.205592	0.0405131	-1.5902	-1.63072	-1.59856	0.114621	0.118522	9.53043e-05	0.00131156	9.25844	6.63654	-2.96312	YEL072W	35.5	34.25	34	148	1.04412	0.231419	0.0405131	-1.47454	-1.51505	-1.40257	1	7	0.110148	0.0844622	0.00010543	0.00140643	9.15746	6.5667	-2.68161	-1.50057	-2.82236	0.00010543	0.00140643	9.15746	6.5667
6	3	20	30.5	25.5	30	168	0.85	0.181548	-0.162711	-1.70799	-1.54528	-1.33913	0.058952	0.0399112	1.52858e-05	0.000599828	11.0886	7.41887	-2.4627	blank	25.5	22.5	30	155.5	0.85	0.144695	-0.162711	-1.93338	-1.77067	-1.64573	3	20	0.0342258	0.0260249	1.99015e-06	0.000417889	13.1273	7.7803	-3.16771	-1.49243	-2.81521	1.52858e-05	0.000599828	11.0886	7.41887
2	14	23	39	32.75	30	152	1.09167	0.256579	0.0871433	-1.37749	-1.46463	-1.5033	0.252915	0.246125	0.00138225	0.00625503	6.58404	5.07437	-2.77937	YOL004W	32.75	31	30	150	1.09167	0.206667	0.0871433	-1.5881	-1.67524	-1.48634	14	23	0.176827	0.184417	0.000320966	0.00251163	8.04418	5.98682	-2.84909	-1.49482	-2.81423	0.00138225	0.00625503	6.58404	5.07437
3	4	24	30.75	29	31	152	0.935484	0.202303	-0.0726853	-1.61012	-1.53743	-1.59707	0.0833338	0.0775384	4.37836e-05	0.000945303	10.0363	6.964	-2.96024	YDR410C	29	37.25	31	150.5	0.935484	0.247508	-0.0726853	-1.4029	-1.33021	-1.36148	4	24	0.0488645	0.0505718	1.3648e-05	0.000606823	11.2019	7.40727	-2.59946	-1.47928	-2.77985	4.37836e-05	0.000945303	10.0363	6.964
2	9	8	29	24.5	30	152	0.816667	0.190789	-0.203567	-1.65861	-1.45504	-1.41432	0.124806	0.0919743	0.000172818	0.00180402	8.66327	6.31774	-2.60773	YOR035C	24.5	29.75	30	150	0.816667	0.198333	-0.203567	-1.62249	-1.41892	-1.53693	9	8	0.138577	0.108544	0.000254601	0.00220539	8.27581	6.11685	-2.95022	-1.47562	-2.77898	0.000254601	0.00220539	8.27581	6.11685
2	4	3	30.5	34.75	30	152	1.15833	0.200658	0.14564	-1.60629	-1.75193	-1.43674	0.0658788	0.0351259	1.46392e-05	0.000599828	11.1318	7.41887	-2.65098	YOR295W	34.75	24	30	150	1.15833	0.16	0.14564	-1.88419	-2.02983	-1.51073	4	3	0.401321	0.385342	0.00205782	0.00796752	6.18611	4.83238	-2.89783	-1.47373	-2.77441	0.00205782	0.00796752	6.18611	4.83238
8	2	22	34.5	31.75	32	160	0.992188	0.215625	-0.0104323	-1.56786	-1.55742	-1.49712	0.341876	0.341835	0.00279412	0.0099698	5.88024	4.6082	-2.76745	YHR039C-B	31.75	34.25	32	164	0.992188	0.208841	-0.0104323	-1.59092	-1.58048	-1.44989	2	22	0.187306	0.172522	0.000453109	0.00304871	7.69938	5.79304	-2.77621	-1.4735	-2.77183	0.00279412	0.0099698	5.88024	4.6082
11	8	13	26.75	25.75	29	156	0.887931	0.171474	-0.119004	-1.76417	-1.64516	-1.5308	0.0541092	0.0822116	9.79814e-06	0.000590938	11.5333	7.4338	-2.8324	blank	25.75	33.25	29	170	0.887931	0.195588	-0.119004	-1.63183	-1.51282	-1.41262	8	13	0.0203033	0.0748225	6.66262e-07	0.00032562	14.2216	8.02978	-2.70171	-1.47171	-2.76706	9.79814e-06	0.000590938	11.5333	7.4338
13	7	8	27	32	29	160.5	1.10345	0.168224	0.0979516	-1.7828	-1.88075	-1.62726	0.0467954	0.0553389	4.2438e-06	0.000456726	12.3701	7.69143	-3.01847	YDL075W	32	40.5	29	169	1.10345	0.239645	0.0979516	-1.42867	-1.52662	-1.31868	7	8	0.0503524	0.0480366	9.88144e-06	0.000554838	11.5249	7.49683	-2.5139	-1.47297	-2.76619	9.88144e-06	0.000554838	11.5249	7.49683
1	2	8	32.75	27.5	31	157	0.887097	0.208599	-0.121661	-1.57121	-1.44955	-1.29289	0.150662	0.142895	0.000306539	0.00240577	8.09017	6.02988	-2.37351	blank	27.5	23.25	31	158	0.887097	0.147152	-0.121661	-1.91868	-1.79702	-1.63503	2	8	0.141519	0.134653	0.000133891	0.00157368	8.91848	6.45434	-3.14632	-1.46396	-2.75992	0.000306539	0.00240577	8.09017	6.02988
2	6	7	29	28.5	30	152	0.95	0.190789	-0.0520637	-1.65688	-1.60482	-1.4529	0.0345255	0.023175	2.74375e-06	0.000429005	12.8062	7.75404	-2.68215	YOR312C	28.5	32	30	150	0.95	0.213333	-0.0520637	-1.54588	-1.49381	-1.47232	6	7	0.0951959	0.0784417	7.10823e-05	0.00119858	9.55167	6.72662	-2.82105	-1.46261	-2.7516	7.10823e-05	0.00119858	9.55167	6.72662
4	16	11	33	44	34	152	1.29412	0.217105	0.248171	-1.5321	-1.78027	-1.55114	0.128059	0.223753	0.000102127	0.00136402	9.1893	6.59732	-2.87164	YHR177W	44	38.5	34	148	1.29412	0.260135	0.248171	-1.35004	-1.59821	-1.37379	16	11	0.141842	0.183043	0.00019135	0.00188406	8.56141	6.27433	-2.62409	-1.46247	-2.74786	0.00019135	0.00188406	8.56141	6.27433
12	1	17	84.75	31.5	31	148	1.01613	0.572635	0.0145873	-0.567417	-0.582004	-1.34085	0.149859	0.150905	0.00443945	0.0133556	5.41723	4.31582	-2.46602	YCR047C	31.5	79.5	31	163	1.01613	0.48773	0.0145873	-0.793911	-0.808498	-1.57669	1	17	0.413939	0.369823	0.0297943	0.0510272	3.51344	2.9754	-3.0297	-1.45877	-2.74786	0.0297943	0.0510272	3.51344	2.9754
3	1	10	39.5	35.5	31	152	1.14516	0.259868	0.131967	-1.37129	-1.50326	-1.51879	0.254363	0.252134	0.00130185	0.00603266	6.64397	5.11057	-2.80925	YPL097W	35.5	40	31	150.5	1.14516	0.265781	0.131967	-1.32845	-1.46041	-1.40325	1	10	0.0775185	0.0611014	4.11217e-05	0.000955906	10.099	6.95285	-2.68298	-1.46102	-2.74612	0.00130185	0.00603266	6.64397	5.11057
9	16	3	38.75	26.25	33	154	0.795455	0.251623	-0.245623	-1.38238	-1.13676	-1.43557	0.131142	0.209342	0.000418235	0.00287523	7.77947	5.85162	-2.64872	blank	26.25	37	33	156	0.795455	0.237179	-0.245623	-1.44482	-1.19919	-1.47814	16	3	0.216689	0.30619	0.00157982	0.0067723	6.45045	4.99491	-2.83269	-1.45685	-2.7407	0.00157982	0.0067723	6.45045	4.99491
13	9	12	27.75	25.75	29	160.5	0.887931	0.172897	-0.124033	-1.75749	-1.63346	-1.53873	0.179385	0.172883	0.00036118	0.00266352	7.92613	5.92811	-2.8477	YER044C	25.75	36.75	29	169	0.887931	0.217456	-0.124033	-1.52601	-1.40198	-1.37174	9	12	0.11381	0.130342	0.000146596	0.00162831	8.82783	6.42022	-2.61998	-1.45523	-2.73384	0.00036118	0.00266352	7.92613	5.92811
7	8	15	27.25	27.25	31	162	0.879032	0.16821	-0.130434	-1.78429	-1.65386	-1.53214	0.129945	0.1461	0.000132973	0.00156083	8.92537	6.46254	-2.835	YBL058W	27.25	33.25	31	163	0.879032	0.203988	-0.130434	-1.59023	-1.45979	-1.37401	8	15	0.0644964	0.0739318	2.3733e-05	0.000755906	10.6486	7.18759	-2.62452	-1.45308	-2.72976	0.000132973	0.00156083	8.92537	6.46254
7	14	19	18.25	20	31	162	0.645161	0.112654	-0.44286	-2.19386	-1.751	-1.59595	0.0679579	0.0830657	1.60937e-05	0.000617999	11.0371	7.38902	-2.95808	YGL012W	20	25.5	31	163	0.645161	0.156442	-0.44286	-1.85902	-1.41616	-1.30539	14	19	0.136356	0.144037	0.000244039	0.00215075	8.31818	6.14194	-2.48734	-1.45067	-2.72271	0.000244039	0.00215075	8.31818	6.14194
12	7	1	22.25	17.25	31	148	0.556452	0.150338	-0.594394	-2.48705	-1.89266	-2.05799	1.56402	1.61557	0.0941483	0.128958	2.36288	2.04827	-3.84928	YLR382C	17.25	107.25	31	163	0.556452	0.657975	-0.594394	-0.445339	0.149054	-0.858897	7	1	0.307219	0.307721	0.403447	0.454322	0.90771	0.78895	-1.59475	-1.45844	-2.72201	0.403447	0.454322	0.90771	0.78895
2	5	9	25.25	27	30	152	0.9	0.166118	-0.106366	-1.79895	-1.69258	-1.49937	0.143205	0.136874	0.000165886	0.00176945	8.70421	6.33709	-2.77179	YMR286W	27	33	30	150	0.9	0.22	-0.106366	-1.51806	-1.41169	-1.39518	5	9	0.151548	0.155422	0.000337538	0.00258446	7.99383	5.95824	-2.66684	-1.44728	-2.71931	0.000337538	0.00258446	7.99383	5.95824
3	13	20	20.5	28	31	152	0.903226	0.134868	-0.102421	-2.00891	-1.90649	-1.55461	0.0955862	0.061826	3.46643e-05	0.000831944	10.2698	7.09175	-2.87833	YBR267W	28	28.75	31	150.5	0.903226	0.19103	-0.102421	-1.65729	-1.55487	-1.32926	13	20	0.105824	0.102494	8.65435e-05	0.0012996	9.35486	6.6457	-2.53506	-1.44193	-2.70669	8.65435e-05	0.0012996	9.35486	6.6457
5	4	16	29.25	24.5	28	151	0.875	0.193709	-0.13374	-1.64238	-1.50864	-1.4561	0.0600934	0.0612538	1.73973e-05	0.000623542	10.9592	7.38009	-2.68832	blank	24.5	36.5	28	168	0.875	0.217262	-0.13374	-1.53165	-1.39791	-1.41125	4	16	0.10304	0.0733046	0.000109862	0.00143109	9.11629	6.54932	-2.69897	-1.43367	-2.69365	0.000109862	0.00143109	9.11629	6.54932
12	7	16	23.75	29	31	148	0.935484	0.160473	-0.0666914	-1.83114	-1.76445	-1.48233	0.0636158	0.0404807	1.29045e-05	0.000599828	11.2579	7.41887	-2.73891	YLR442C	29	29	31	163	0.935484	0.177914	-0.0666914	-1.73356	-1.66687	-1.38404	7	16	0.139027	0.136243	0.000158949	0.00168875	8.74693	6.38376	-2.64458	-1.43318	-2.69175	0.000158949	0.00168875	8.74693	6.38376
2	16	10	32.25	33.25	30	152	1.10833	0.212171	0.101433	-1.55117	-1.6526	-1.53678	0.0809736	0.183853	3.2357e-05	0.00080533	10.3387	7.12426	-2.84395	YPL234C	33.25	41	30	150	1.10833	0.273333	0.101433	-1.30399	-1.40542	-1.32766	16	10	0.159339	0.204964	0.000397127	0.00281783	7.83126	5.87179	-2.53186	-1.43222	-2.68791	0.000397127	0.00281783	7.83126	5.87179
2	7	14	28	24	30	152	0.8	0.184211	-0.22532	-1.69327	-1.46795	-1.4945	0.0827442	0.0854726	4.92284e-05	0.000979703	9.91904	6.92826	-2.7624	YOR026W	24	36.25	30	150	0.8	0.241667	-0.22532	-1.43433	-1.20901	-1.36036	7	14	0.146041	0.107833	0.000479561	0.00315179	7.64264	5.75979	-2.59724	-1.42743	-2.67982	0.000479561	0.00315179	7.64264	5.75979
10	13	22	33	26.25	29	148	0.905172	0.222973	-0.104793	-1.51026	-1.40547	-1.47911	0.127239	0.125109	0.000203039	0.00195878	8.50211	6.23543	-2.73271	YDR008C	26.25	39	29	172	0.905172	0.226744	-0.104793	-1.48607	-1.38128	-1.36995	13	22	0.180927	0.175819	0.000610072	0.00365635	7.40193	5.61129	-2.61641	-1.42453	-2.67456	0.000610072	0.00365635	7.40193	5.61129
7	8	17	24.75	22.5	31	162	0.725806	0.152778	-0.326683	-1.87933	-1.55264	-1.55767	0.144875	0.169366	0.000222204	0.00204263	8.41192	6.19352	-2.88424	YBL059W	22.5	35.5	31	163	0.725806	0.217791	-0.326683	-1.52688	-1.20019	-1.28998	8	17	0.140519	0.146281	0.000437023	0.00297266	7.73552	5.8183	-2.45653	-1.42382	-2.67039	0.000437023	0.00297266	7.73552	5.8183
13	9	6	30.5	29.5	29	160.5	1.01724	0.190031	0.0166728	-1.6607	-1.67737	-1.47996	0.0468963	0.101554	6.02004e-06	0.000486461	12.0204	7.62835	-2.73435	YER014W	29.5	37.25	29	169	1.01724	0.220414	0.0166728	-1.5125	-1.52917	-1.34531	9	6	0.0297127	0.105287	2.02159e-06	0.000417889	13.1116	7.7803	-2.56715	-1.41264	-2.65075	6.02004e-06	0.000486461	12.0204	7.62835
1	15	3	36	45	31	157	1.45161	0.229299	0.371551	-1.47369	-1.84524	-1.38975	0.0134557	0.0664266	1.06885e-07	0.000245412	16.0515	8.31257	-2.56035	blank	45	35.25	31	158	1.45161	0.223101	0.371551	-1.50142	-1.87297	-1.42735	15	3	0.0616408	0.0173049	9.81677e-06	0.000554838	11.5314	7.49683	-2.73116	-1.40855	-2.64576	9.81677e-06	0.000554838	11.5314	7.49683
6	16	4	40	40.25	30	168	1.34167	0.238095	0.293855	-1.44537	-1.73923	-1.45452	0.175333	0.0772062	0.000279864	0.00230613	8.18121	6.07218	-2.68527	blank	40.25	38.25	30	155.5	1.34167	0.245981	0.293855	-1.40308	-1.69693	-1.36315	16	4	0.0470982	0.065308	5.88978e-06	0.000543099	12.0423	7.51822	-2.60281	-1.40883	-2.64404	0.000279864	0.00230613	8.18121	6.07218
11	7	12	27.5	26.25	29	156	0.905172	0.176282	-0.101248	-1.74051	-1.63926	-1.51282	0.149643	0.0987126	0.000208142	0.00197311	8.47729	6.22815	-2.79774	blank	26.25	35	29	170	0.905172	0.205882	-0.101248	-1.58086	-1.47961	-1.30401	7	12	0.0679238	0.0410635	2.66184e-05	0.00078197	10.5339	7.15369	-2.48459	-1.40842	-2.64116	0.000208142	0.00197311	8.47729	6.22815
10	7	1	43.5	27.5	29	148	0.948276	0.293919	-0.0575372	-1.22531	-1.16777	-1.39917	0.0834969	0.185505	0.000100304	0.00136171	9.2073	6.59901	-2.57852	blank	27.5	51	29	172	0.948276	0.296512	-0.0575372	-1.21721	-1.15967	-1.41303	7	1	0.0683597	0.167463	5.62882e-05	0.00114945	9.78503	6.76847	-2.70253	-1.4061	-2.64052	0.000100304	0.00136171	9.2073	6.59901
6	3	17	27.5	24.25	30	168	0.808333	0.16369	-0.214207	-1.80994	-1.59574	-1.33815	0.0416651	0.0657612	4.90396e-06	0.000456726	12.2255	7.69143	-2.46081	blank	24.25	24.75	30	155.5	0.808333	0.159164	-0.214207	-1.83881	-1.6246	-1.47078	3	17	0.108439	0.0907387	8.16501e-05	0.00127232	9.41307	6.66691	-2.81797	-1.40446	-2.63939	8.16501e-05	0.00127232	9.41307	6.66691
13	12	1	43.5	22.5	29	160.5	0.775862	0.271028	-0.261597	-1.3069	-1.0453	-1.34025	0.106819	0.0501737	0.000291429	0.00234503	8.14071	6.05546	-2.46487	blank	22.5	52.25	29	169	0.775862	0.309172	-0.261597	-1.17407	-0.912478	-1.46548	12	1	0.121546	0.0948536	0.000641281	0.00376367	7.35204	5.58236	-2.80737	-1.40286	-2.63612	0.000641281	0.00376367	7.35204	5.58236
1	9	12	40.75	23.25	31	157	0.75	0.259554	-0.291746	-1.35026	-1.05852	-1.04376	0.100873	0.102739	0.000236631	0.00212021	8.34901	6.15624	-1.89297	YLR061W	23.25	18.75	31	158	0.75	0.118671	-0.291746	-2.14241	-1.85066	-1.74602	9	12	0.128706	0.137195	9.2323e-05	0.00134248	9.29022	6.61324	-3.3682	-1.39489	-2.63059	0.000236631	0.00212021	8.34901	6.15624
1	10	21	31.25	24.25	31	157	0.782258	0.199045	-0.251657	-1.63518	-1.38353	-1.13059	0.233921	0.203557	0.00129887	0.00602997	6.64626	5.11101	-2.06047	YML008C	24.25	17	31	158	0.782258	0.107595	-0.251657	-2.25429	-2.00264	-1.66176	10	21	0.211487	0.189624	0.000321429	0.00251163	8.04273	5.98682	-3.19977	-1.39618	-2.63012	0.00129887	0.00602997	6.64626	5.11101
11	1	8	25.75	18.75	29	156	0.646552	0.165064	-0.452132	-1.80569	-1.35355	-1.36011	0.121137	0.13392	0.000196182	0.00191064	8.53647	6.26032	-2.50318	YBR018C	18.75	24.25	29	170	0.646552	0.142647	-0.452132	-1.9588	-1.50667	-1.43635	1	8	0.124489	0.146299	0.000154544	0.00166854	8.77503	6.39581	-2.74915	-1.39823	-2.62616	0.000196182	0.00191064	8.53647	6.26032
11	3	18	45.25	24	29	156	0.827586	0.290064	-0.189676	-1.25486	-1.06518	-1.23977	0.192095	0.267211	0.0015707	0.00679332	6.45623	4.99182	-2.27105	YBR037C	24	35.75	29	170	0.827586	0.210294	-0.189676	-1.56136	-1.37168	-1.54264	3	18	0.045774	0.148653	1.02339e-05	0.000554838	11.4898	7.49683	-2.96162	-1.3912	-2.61634	0.0015707	0.00679332	6.45623	4.99182
11	16	4	32.25	34.75	29	156	1.19828	0.206731	0.174724	-1.58026	-1.75499	-1.43166	0.0590342	0.078143	1.04816e-05	0.000590938	11.4659	7.4338	-2.64118	blank	34.75	41.25	29	170	1.19828	0.242647	0.174724	-1.42783	-1.60255	-1.35049	16	4	0.288589	0.345688	0.00156405	0.00674051	6.46048	4.99962	-2.5775	-1.39107	-2.60934	0.00156405	0.00674051	6.46048	4.99962
1	2	5	30.5	32	31	157	1.03226	0.194268	0.0312602	-1.63865	-1.66991	-1.38012	0.0171649	0.0237688	2.99353e-07	0.000245412	15.0216	8.31257	-2.54178	blank	32	29.25	31	158	1.03226	0.185127	0.0312602	-1.68712	-1.71838	-1.39956	2	5	0.0558726	0.0491818	9.46684e-06	0.000554838	11.5677	7.49683	-2.6756	-1.38984	-2.60869	9.46684e-06	0.000554838	11.5677	7.49683
3	2	24	32.75	29.5	31	152	0.951613	0.215461	-0.0534451	-1.53599	-1.48254	-1.55677	0.0939828	0.11809	6.99742e-05	0.00110968	9.56738	6.80368	-2.8825	blank	29.5	42.75	31	150.5	0.951613	0.284053	-0.0534451	-1.26085	-1.20741	-1.22456	2	24	0.0463563	0.028555	1.55801e-05	0.000664749	11.0695	7.3161	-2.32575	-1.39066	-2.60412	6.99742e-05	0.00110968	9.56738	6.80368
12	7	20	20.5	23	31	148	0.741935	0.138514	-0.302856	-1.97765	-1.6748	-1.50303	0.0920605	0.101712	4.56598e-05	0.000952651	9.99429	6.95626	-2.77885	blank	23	30.75	31	163	0.741935	0.18865	-0.302856	-1.67124	-1.36838	-1.27417	7	20	0.173554	0.186663	0.000554387	0.00342805	7.49765	5.67576	-2.42494	-1.3886	-2.60189	0.000554387	0.00342805	7.49765	5.67576
3	11	16	17.25	24	31	152	0.774194	0.113487	-0.259788	-2.18133	-1.92154	-1.85427	0.191976	0.161307	0.000272448	0.00228222	8.20806	6.08261	-3.45633	YBR246W	24	56	31	150.5	0.774194	0.372093	-0.259788	-1.00694	-0.747154	-0.934106	11	16	0.219465	0.207292	0.00647901	0.0167056	5.03919	4.09201	-1.7451	-1.39419	-2.60072	0.00647901	0.0167056	5.03919	4.09201
2	9	10	27.75	24	30	152	0.8	0.182566	-0.22532	-1.70077	-1.47545	-1.3292	0.0718594	0.0431241	3.17785e-05	0.000800116	10.3567	7.13075	-2.44356	YOR036W	24	29	30	150	0.8	0.193333	-0.22532	-1.64421	-1.41889	-1.43869	9	10	0.099242	0.0656661	9.39098e-05	0.0013435	9.27318	6.61248	-2.75381	-1.38394	-2.59869	9.39098e-05	0.0013435	9.27318	6.61248
10	14	15	37	21.75	29	148	0.75	0.25	-0.29195	-1.38735	-1.0954	-1.21238	0.139792	0.133214	0.000564651	0.003474	7.4793	5.66245	-2.21823	YJL029C	21.75	29.75	29	172	0.75	0.172965	-0.29195	-1.75697	-1.46502	-1.55074	14	15	0.139079	0.142975	0.000233953	0.00209795	8.36039	6.1668	-2.97782	-1.38156	-2.59802	0.000564651	0.003474	7.4793	5.66245
6	9	7	36	26.25	30	168	0.875	0.214286	-0.134036	-1.55443	-1.4204	-1.0909	0.169186	0.161964	0.000459971	0.00307563	7.68435	5.78425	-1.98391	YJL157C	26.25	16.75	30	155.5	0.875	0.107717	-0.134036	-2.2313	-2.09726	-1.66696	9	7	0.10345	0.0715332	3.30117e-05	0.000862424	10.3186	7.05576	-3.21016	-1.37893	-2.59703	0.000459971	0.00307563	7.68435	5.78425
1	11	10	28.5	21.75	31	157	0.701613	0.181529	-0.355659	-1.71057	-1.35491	-1.28792	0.0646835	0.0537941	2.9932e-05	0.00077735	10.4166	7.15962	-2.36393	YLR074C	21.75	23.75	31	158	0.701613	0.150316	-0.355659	-1.99817	-1.64251	-1.47589	11	10	0.488058	0.507301	0.00669572	0.0170114	5.00629	4.07387	-2.82818	-1.3819	-2.59606	0.00669572	0.0170114	5.00629	4.07387
2	14	6	30	36.75	30	152	1.225	0.197368	0.202312	-1.62354	-1.82585	-1.50472	0.0382085	0.0515787	2.5252e-06	0.000429005	12.8892	7.75404	-2.78211	YPL254W	36.75	35.25	30	150	1.225	0.235	0.202312	-1.45374	-1.65605	-1.26053	14	6	0.125033	0.0856257	0.000118035	0.00147483	9.04453	6.51921	-2.39766	-1.38263	-2.58989	0.000118035	0.00147483	9.04453	6.51921
10	16	4	39	29	29	148	1	0.263514	-0.0011919	-1.33382	-1.33262	-1.24986	0.0499622	0.107402	1.45089e-05	0.000599828	11.1408	7.41887	-2.29051	blank	29	37.25	29	172	1	0.21657	-0.0011919	-1.53045	-1.52926	-1.50203	16	4	0.0684653	0.151976	2.46927e-05	0.000769803	10.609	7.16938	-2.88045	-1.37594	-2.58548	2.46927e-05	0.000769803	10.609	7.16938
9	13	23	68.75	66.25	33	154	2.00758	0.446429	0.696794	-0.806655	-1.50345	-1.4191	0.0351414	0.0356	3.51852e-06	0.000429005	12.5575	7.75404	-2.61695	YMR142C	66.25	73.25	33	156	2.00758	0.469551	0.696794	-0.756453	-1.45325	-1.3366	13	23	0.0453413	0.0420642	8.36496e-06	0.000554838	11.6915	7.49683	-2.54972	-1.37785	-2.58334	8.36496e-06	0.000554838	11.6915	7.49683
3	14	8	39.75	36.5	31	152	1.17742	0.261513	0.16248	-1.3437	-1.50618	-1.43017	0.127814	0.114576	0.000167371	0.00177585	8.6953	6.33347	-2.63831	YEL045C	36.5	39.25	31	150.5	1.17742	0.260797	0.16248	-1.34424	-1.50672	-1.32467	14	8	0.0597326	0.0738301	1.71517e-05	0.000683939	10.9734	7.28764	-2.52588	-1.37742	-2.58209	0.000167371	0.00177585	8.6953	6.33347
5	11	11	32.5	23.25	28	151	0.830357	0.215232	-0.187451	-1.54163	-1.35418	-1.30647	0.106094	0.101056	0.000131835	0.00156083	8.93396	6.46254	-2.3997	YKL016C	23.25	30.25	28	168	0.830357	0.18006	-0.187451	-1.71658	-1.52913	-1.44068	11	11	0.0650155	0.0612531	2.11541e-05	0.000744486	10.7637	7.20282	-2.75781	-1.37358	-2.57876	0.000131835	0.00156083	8.93396	6.46254
12	3	4	23	16	31	148	0.516129	0.155405	-0.7064	-1.86608	-1.15968	-1.47664	0.324532	0.203391	0.00564084	0.0155434	5.17772	4.16412	-2.72794	YHR005C	16	31	31	163	0.516129	0.190184	-0.7064	-1.66002	-0.953624	-1.26875	3	4	0.333424	0.196681	0.0106025	0.0235658	4.54667	3.74796	-2.41409	-1.37269	-2.57102	0.0106025	0.0235658	4.54667	3.74796
3	15	4	25	39.75	31	152	1.28226	0.164474	0.247599	-1.80701	-2.05461	-1.68678	0.116061	0.106983	4.95453e-05	0.000979703	9.91262	6.92826	-3.13326	blank	39.75	46.75	31	150.5	1.28226	0.310631	0.247599	-1.17101	-1.41861	-1.05805	15	4	0.0719577	0.0755985	3.58939e-05	0.000881121	10.2349	7.03432	-1.99289	-1.37241	-2.56308	4.95453e-05	0.000979703	9.91262	6.92826
7	8	10	25	23.5	31	162	0.758065	0.154321	-0.279028	-1.86912	-1.59009	-1.54495	0.0557174	0.0580037	1.1847e-05	0.000599828	11.3434	7.41887	-2.8597	YGL084C	23.5	38.75	31	163	0.758065	0.23773	-0.279028	-1.4826	-1.20358	-1.18891	8	10	0.379673	0.371193	0.00793594	0.0192434	4.83635	3.95059	-2.25449	-1.36693	-2.55709	0.00793594	0.0192434	4.83635	3.95059
13	8	1	43	20.25	29	160.5	0.698276	0.267913	-0.363589	-1.32028	-0.956688	-1.29425	0.18102	0.319184	0.00180896	0.00748073	6.315	4.89542	-2.37614	blank	20.25	52	29	169	0.698276	0.307692	-0.363589	-1.17929	-0.815703	-1.42945	8	1	0.132961	0.158786	0.00116591	0.00551757	6.75425	5.19982	-2.73535	-1.36185	-2.55574	0.00180896	0.00748073	6.315	4.89542
1	2	19	30.75	28.5	31	157	0.919355	0.19586	-0.0893582	-1.6337	-1.54434	-1.28429	0.0998942	0.0814499	7.43252e-05	0.0011482	9.50706	6.76956	-2.35692	YML088W	28.5	28.25	31	158	0.919355	0.178797	-0.0893582	-1.73074	-1.64138	-1.43262	2	19	0.194828	0.18507	0.000455229	0.00305151	7.69471	5.79212	-2.7417	-1.35846	-2.54931	0.000455229	0.00305151	7.69471	5.79212
3	9	13	31.5	25.25	31	152	0.814516	0.207237	-0.208589	-1.57727	-1.36868	-1.47547	0.114255	0.0949017	0.00015936	0.00174485	8.74434	6.35109	-2.72568	YPL157W	25.25	38	31	150.5	0.814516	0.252492	-0.208589	-1.37724	-1.16865	-1.24759	9	13	0.075929	0.0753275	7.5318e-05	0.00122305	9.49379	6.70641	-2.37179	-1.36153	-2.54874	0.00015936	0.00174485	8.74434	6.35109
2	3	12	34.5	28	30	152	0.933333	0.226974	-0.069312	-1.51888	-1.44957	-1.38623	0.325591	0.321606	0.0029875	0.0103904	5.81332	4.56687	-2.55356	YNL248C	28	34.75	30	150	0.933333	0.231667	-0.069312	-1.46393	-1.39462	-1.32333	3	12	0.0685775	0.0716688	3.2705e-05	0.000861874	10.328	7.0564	-2.5232	-1.35478	-2.53838	0.0029875	0.0103904	5.81332	4.56687
2	2	19	29	27.5	30	152	0.916667	0.190789	-0.0891687	-1.65923	-1.57006	-1.54765	0.0354564	0.0374932	3.17334e-06	0.000429005	12.6607	7.75404	-2.8649	YOR290C	27.5	34.75	30	150	0.916667	0.231667	-0.0891687	-1.47474	-1.38557	-1.16719	2	19	0.176586	0.17541	0.000562408	0.00346326	7.48328	5.66554	-2.21106	-1.35742	-2.53798	0.000562408	0.00346326	7.48328	5.66554
8	1	9	29.75	33	32	160	1.03125	0.185938	0.0265837	-1.68717	-1.71375	-1.50289	0.0313075	0.0131185	1.68016e-06	0.000414401	13.2966	7.78868	-2.77858	YNL170W	33	39.5	32	164	1.03125	0.240854	0.0265837	-1.42522	-1.4518	-1.19541	1	9	0.130583	0.141275	0.000199144	0.00191863	8.52148	6.25614	-2.26748	-1.34915	-2.52303	0.000199144	0.00191863	8.52148	6.25614
10	16	3	38.25	28.75	29	148	0.991379	0.258446	-0.0105813	-1.35416	-1.34358	-1.2369	0.0246212	0.0818163	1.69584e-06	0.000414401	13.2873	7.78868	-2.26552	blank	28.75	38.5	29	172	0.991379	0.223837	-0.0105813	-1.50176	-1.49118	-1.44958	16	3	0.098945	0.154419	8.02154e-05	0.00126093	9.43079	6.67591	-2.7756	-1.34324	-2.52056	8.02154e-05	0.00126093	9.43079	6.67591
6	16	3	41	40	30	168	1.33333	0.244048	0.287682	-1.43895	-1.72664	-1.36302	0.273383	0.173733	0.00106999	0.00530162	6.84011	5.23974	-2.50879	blank	40	38	30	155.5	1.33333	0.244373	0.287682	-1.40923	-1.69691	-1.32764	16	3	0.0214926	0.0554517	5.60025e-07	0.00032562	14.3953	8.02978	-2.53183	-1.34533	-2.52031	0.00106999	0.00530162	6.84011	5.23974
8	8	11	22.25	22.75	32	160	0.710938	0.139063	-0.343252	-1.97509	-1.63184	-1.48356	0.15228	0.0812463	0.000222273	0.00204263	8.4116	6.19352	-2.74129	YFL026W	22.75	31.75	32	164	0.710938	0.193598	-0.343252	-1.644	-1.30074	-1.21041	8	11	0.0995825	0.0442757	0.000123046	0.00151192	9.00295	6.49437	-2.29746	-1.34698	-2.51937	0.000222273	0.00204263	8.4116	6.19352
9	6	24	37.25	35.25	33	154	1.06818	0.241883	0.0617975	-1.42803	-1.48983	-1.40601	0.233631	0.151697	0.00104001	0.00520585	6.86853	5.25797	-2.59171	blank	35.25	41	33	156	1.06818	0.262821	0.0617975	-1.34242	-1.40422	-1.28349	6	24	0.202943	0.150246	0.00081676	0.00443343	7.11017	5.41858	-2.44356	-1.34475	-2.51763	0.00104001	0.00520585	6.86853	5.25797
11	13	11	24.75	24.25	29	156	0.836207	0.158654	-0.180306	-1.84434	-1.66403	-1.35917	0.148614	0.150512	0.000194968	0.00191034	8.54267	6.26047	-2.50136	YBL099W	24.25	29.25	29	170	0.836207	0.172059	-0.180306	-1.77376	-1.59346	-1.31923	13	11	0.232885	0.221842	0.000844298	0.00450196	7.07701	5.40324	-2.51501	-1.3392	-2.50819	0.000844298	0.00450196	7.07701	5.40324
1	10	13	36.5	24.25	31	157	0.782258	0.232484	-0.251657	-1.47177	-1.22011	-1.15835	0.126499	0.135856	0.000304271	0.00240336	8.09759	6.03089	-2.11402	YML013C-A	24.25	25.25	31	158	0.782258	0.15981	-0.251657	-1.86706	-1.6154	-1.50423	10	13	0.221589	0.231391	0.000699647	0.00399171	7.26494	5.52353	-2.88485	-1.33129	-2.49943	0.000699647	0.00399171	7.26494	5.52353
5	4	13	34.5	27.25	28	151	0.973214	0.228477	-0.0282812	-1.47685	-1.44856	-1.33028	0.0231095	0.0274901	1.11903e-06	0.000384105	13.7031	7.86459	-2.44564	blank	27.25	36.25	28	168	0.973214	0.215774	-0.0282812	-1.53437	-1.50609	-1.33825	4	13	0.036696	0.0499225	3.98526e-06	0.000523447	12.4329	7.55508	-2.55304	-1.33427	-2.49934	3.98526e-06	0.000523447	12.4329	7.55508
2	5	19	36	24.5	30	152	0.816667	0.236842	-0.205245	-1.44744	-1.2422	-1.21527	0.112523	0.114707	0.000203394	0.00195878	8.50037	6.23543	-2.2238	YMR293C	24.5	29	30	150	0.816667	0.193333	-0.205245	-1.64537	-1.44012	-1.44903	5	19	0.131213	0.12757	0.000206958	0.00195194	8.483	6.23893	-2.77449	-1.33215	-2.49914	0.000206958	0.00195878	8.483	6.23543
7	8	2	45	33.5	31	162	1.08065	0.277778	0.0772305	-1.28205	-1.35928	-1.32536	0.0355477	0.0767416	4.92748e-06	0.000456726	12.2207	7.69143	-2.43614	YGL080W	33.5	45	31	163	1.08065	0.276074	0.0772305	-1.2882	-1.36543	-1.34236	8	2	0.061606	0.0680299	2.52722e-05	0.000769803	10.5858	7.16938	-2.56124	-1.33386	-2.49869	2.52722e-05	0.000769803	10.5858	7.16938
11	1	12	36.75	23.75	29	156	0.818966	0.235577	-0.201624	-1.44652	-1.2449	-1.24369	0.0382161	0.0467677	7.96809e-06	0.000553736	11.7401	7.49882	-2.27862	YBR020W	23.75	30.75	29	170	0.818966	0.180882	-0.201624	-1.71236	-1.51074	-1.41984	1	12	0.0468543	0.0627806	8.21648e-06	0.000554838	11.7094	7.49683	-2.71613	-1.33176	-2.49738	8.21648e-06	0.000554838	11.7094	7.49683
13	14	1	41	25	29	160.5	0.862069	0.255452	-0.168831	-1.36662	-1.19779	-1.31982	0.23273	0.121578	0.0019554	0.00788022	6.23716	4.8434	-2.42545	blank	25	49.5	29	169	0.862069	0.292899	-0.168831	-1.22946	-1.06063	-1.33986	14	1	0.191698	0.172752	0.00158096	0.0067723	6.44972	4.99491	-2.55625	-1.32984	-2.49085	0.0019554	0.00788022	6.23716	4.8434
3	3	6	33.75	33	31	152	1.06452	0.222039	0.0625204	-1.50669	-1.56921	-1.50423	0.0687121	0.0817572	2.31039e-05	0.000693893	10.6755	7.27319	-2.78117	YBR179C	33	45.75	31	150.5	1.06452	0.303987	0.0625204	-1.20005	-1.26257	-1.16109	3	6	0.156383	0.151808	0.000516683	0.00327557	7.56808	5.72126	-2.19888	-1.33266	-2.49002	0.000516683	0.00327557	7.56808	5.72126
2	15	10	29.75	29.25	30	152	0.975	0.195724	-0.0275778	-1.63201	-1.60443	-1.39775	0.0598831	0.0765358	1.43148e-05	0.000599828	11.1542	7.41887	-2.57578	YOR080W	29.25	31.75	30	150	0.975	0.211667	-0.0275778	-1.55382	-1.52624	-1.26237	15	10	0.0467679	0.0508844	7.92483e-06	0.000554838	11.7455	7.49683	-2.40134	-1.33006	-2.48856	1.43148e-05	0.000599828	11.1542	7.41887
6	5	16	40.25	30.25	30	168	1.00833	0.239583	0.00819746	-1.43281	-1.44101	-1.37875	0.103618	0.0937716	0.000102015	0.00136402	9.19039	6.59732	-2.53912	YLR398C	30.25	42.75	30	155.5	1.00833	0.27492	0.00819746	-1.31106	-1.31926	-1.27743	5	16	0.22945	0.235472	0.00141174	0.00628269	6.56294	5.06996	-2.43145	-1.32809	-2.48529	0.00141174	0.00628269	6.56294	5.06996
13	2	24	106	66.25	29	160.5	2.28448	0.660436	0.823805	-0.423892	-1.2477	-1.38903	0.231388	0.141047	0.00170527	0.00717953	6.37403	4.93652	-2.55895	YLR399C	66.25	127.25	29	169	2.28448	0.752959	0.823805	-0.284511	-1.10832	-1.26596	2	24	0.116524	0.0591683	0.000317202	0.00249109	8.05597	5.99504	-2.40853	-1.32749	-2.48374	0.00170527	0.00717953	6.37403	4.93652
5	3	10	35.75	29	28	151	1.03571	0.236755	0.0330638	-1.4456	-1.47866	-1.38229	0.165533	0.163563	0.000382428	0.00273395	7.86897	5.90201	-2.54595	YKL080W	29	41	28	168	1.03571	0.244048	0.0330638	-1.4139	-1.44696	-1.26844	3	10	0.114422	0.113135	0.000135549	0.00157753	8.90618	6.45189	-2.41348	-1.32536	-2.47971	0.000382428	0.00273395	7.86897	5.90201
1	7	2	33	33	31	157	1.06452	0.210191	0.0625204	-1.56435	-1.62687	-1.10668	0.112463	0.109316	9.06738e-05	0.00129294	9.30824	6.65084	-2.01434	YLR025W	33	23.75	31	158	1.06452	0.150316	0.0625204	-1.93329	-1.99581	-1.52351	7	2	0.336094	0.294304	0.00128361	0.00590307	6.65808	5.13228	-2.92339	-1.31509	-2.46887	0.00128361	0.00590307	6.65808	5.13228
4	15	3	18	40.5	34	152	1.19118	0.118421	0.17456	-2.13739	-2.31195	-1.76243	0.110549	0.0858779	3.0076e-05	0.00077735	10.4118	7.15962	-3.27919	blank	40.5	52.5	34	148	1.19118	0.35473	0.17456	-1.03663	-1.21119	-0.888207	15	3	0.0188016	0.0233098	1.03096e-06	0.000417889	13.785	7.7803	-1.65335	-1.32532	-2.46627	3.0076e-05	0.00077735	10.4118	7.15962
7	16	1	54.5	38.75	31	162	1.25	0.33642	0.21592	-1.09018	-1.3061	-1.26779	0.138352	0.223913	0.000324369	0.00249511	8.03363	5.99342	-2.3251	YGL015C	38.75	47.75	31	163	1.25	0.292945	0.21592	-1.25854	-1.47446	-1.36435	16	1	0.416378	0.436556	0.00578924	0.0154549	5.15175	4.16983	-2.6052	-1.31607	-2.46515	0.00578924	0.0154549	5.15175	4.16983
7	7	13	24	24.5	31	162	0.790323	0.148148	-0.241923	-1.91202	-1.67009	-1.445	0.185755	0.186258	0.000375113	0.00270667	7.88828	5.91204	-2.66692	YPL006W	24.5	31.25	31	163	0.790323	0.191718	-0.241923	-1.6536	-1.41168	-1.18392	7	13	0.18299	0.180565	0.000591465	0.00357271	7.43291	5.63443	-2.24451	-1.31446	-2.45572	0.000591465	0.00357271	7.43291	5.63443
1	14	21	45.25	28.5	31	157	0.919355	0.288217	-0.0845561	-1.2512	-1.16664	-0.955211	0.116758	0.114016	0.000273862	0.00228615	8.20289	6.08088	-1.72218	YMR021C	28.5	20.25	31	158	0.919355	0.128165	-0.0845561	-2.05586	-1.9713	-1.65633	14	21	0.0670516	0.0718052	1.08367e-05	0.000554838	11.4326	7.49683	-3.18891	-1.30577	-2.45555	0.000273862	0.00228615	8.20289	6.08088
6	13	5	54.5	35.75	30	168	1.19167	0.324405	0.173753	-1.12589	-1.29964	-1.25466	0.0690679	0.0611273	4.127e-05	0.000921573	10.0954	6.98943	-2.29978	YJL129C	35.75	44.25	30	155.5	1.19167	0.284566	0.173753	-1.25709	-1.43084	-1.36298	13	5	0.0501756	0.050775	1.18741e-05	0.000562492	11.3412	7.48313	-2.60246	-1.30882	-2.45112	4.127e-05	0.000921573	10.0954	6.98943
13	9	3	44.75	31.75	29	160.5	1.09483	0.278816	0.0865073	-1.27993	-1.36644	-1.24436	0.115488	0.0156849	0.000165362	0.00176945	8.70737	6.33709	-2.27992	YER111C	31.75	46	29	169	1.09483	0.272189	0.0865073	-1.30277	-1.38927	-1.36507	9	3	0.111855	0.133888	0.00014304	0.00161014	8.85239	6.43144	-2.60664	-1.30471	-2.44328	0.000165362	0.00176945	8.70737	6.33709
13	7	10	26.5	25.75	29	160.5	0.887931	0.165109	-0.124033	-1.81699	-1.69296	-1.36821	0.179816	0.172166	0.00032699	0.00250098	8.02558	5.99107	-2.51879	YDR477W	25.75	33.25	29	169	0.887931	0.196746	-0.124033	-1.62727	-1.50324	-1.24485	7	10	0.159879	0.126448	0.000328302	0.0025395	8.02158	5.97579	-2.36631	-1.30653	-2.44255	0.000328302	0.0025395	8.02158	5.97579
3	2	21	31.5	24	31	152	0.774194	0.207237	-0.259788	-1.57503	-1.31524	-1.36425	0.103876	0.0390782	0.000135045	0.00157826	8.9099	6.45143	-2.51116	blank	24	38.25	31	150.5	0.774194	0.254153	-0.259788	-1.37159	-1.1118	-1.24595	2	21	0.129979	0.109106	0.000435114	0.00296473	7.7399	5.82097	-2.36851	-1.3051	-2.43984	0.000435114	0.00296473	7.7399	5.82097
2	2	16	32.5	28.5	30	152	0.95	0.213816	-0.0530234	-1.54374	-1.49071	-1.39314	0.11311	0.10628	0.000119799	0.00146924	9.0297	6.52301	-2.56689	blank	28.5	33.25	30	150	0.95	0.221667	-0.0530234	-1.50758	-1.45456	-1.21456	2	16	0.0957786	0.0993718	7.83968e-05	0.00124325	9.45373	6.69003	-2.30576	-1.30385	-2.43632	0.000119799	0.00146924	9.0297	6.52301
1	11	2	36.75	38	31	157	1.22581	0.234076	0.202594	-1.45313	-1.65573	-1.23397	0.05524	0.071866	1.02268e-05	0.000590938	11.4905	7.4338	-2.25986	YLR069C	38	35.5	31	158	1.22581	0.224684	0.202594	-1.49824	-1.70083	-1.36098	11	2	0.137571	0.135268	0.00014502	0.00162225	8.83864	6.42394	-2.59848	-1.29747	-2.42917	0.00014502	0.00162225	8.83864	6.42394
1	14	10	33.5	26.75	31	157	0.862903	0.213376	-0.154811	-1.56015	-1.40534	-1.30287	0.337033	0.33331	0.00361422	0.0118116	5.62288	4.43867	-2.39276	YMR228W	26.75	32	31	158	0.862903	0.202532	-0.154811	-1.69072	-1.53591	-1.29179	14	10	0.448749	0.423267	0.00638115	0.0165166	5.05441	4.10339	-2.46015	-1.29733	-2.42645	0.00638115	0.0165166	5.05441	4.10339
9	9	11	37.75	30.75	33	154	0.931818	0.24513	-0.0722988	-1.40694	-1.33464	-1.30385	0.106547	0.104399	0.000139452	0.00160346	8.87779	6.43559	-2.39466	YHL025W	30.75	38.75	33	156	0.931818	0.248397	-0.0722988	-1.39378	-1.32149	-1.28839	9	11	0.0950435	0.074687	0.000102081	0.00138844	9.18975	6.57958	-2.45335	-1.29612	-2.424	0.000139452	0.00160346	8.87779	6.43559
11	15	4	29	29.25	29	156	1.00862	0.185897	0.00817795	-1.68286	-1.69104	-1.49397	0.0436046	0.0298935	4.72346e-06	0.000456726	12.263	7.69143	-2.76138	blank	29.25	48.25	29	170	1.00862	0.283824	0.00817795	-1.26042	-1.2686	-1.09548	15	4	0.0455453	0.0364713	1.27419e-05	0.000580319	11.2706	7.45193	-2.06771	-1.29473	-2.41455	1.27419e-05	0.000580319	11.2706	7.45193
12	9	8	23	30	31	148	0.967742	0.155405	-0.0355803	-1.86769	-1.83211	-1.52416	0.112688	0.113419	6.39266e-05	0.00107062	9.65778	6.83952	-2.8196	YNR052C	30	42.25	31	163	0.967742	0.259202	-0.0355803	-1.43739	-1.40181	-1.06541	9	8	0.389599	0.381773	0.00553056	0.0150012	5.19747	4.19963	-2.00759	-1.29478	-2.4136	0.00553056	0.0150012	5.19747	4.19963
11	8	24	48.25	24	29	156	0.827586	0.309295	-0.193243	-1.29153	-1.09829	-1.25009	0.58877	0.512491	0.0335567	0.0564282	3.39452	2.87479	-2.29096	YJL189W	24	48	29	170	0.827586	0.282353	-0.193243	-1.45164	-1.2584	-1.32233	8	24	0.751276	0.563456	0.0440581	0.0690141	3.12225	2.67344	-2.52121	-1.28621	-2.40608	0.0440581	0.0690141	3.12225	2.67344
13	10	1	44.5	21.25	29	160.5	0.732759	0.277259	-0.312796	-1.28388	-0.971084	-1.15872	0.0933872	0.213124	0.000243147	0.00215534	8.32184	6.13981	-2.11472	blank	21.25	48.75	29	169	0.732759	0.288462	-0.312796	-1.24798	-0.935189	-1.40927	10	1	0.14152	0.16571	0.000935963	0.00481045	6.97394	5.33696	-2.69501	-1.28399	-2.40486	0.000935963	0.00481045	6.97394	5.33696
13	15	3	39.75	25.5	29	160.5	0.87931	0.247664	-0.12918	-1.39606	-1.26688	-1.24886	0.0464847	0.105794	1.3601e-05	0.000599828	11.2054	7.41887	-2.28859	blank	25.5	41.25	29	169	0.87931	0.244083	-0.12918	-1.41059	-1.28141	-1.31575	15	3	0.0518699	0.0872519	1.82566e-05	0.000701054	10.911	7.26293	-2.50806	-1.28231	-2.39833	1.82566e-05	0.000701054	10.911	7.26293
4	7	16	25	26.75	34	152	0.786765	0.164474	-0.241334	-1.80792	-1.56658	-1.36854	0.148462	0.151041	0.000232736	0.00210128	8.36561	6.16521	-2.51943	YGR213C	26.75	32.5	34	148	0.786765	0.219595	-0.241334	-1.51841	-1.27708	-1.19634	7	16	0.0669278	0.0590008	3.95802e-05	0.000941519	10.1372	6.96802	-2.26935	-1.28244	-2.39439	0.000232736	0.00210128	8.36561	6.16521
5	3	12	35.75	28	28	151	1	0.236755	-0.00217323	-1.44137	-1.4392	-1.28607	0.0963534	0.0872381	8.23891e-05	0.00120688	9.40406	6.71972	-2.36036	blank	28	37.5	28	168	1	0.223214	-0.00217323	-1.5012	-1.49902	-1.27424	3	12	0.109536	0.0939349	0.00010704	0.00141219	9.14231	6.56261	-2.42507	-1.28015	-2.39271	0.00010704	0.00141219	9.14231	6.56261
8	6	16	31.75	29.5	32	160	0.921875	0.198437	-0.0820647	-1.61812	-1.53606	-1.3645	0.090007	0.129396	5.52898e-05	0.00101783	9.80292	6.89008	-2.51164	blank	29.5	40.75	32	164	0.921875	0.248476	-0.0820647	-1.39292	-1.31086	-1.19831	6	16	0.0639995	0.125905	3.20121e-05	0.000861874	10.3494	7.0564	-2.27328	-1.2814	-2.39246	5.52898e-05	0.00101783	9.80292	6.89008
6	7	20	22.75	26	30	168	0.866667	0.135417	-0.143841	-2.05367	-1.90983	-1.75949	0.344142	0.312234	0.00156698	0.00678268	6.4586	4.99338	-3.27352	YLR417W	26	58.25	30	155.5	0.866667	0.374598	-0.143841	-0.985091	-0.84125	-0.810678	7	20	0.101706	0.103332	0.0004808	0.00315602	7.64006	5.75844	-1.49836	-1.28509	-2.38594	0.00156698	0.00678268	6.4586	4.99338
12	6	23	36.25	28.5	31	148	0.919355	0.244932	-0.0919256	-1.40896	-1.31704	-1.31926	0.132409	0.122639	0.000277592	0.00230613	8.18936	6.07218	-2.42437	YDL006W	28.5	41.5	31	163	0.919355	0.254601	-0.0919256	-1.36929	-1.27737	-1.23047	6	23	0.201383	0.206478	0.00105651	0.00520126	6.85279	5.25886	-2.33757	-1.27486	-2.38097	0.00105651	0.00520126	6.85279	5.25886
1	16	6	51	38.75	31	157	1.25	0.324841	0.222743	-1.12796	-1.3507	-1.24061	0.124265	0.0537323	0.000213037	0.00199527	8.45404	6.21697	-2.27267	YMR242C	38.75	52	31	158	1.25	0.329114	0.222743	-1.18975	-1.4125	-1.30441	16	6	0.479037	0.400658	0.00973422	0.0222402	4.63211	3.80585	-2.48538	-1.27251	-2.37902	0.00973422	0.0222402	4.63211	3.80585
3	12	6	41.5	32.5	31	152	1.04839	0.273026	0.0459703	-1.29886	-1.34483	-1.28267	0.0417486	0.0382224	8.24012e-06	0.000553736	11.7065	7.49882	-2.35381	YEL027W	32.5	40.75	31	150.5	1.04839	0.270764	0.0459703	-1.30862	-1.35459	-1.26005	12	6	0.109495	0.116301	0.000144742	0.00162225	8.84056	6.42394	-2.39671	-1.27136	-2.37526	0.000144742	0.00162225	8.84056	6.42394
11	10	15	32.25	25.5	29	156	0.87931	0.206731	-0.12958	-1.63564	-1.50606	-1.36159	0.413459	0.369235	0.00533888	0.0149918	5.23274	4.20025	-2.50602	YDR007W	25.5	43	29	170	0.87931	0.252941	-0.12958	-1.47268	-1.3431	-1.17482	10	15	0.517392	0.458259	0.0138788	0.0286971	4.27739	3.55096	-2.22631	-1.2682	-2.36617	0.0138788	0.0286971	4.27739	3.55096
1	1	4	30.75	35.5	31	157	1.14516	0.19586	0.127446	-1.63928	-1.76672	-1.24213	0.0618739	0.0715888	1.18282e-05	0.000599828	11.345	7.41887	-2.27561	blank	35.5	31.5	31	158	1.14516	0.199367	0.127446	-1.61914	-1.74658	-1.28384	1	4	0.0342591	0.0620315	2.07965e-06	0.000417889	13.0833	7.7803	-2.44426	-1.26299	-2.35993	1.18282e-05	0.000599828	11.345	7.41887
3	8	5	35.5	33.5	31	152	1.08065	0.233553	0.0772305	-1.46546	-1.54269	-1.32396	0.184403	0.194777	0.000464826	0.0030927	7.67385	5.77871	-2.43344	YDR115W	33.5	40	31	150.5	1.08065	0.265781	0.0772305	-1.3254	-1.40263	-1.19593	8	5	0.0268021	0.0216481	1.92273e-06	0.000417889	13.1618	7.7803	-2.26852	-1.25994	-2.35098	0.000464826	0.0030927	7.67385	5.77871
13	13	2	116.25	21.25	29	160.5	0.732759	0.724299	-0.336105	-0.324791	0.0113132	-1.19578	0.275983	0.177519	0.939822	0.946867	0.0620646	0.0545963	-2.18621	YFL001W	21.25	102.25	29	169	0.732759	0.60503	-0.336105	-0.503209	-0.167105	-1.31794	13	2	0.251898	0.139652	0.276536	0.326595	1.28541	1.11904	-2.51244	-1.25686	-2.34932	0.939822	0.946867	0.0620646	0.0545963
4	2	12	112.5	186.25	34	152	5.47794	0.740132	0.76781	-0.30136	-1.06917	-1.26408	1.42806	1.36902	0.231215	0.278639	1.46441	1.27784	-2.31795	YHR203C	186.25	104	34	148	5.47794	0.702703	0.76781	-0.35289	-1.1207	-1.25123	2	12	1.44355	1.39379	0.218308	0.265166	1.52185	1.3274	-2.37907	-1.25766	-2.34851	0.231215	0.278639	1.46441	1.27784
13	2	21	28	33.5	29	160.5	1.15517	0.174455	0.140222	-1.75228	-1.8925	-1.30571	0.15561	0.141262	0.000152317	0.00168661	8.78955	6.38504	-2.39824	blank	33.5	36.5	29	169	1.15517	0.215976	0.140222	-1.53343	-1.67365	-1.20615	2	21	0.146515	0.15447	0.000183672	0.0018422	8.60236	6.2968	-2.28895	-1.25593	-2.34359	0.000183672	0.0018422	8.60236	6.2968
2	15	4	34.25	36.5	30	152	1.21667	0.225329	0.189671	-1.49049	-1.68016	-1.14091	0.125905	0.143596	0.000115416	0.00146228	9.06697	6.52776	-2.08038	blank	36.5	22.75	30	150	1.21667	0.151667	0.189671	-1.88998	-2.07965	-1.3612	15	4	0.118548	0.0872605	5.0913e-05	0.00108185	9.88539	6.82908	-2.59891	-1.25106	-2.33964	0.000115416	0.00146228	9.06697	6.52776
9	5	20	29.75	25	33	154	0.757576	0.193182	-0.278032	-1.64508	-1.36705	-1.33043	0.0796545	0.0760182	5.43664e-05	0.00101783	9.81976	6.89008	-2.44593	blank	25	35.5	33	156	0.757576	0.227564	-0.278032	-1.4814	-1.20337	-1.17611	5	20	0.0736791	0.0553856	6.30601e-05	0.00118756	9.67142	6.73585	-2.22889	-1.25327	-2.33741	6.30601e-05	0.00118756	9.67142	6.73585
7	3	2	74.75	44.5	31	162	1.43548	0.46142	0.360798	-0.774683	-1.13548	-1.14924	0.092718	0.0880511	0.000149188	0.00166397	8.81031	6.39855	-2.09644	YPR189W	44.5	59.25	31	163	1.43548	0.363497	0.360798	-1.01855	-1.37935	-1.33601	3	2	0.116372	0.0866174	0.000164487	0.00172648	8.71268	6.36167	-2.54855	-1.24262	-2.32249	0.000164487	0.00172648	8.71268	6.36167
11	16	24	91	46	29	156	1.58621	0.583333	0.450107	-0.549148	-0.999256	-1.10041	0.14164	0.281311	0.000771097	0.00424735	7.1677	5.46146	-2.00225	YBR289W	46	75.25	29	170	1.58621	0.442647	0.450107	-0.82826	-1.27837	-1.38034	16	24	0.0650466	0.290146	3.62308e-05	0.000885047	10.2256	7.02987	-2.63718	-1.24038	-2.31972	0.000771097	0.00424735	7.1677	5.46146
7	16	4	49.25	38	31	162	1.22581	0.304012	0.190731	-1.19114	-1.38187	-1.2332	0.160675	0.238008	0.000428115	0.00292445	7.75612	5.83465	-2.25838	blank	38	47.75	31	163	1.22581	0.292945	0.190731	-1.23121	-1.42194	-1.24968	16	4	0.275547	0.335836	0.00194018	0.0076656	6.24498	4.87101	-2.37596	-1.24144	-2.31717	0.00194018	0.0076656	6.24498	4.87101
3	5	10	39.75	39.75	31	152	1.28226	0.261513	0.248406	-1.34555	-1.59396	-1.32699	0.0860477	0.0947056	4.32543e-05	0.000945303	10.0484	6.964	-2.4393	YBR200W	39.75	44.25	31	150.5	1.28226	0.29402	0.248406	-1.22694	-1.47535	-1.15019	5	10	0.086901	0.0611318	5.61587e-05	0.00114945	9.78733	6.76847	-2.17709	-1.23859	-2.30819	5.61587e-05	0.00114945	9.78733	6.76847
1	8	21	32	24	31	157	0.774194	0.203822	-0.259788	-1.63243	-1.37264	-1.22245	0.233429	0.259894	0.00132125	0.00608138	6.62917	5.10252	-2.23765	YML024W	24	30.5	31	158	0.774194	0.193038	-0.259788	-1.72856	-1.46878	-1.24883	8	21	0.506944	0.472011	0.0102255	0.0229434	4.58287	3.77472	-2.37427	-1.23564	-2.30596	0.0102255	0.0229434	4.58287	3.77472
5	2	21	70	27.5	28	151	0.982143	0.463576	-0.0181838	-0.771288	-0.753104	-1.09132	0.0986782	0.0407984	0.000610675	0.00362028	7.40095	5.6212	-1.98472	YGR036C	27.5	57	28	168	0.982143	0.339286	-0.0181838	-1.08508	-1.06689	-1.37337	2	21	0.123456	0.0845527	0.000422027	0.00291622	7.77044	5.83747	-2.62325	-1.23235	-2.30398	0.000610675	0.00362028	7.40095	5.6212
3	13	15	28	26.5	31	152	0.854839	0.184211	-0.157391	-1.70419	-1.5468	-1.32221	0.150604	0.133995	0.000252285	0.00220176	8.28495	6.1185	-2.43007	YPL118W	26.5	34	31	150.5	0.854839	0.225914	-0.157391	-1.48782	-1.33043	-1.14278	13	15	0.0596341	0.055761	2.47802e-05	0.000769803	10.6055	7.16938	-2.16228	-1.2325	-2.29617	0.000252285	0.00220176	8.28495	6.1185
1	7	18	24.25	25.25	31	157	0.814516	0.154459	-0.208589	-1.93849	-1.7299	-1.41106	0.376385	0.35778	0.00272281	0.00981674	5.90609	4.62367	-2.60145	YLR048W	25.25	41.5	31	158	0.814516	0.262658	-0.208589	-1.54618	-1.33759	-1.05218	7	18	0.697432	0.70909	0.0312388	0.0530448	3.46609	2.93662	-1.98115	-1.23162	-2.2913	0.0312388	0.0530448	3.46609	2.93662
1	16	3	41.75	44.5	31	157	1.43548	0.265924	0.361315	-1.32992	-1.69123	-1.28604	0.135058	0.0713574	0.000139587	0.00160346	8.87683	6.43559	-2.3603	blank	44.5	45.25	31	158	1.43548	0.286392	0.361315	-1.25398	-1.61529	-1.1702	16	3	0.110251	0.0385181	8.72889e-05	0.00130351	9.34629	6.64269	-2.21708	-1.22812	-2.28869	0.000139587	0.00160346	8.87683	6.43559
1	10	20	34	25	31	157	0.806452	0.216561	-0.220343	-1.5473	-1.32696	-1.17499	0.32033	0.324578	0.00368365	0.0119585	5.60385	4.42631	-2.14611	YMR198W	25	34.25	31	158	0.806452	0.216772	-0.220343	-1.56863	-1.34828	-1.27049	10	20	0.329123	0.302975	0.0038045	0.0116144	5.57157	4.45551	-2.41757	-1.22274	-2.28184	0.0038045	0.0119585	5.57157	4.42631
6	8	17	26	26.5	30	168	0.883333	0.154762	-0.124574	-1.8941	-1.76953	-1.53314	0.259775	0.245884	0.00085554	0.00456741	7.06378	5.38881	-2.83692	YDR176W	26.5	49.5	30	155.5	0.883333	0.318328	-0.124574	-1.15006	-1.02548	-0.920532	8	17	0.11679	0.133585	0.000402499	0.00283224	7.81782	5.86669	-1.71797	-1.22683	-2.27744	0.00085554	0.00456741	7.06378	5.38881
5	15	4	35	37.25	28	151	1.33036	0.231788	0.283376	-1.46378	-1.74715	-1.3959	0.0965857	0.0948974	4.64445e-05	0.000952999	9.97725	6.9559	-2.5722	blank	37.25	52.75	28	168	1.33036	0.313988	0.283376	-1.15843	-1.44181	-1.05048	15	4	0.0790846	0.0501281	4.53689e-05	0.000997845	10.0007	6.90991	-1.97774	-1.22319	-2.27497	4.64445e-05	0.000997845	9.97725	6.90991
9	5	17	31.5	27	33	154	0.818182	0.204545	-0.201727	-1.58709	-1.38536	-1.20112	0.0632854	0.0525381	2.62292e-05	0.000746076	10.5486	7.20068	-2.1965	blank	27	32	33	156	0.818182	0.205128	-0.201727	-1.58579	-1.38406	-1.23052	5	17	0.119118	0.122419	0.000174564	0.00178653	8.65322	6.32748	-2.33767	-1.21582	-2.26708	0.000174564	0.00178653	8.65322	6.32748
4	15	4	25	41.75	34	152	1.22794	0.164474	0.203476	-1.8109	-2.01437	-1.42706	0.067566	0.0543794	1.03921e-05	0.000590938	11.4745	7.4338	-2.63231	blank	41.75	44.25	34	148	1.22794	0.298986	0.203476	-1.21291	-1.41639	-1.00793	15	4	0.130944	0.134361	0.000216153	0.0020096	8.43952	6.20982	-1.89269	-1.21749	-2.2625	0.000216153	0.0020096	8.43952	6.20982
2	16	9	34.75	29	30	152	0.966667	0.228618	-0.0451108	-1.47804	-1.43293	-1.24477	0.241139	0.121623	0.001281	0.00598317	6.66012	5.1188	-2.2807	YOL009C	29	38.75	30	150	0.966667	0.258333	-0.0451108	-1.35655	-1.31144	-1.17819	16	9	0.181493	0.100953	0.000718257	0.00405178	7.23868	5.5086	-2.23306	-1.21148	-2.25688	0.001281	0.00598317	6.66012	5.1188
8	16	4	38	31.5	32	160	0.984375	0.2375	-0.0191241	-1.44168	-1.42256	-1.23709	0.0706058	0.0993879	3.36304e-05	0.000814402	10.3001	7.11306	-2.26589	blank	31.5	43.25	32	164	0.984375	0.26372	-0.0191241	-1.33861	-1.31949	-1.17046	16	4	0.170085	0.194538	0.000581705	0.00353761	7.44955	5.6443	-2.2176	-1.20378	-2.24175	0.000581705	0.00353761	7.44955	5.6443
6	2	24	87.5	34	30	168	1.13333	0.520833	0.122656	-0.654226	-0.776882	-1.05345	0.0857544	0.104359	0.000366727	0.00267531	7.91089	5.92369	-1.91167	YGL214W	34	52.25	30	155.5	1.13333	0.336013	0.122656	-1.09871	-1.22136	-1.34515	2	24	0.112273	0.102561	0.000212507	0.00199451	8.45654	6.21736	-2.56682	-1.1993	-2.23924	0.000366727	0.00267531	7.91089	5.92369
3	15	3	19.75	34	31	152	1.09677	0.129934	0.0919406	-2.0416	-2.13354	-1.53619	0.0221667	0.0290616	3.09131e-07	0.000245412	14.9895	8.31257	-2.84281	blank	34	44.25	31	150.5	1.09677	0.29402	0.0919406	-1.22588	-1.31782	-0.875659	15	3	0.052779	0.0593654	1.76837e-05	0.000683939	10.9429	7.28764	-1.62826	-1.20592	-2.23553	1.76837e-05	0.000683939	10.9429	7.28764
6	12	11	60	27.75	30	168	0.925	0.357143	-0.0809713	-1.0397	-0.958725	-1.14465	0.114008	0.120338	0.000457723	0.00307206	7.68925	5.78541	-2.08758	YDR207C	27.75	47.25	30	155.5	0.925	0.303859	-0.0809713	-1.19866	-1.11769	-1.25217	12	11	0.0807209	0.0850215	0.000103357	0.00138912	9.17732	6.57908	-2.38095	-1.19841	-2.23427	0.000457723	0.00307206	7.68925	5.78541
12	7	17	24	26	31	148	0.83871	0.162162	-0.179612	-1.82301	-1.6434	-1.23448	0.198539	0.207733	0.000479748	0.00315676	7.64225	5.75821	-2.26085	blank	26	30.75	31	163	0.83871	0.18865	-0.179612	-1.669	-1.48939	-1.16368	7	17	0.0918648	0.0834908	6.44638e-05	0.00118768	9.64941	6.73575	-2.20405	-1.19908	-2.23245	0.000479748	0.00315676	7.64225	5.75821
12	14	11	25.5	27.5	31	148	0.887097	0.172297	-0.120286	-1.76924	-1.64895	-1.26863	0.14016	0.142423	0.000168196	0.00177704	8.69038	6.33281	-2.32672	YDL063C	27.5	32.75	31	163	0.887097	0.20092	-0.120286	-1.65797	-1.53769	-1.13058	14	11	0.373602	0.37032	0.00375315	0.0115034	5.58516	4.46511	-2.13787	-1.1996	-2.2323	0.00375315	0.0115034	5.58516	4.46511
11	7	9	29.25	25.5	29	156	0.87931	0.1875	-0.136777	-1.67651	-1.53974	-1.27773	0.108323	0.0609925	9.55598e-05	0.00131156	9.25576	6.63654	-2.34428	blank	25.5	37.25	29	170	0.87931	0.219118	-0.136777	-1.51928	-1.38251	-1.10781	7	9	0.105574	0.033475	0.000122117	0.00151192	9.01053	6.49437	-2.09237	-1.19277	-2.21832	0.000122117	0.00151192	9.01053	6.49437
7	2	4	38.25	35	31	162	1.12903	0.236111	0.120543	-1.44405	-1.56459	-1.16222	0.0262301	0.012352	1.29859e-06	0.000384105	13.5542	7.86459	-2.12148	YGL031C	35	34	31	163	1.12903	0.208589	0.120543	-1.56803	-1.68857	-1.21872	2	4	0.051918	0.0437749	8.00587e-06	0.000554838	11.7353	7.49683	-2.31407	-1.19047	-2.21778	8.00587e-06	0.000554838	11.7353	7.49683
10	8	8	32.25	26	29	148	0.896552	0.217905	-0.109939	-1.52664	-1.4167	-1.14644	0.0651971	0.05886	2.68166e-05	0.000753983	10.5265	7.19014	-2.09103	blank	26	33.5	29	172	0.896552	0.194767	-0.109939	-1.63693	-1.52699	-1.2284	8	8	0.0774132	0.081665	3.58357e-05	0.000881121	10.2366	7.03432	-2.33344	-1.18742	-2.21223	3.58357e-05	0.000881121	10.2366	7.03432
14	8	2	175.25	71.75	30	44	2.39167	3.98295	0.866864	1.379	0.512138	-1.17624	0.128613	0.0637153	0.00413005	0.0128639	5.48947	4.35333	-2.14852	YNL059C	71.75	203.5	30	48	2.39167	4.23958	0.866864	1.44343	0.576561	-1.19182	8	2	0.133538	0.108357	0.00326646	0.0105405	5.72405	4.55253	-2.26031	-1.18403	-2.20442	0.00413005	0.0128639	5.48947	4.35333
7	2	3	38.25	36	31	162	1.16129	0.236111	0.148414	-1.4463	-1.59472	-1.14798	0.0603655	0.0946311	1.49327e-05	0.000599828	11.112	7.41887	-2.094	YBL003C	36	33.5	31	163	1.16129	0.205521	0.148414	-1.58461	-1.73302	-1.21557	2	3	0.0636769	0.0757279	1.3658e-05	0.000606823	11.2012	7.40727	-2.30778	-1.18177	-2.20089	1.49327e-05	0.000606823	11.112	7.40727
6	4	7	32	29.5	30	168	0.983333	0.190476	-0.0172287	-1.65976	-1.64253	-1.30222	0.0620454	0.067641	1.48393e-05	0.000599828	11.1182	7.41887	-2.39151	YLR312W-A	29.5	37.5	30	155.5	0.983333	0.241158	-0.0172287	-1.48673	-1.4695	-1.06563	4	7	0.366948	0.376179	0.00406288	0.012103	5.50586	4.4143	-2.00804	-1.18392	-2.19977	0.00406288	0.012103	5.50586	4.4143
13	6	2	34.25	16.75	29	160.5	0.577586	0.213396	-0.587993	-1.54555	-0.95756	-1.24638	0.365168	0.250149	0.0134973	0.0286466	4.30526	3.55272	-2.28381	YBL033C	16.75	41	29	169	0.577586	0.242604	-0.587993	-1.41648	-0.828483	-1.10913	6	2	0.322479	0.21145	0.0142815	0.0293267	4.24879	3.52926	-2.09499	-1.17776	-2.1894	0.0142815	0.0293267	4.24879	3.52926
9	3	22	61.25	39	33	154	1.18182	0.397727	0.166231	-0.924419	-1.09065	-1.19128	0.117766	0.131396	0.000343435	0.00258057	7.97651	5.95974	-2.17752	YML094W	39	64	33	156	1.18182	0.410256	0.166231	-0.891691	-1.05792	-1.16139	3	22	0.0201952	0.0345134	1.917e-06	0.000417889	13.1647	7.7803	-2.19947	-1.17633	-2.1885	0.000343435	0.00258057	7.97651	5.95974
12	12	5	37	28.25	31	148	0.91129	0.25	-0.0939455	-1.40016	-1.30621	-1.12333	0.242728	0.276238	0.00171539	0.00721591	6.36812	4.93147	-2.04646	YDL044C	28.25	37.25	31	163	0.91129	0.228528	-0.0939455	-1.49035	-1.39641	-1.22288	12	5	0.220606	0.251133	0.00106298	0.00521405	6.84668	5.2564	-2.3224	-1.17311	-2.18443	0.00171539	0.00721591	6.36812	4.93147
10	15	4	35	28.5	29	148	0.982759	0.236486	-0.0178647	-1.44227	-1.42441	-1.18143	0.031688	0.0623059	3.03368e-06	0.000429005	12.7057	7.75404	-2.15853	blank	28.5	41.25	29	172	0.982759	0.239826	-0.0178647	-1.42877	-1.41091	-1.16436	15	4	0.0828004	0.121194	5.55444e-05	0.00114409	9.79833	6.77315	-2.2054	-1.17289	-2.18196	5.55444e-05	0.00114409	9.79833	6.77315
5	7	18	39.25	26.75	28	151	0.955357	0.259934	-0.0461459	-1.34805	-1.3019	-1.19481	0.0338124	0.0345349	4.82626e-06	0.000456726	12.2414	7.69143	-2.18434	YKL118W	26.75	51.75	28	168	0.955357	0.308036	-0.0461459	-1.17786	-1.13171	-1.14825	7	18	0.0564236	0.0482092	3.40868e-05	0.000879857	10.2866	7.03575	-2.17319	-1.17153	-2.17877	3.40868e-05	0.000879857	10.2866	7.03575
7	11	5	37.75	29.5	31	162	0.951613	0.233025	-0.0579752	-1.45737	-1.3994	-1.24081	0.127431	0.127206	0.000206612	0.00197017	8.48467	6.22964	-2.27305	YPR122W	29.5	45	31	163	0.951613	0.276074	-0.0579752	-1.2912	-1.23322	-1.10376	11	5	0.0656227	0.0517903	4.14297e-05	0.000955906	10.0915	6.95285	-2.08426	-1.17228	-2.17866	0.000206612	0.00197017	8.48467	6.22964
12	5	8	29.5	30	31	148	0.967742	0.199324	-0.0375431	-1.61324	-1.5757	-1.2035	0.133949	0.097849	0.00016825	0.00177704	8.69006	6.33281	-2.2011	YHR171W	30	32.75	31	163	0.967742	0.20092	-0.0375431	-1.60541	-1.56787	-1.13386	5	8	0.0974209	0.0908351	6.59027e-05	0.00119158	9.62733	6.73247	-2.14443	-1.16868	-2.17277	0.00016825	0.00177704	8.69006	6.33281
2	3	7	40	31	30	152	1.03333	0.263158	0.0309114	-1.3434	-1.37431	-1.23153	0.194179	0.173054	0.000763808	0.00422017	7.17719	5.46788	-2.25516	YMR267W	31	44.5	30	150	1.03333	0.296667	0.0309114	-1.24272	-1.27364	-1.10617	3	7	0.269021	0.348586	0.00249709	0.00887839	5.99263	4.72413	-2.08908	-1.16885	-2.17212	0.00249709	0.00887839	5.99263	4.72413
3	14	10	40.25	33.75	31	152	1.08871	0.264803	0.0821599	-1.32913	-1.41129	-1.21076	0.0932288	0.0912205	7.91547e-05	0.00117681	9.44411	6.74494	-2.21511	YEL046C	33.75	39	31	150.5	1.08871	0.259136	0.0821599	-1.35158	-1.43374	-1.12535	14	10	0.0848894	0.104771	5.70377e-05	0.00114945	9.7718	6.76847	-2.12741	-1.16805	-2.17126	7.91547e-05	0.00117681	9.44411	6.74494
7	13	9	134.75	118.5	31	162	3.82258	0.83179	1.19623	-0.184542	-1.38078	-1.23882	0.557096	0.521318	0.0157605	0.0319851	4.15025	3.44248	-2.26922	YPR139C	118.5	151.75	31	163	3.82258	0.930982	1.19623	-0.0716614	-1.2679	-1.08515	13	9	0.594221	0.565831	0.0236131	0.0424704	3.74595	3.15895	-2.04706	-1.16198	-2.15814	0.0236131	0.0424704	3.74595	3.15895
4	16	3	26.25	40.25	34	152	1.18382	0.172697	0.165181	-1.79266	-1.95784	-1.48965	0.40458	0.292801	0.00234217	0.00883616	6.05668	4.7289	-2.75304	blank	40.25	56.5	34	148	1.18382	0.381757	0.165181	-0.963091	-1.12827	-0.842498	16	3	0.0886535	0.0411158	0.00013299	0.00157198	8.92524	6.45542	-1.56197	-1.16608	-2.15751	0.00234217	0.00883616	6.05668	4.7289
6	14	10	61	27.75	30	168	0.925	0.363095	-0.0800258	-1.0137	-0.933674	-1.14916	0.0399941	0.0986879	2.16304e-05	0.00066904	10.7414	7.30967	-2.09628	YPL090C	27.75	49.75	30	155.5	0.925	0.319936	-0.0800258	-1.14212	-1.0621	-1.16533	14	10	0.109278	0.0921173	0.000297415	0.00241162	8.12038	6.02746	-2.20735	-1.15724	-2.15181	0.000297415	0.00241162	8.12038	6.02746
5	10	6	34.5	27	28	151	0.964286	0.228477	-0.0367108	-1.47746	-1.44075	-1.14983	0.0822826	0.081931	5.11997e-05	0.00100091	9.87978	6.90685	-2.09757	YOR212W	27	33.75	28	168	0.964286	0.200893	-0.0367108	-1.60593	-1.56922	-1.16441	10	6	0.0513835	0.0335851	9.66896e-06	0.000554838	11.5466	7.49683	-2.20552	-1.15712	-2.15154	5.11997e-05	0.00100091	9.87978	6.90685
5	10	13	31	21.25	28	151	0.758929	0.205298	-0.27833	-1.58434	-1.30601	-1.12644	0.116755	0.125061	0.000195552	0.00191034	8.53968	6.26047	-2.05245	YGR105W	21.25	29.5	28	168	0.758929	0.175595	-0.27833	-1.74145	-1.46312	-1.18378	10	13	0.0915432	0.104178	6.72812e-05	0.00119158	9.60663	6.73247	-2.24422	-1.15511	-2.14834	0.000195552	0.00191034	8.53968	6.26047
3	16	4	31.75	36.25	31	152	1.16935	0.208882	0.151413	-1.57788	-1.72929	-1.3983	0.0923858	0.0745489	4.19256e-05	0.000931373	10.0796	6.97885	-2.57683	blank	36.25	51.75	31	150.5	1.16935	0.343854	0.151413	-1.07125	-1.22267	-0.919965	16	4	0.0715506	0.0710523	5.50759e-05	0.00114409	9.8068	6.77315	-1.71683	-1.15913	-2.14683	5.50759e-05	0.00114409	9.8068	6.77315
12	13	23	72	49.25	31	148	1.58871	0.486486	0.313376	-0.720739	-1.03412	-1.17375	0.604896	0.576273	0.041869	0.0664368	3.17321	2.7115	-2.14372	YNL315C	49.25	84.25	31	163	1.58871	0.516871	0.313376	-0.670771	-0.984147	-1.13474	13	23	0.451643	0.446864	0.0223273	0.0407301	3.80194	3.20079	-2.14619	-1.15424	-2.14495	0.041869	0.0664368	3.17321	2.7115
8	10	24	85.5	28.75	32	160	0.898438	0.534375	-0.109903	-0.683788	-0.573885	-0.905071	0.479675	0.364286	0.0964968	0.131533	2.33825	2.0285	-1.62547	YMR071C	28.75	47.25	32	164	0.898438	0.28811	-0.109903	-1.28704	-1.17714	-1.39248	10	24	0.389956	0.321178	0.00911231	0.0211702	4.69813	3.85516	-2.66145	-1.14878	-2.14346	0.0964968	0.131533	2.33825	2.0285
8	6	13	32	29	32	160	0.90625	0.2	-0.0993129	-1.60993	-1.51061	-1.19315	0.0706773	0.0973929	2.81777e-05	0.000765068	10.477	7.17555	-2.18114	blank	29	38.75	32	164	0.90625	0.23628	-0.0993129	-1.44381	-1.3445	-1.10588	6	13	0.0936636	0.13467	9.27935e-05	0.00134248	9.28513	6.61324	-2.0885	-1.14952	-2.13482	9.27935e-05	0.00134248	9.28513	6.61324
7	16	3	49	36	31	162	1.16129	0.302469	0.141689	-1.19917	-1.34086	-1.14781	0.127652	0.143076	0.000235928	0.00211921	8.35199	6.15671	-2.09368	blank	36	48	31	163	1.16129	0.294479	0.141689	-1.22679	-1.36848	-1.14861	16	3	0.210821	0.260785	0.000986758	0.00495777	6.92109	5.3068	-2.17393	-1.14821	-2.13381	0.000986758	0.00495777	6.92109	5.3068
8	16	3	43.25	30.75	32	160	0.960938	0.270313	-0.0446909	-1.31127	-1.26658	-1.12515	0.0881319	0.102688	9.24688e-05	0.00130134	9.28864	6.64436	-2.04996	blank	30.75	44	32	164	0.960938	0.268293	-0.0446909	-1.32277	-1.27808	-1.16767	16	3	0.171321	0.169911	0.000653371	0.00380555	7.33337	5.5713	-2.21202	-1.14641	-2.13099	0.000653371	0.00380555	7.33337	5.5713
1	15	4	35.5	43	31	157	1.3871	0.226115	0.325858	-1.4892	-1.81506	-1.10646	0.0765989	0.10782	2.06863e-05	0.000665562	10.786	7.31488	-2.01393	blank	43	34.25	31	158	1.3871	0.216772	0.325858	-1.53249	-1.85835	-1.18489	15	4	0.0437152	0.0666636	3.58657e-06	0.000523447	12.5383	7.55508	-2.24645	-1.14568	-2.13019	2.06863e-05	0.000665562	10.786	7.31488
3	1	2	41	33.25	31	152	1.07258	0.269737	0.0695376	-1.41224	-1.48178	-1.4971	0.53136	0.519052	0.0113787	0.0253194	4.47602	3.67618	-2.76741	YPL102C	33.25	85.75	31	150.5	1.07258	0.569767	0.0695376	-0.57657	-0.646107	-0.807724	1	2	0.19671	0.200984	0.00717553	0.017872	4.93708	4.02452	-1.49245	-1.15241	-2.12993	0.0113787	0.0253194	4.47602	3.67618
1	16	5	63	37.25	31	157	1.20161	0.401274	0.183242	-0.953147	-1.13639	-0.970414	0.310883	0.273842	0.00528548	0.0149159	5.24279	4.20533	-1.75151	YMR024W	37.25	42.25	31	158	1.20161	0.267405	0.183242	-1.33088	-1.51412	-1.30339	16	5	0.185804	0.103499	0.000502587	0.00322452	7.59574	5.73697	-2.48335	-1.1369	-2.11743	0.00528548	0.0149159	5.24279	4.20533
8	6	7	31.5	28.5	32	160	0.890625	0.196875	-0.11784	-1.62582	-1.50798	-1.19192	0.0957798	0.135201	7.03791e-05	0.00111201	9.56161	6.80158	-2.17876	YIL069C	28.5	38	32	164	0.890625	0.231707	-0.11784	-1.46245	-1.34461	-1.08657	6	7	0.0838013	0.136613	6.65005e-05	0.00119158	9.6183	6.73247	-2.04989	-1.13924	-2.11433	7.03791e-05	0.00119158	9.56161	6.73247
2	16	4	39.75	36	30	152	1.2	0.261513	0.182129	-1.34707	-1.5292	-1.08081	0.140503	0.0760973	0.000212206	0.00199444	8.45796	6.21739	-1.96445	blank	36	32.75	30	150	1.2	0.218333	0.182129	-1.54185	-1.72398	-1.19164	16	4	0.244484	0.139464	0.000772196	0.00424905	7.16627	5.46106	-2.25994	-1.13623	-2.1122	0.000772196	0.00424905	7.16627	5.46106
2	10	4	31	32.75	30	152	1.09167	0.203947	0.0876173	-1.59069	-1.67831	-1.2234	0.0553003	0.0391784	9.85199e-06	0.000590938	11.5278	7.4338	-2.23947	YOL076W	32.75	39	30	150	1.09167	0.26	0.0876173	-1.34724	-1.43486	-1.04868	10	4	0.0346123	0.0888016	3.86742e-06	0.000523447	12.4629	7.55508	-1.97416	-1.13604	-2.10682	9.85199e-06	0.000590938	11.5278	7.4338
9	16	4	39.75	27	33	154	0.818182	0.258117	-0.209324	-1.35825	-1.14893	-1.14842	0.0582119	0.117404	3.57712e-05	0.000844857	10.2384	7.07634	-2.09485	blank	27	40.5	33	156	0.818182	0.259615	-0.209324	-1.35303	-1.14371	-1.12037	16	4	0.258556	0.303836	0.00304419	0.0101232	5.79452	4.59292	-2.11746	-1.13439	-2.10615	0.00304419	0.0101232	5.79452	4.59292
1	14	4	32	41.75	31	157	1.34677	0.203822	0.29709	-1.59126	-1.88835	-1.15814	0.0610667	0.059032	9.31407e-06	0.000588327	11.584	7.43823	-2.11361	YMR224C	41.75	32.75	31	158	1.34677	0.207278	0.29709	-1.5752	-1.8723	-1.09999	14	4	0.0610503	0.0337764	9.54787e-06	0.000554838	11.5592	7.49683	-2.07673	-1.12907	-2.09517	9.54787e-06	0.000588327	11.5592	7.43823
8	14	10	45.5	23.25	32	160	0.726562	0.284375	-0.322334	-1.25812	-0.935784	-1.0922	0.0548541	0.049806	5.53526e-05	0.00101783	9.80179	6.89008	-1.98641	YMR089C	23.25	42.75	32	164	0.726562	0.260671	-0.322334	-1.34596	-1.02363	-1.16254	14	10	0.0882488	0.0853298	0.000175462	0.00178653	8.64809	6.32748	-2.20177	-1.12737	-2.09409	0.000175462	0.00178653	8.64809	6.32748
9	11	4	50.5	44.75	33	154	1.35606	0.327922	0.303095	-1.11621	-1.4193	-1.14052	0.0601247	0.0489971	2.09226e-05	0.000665562	10.7747	7.31488	-2.07963	YMR105C	44.75	54.5	33	156	1.35606	0.349359	0.303095	-1.05211	-1.35521	-1.10925	11	4	0.0890249	0.0781037	7.78418e-05	0.0012381	9.46083	6.69418	-2.09524	-1.12489	-2.08743	7.78418e-05	0.0012381	9.46083	6.69418
11	10	16	22.75	21.25	29	156	0.732759	0.145833	-0.316689	-1.93075	-1.61407	-1.14109	0.154167	0.142644	0.000238254	0.00212766	8.34217	6.15273	-2.08071	YKL139W	21.25	24.75	29	170	0.732759	0.145588	-0.316689	-1.92927	-1.61258	-1.10811	10	16	0.114492	0.101206	9.82154e-05	0.00136457	9.22835	6.59691	-2.09297	-1.1246	-2.08684	0.000238254	0.00212766	8.34217	6.15273
5	3	9	40.25	33	28	151	1.17857	0.266556	0.163844	-1.32316	-1.487	-1.14	0.0186018	0.0681372	5.39573e-07	0.000290075	14.4325	8.14537	-2.07861	blank	33	42.25	28	168	1.17857	0.251488	0.163844	-1.38083	-1.54467	-1.10891	3	9	0.0542489	0.0567274	1.19278e-05	0.000562492	11.3366	7.48313	-2.09456	-1.12445	-2.08658	1.19278e-05	0.000562492	11.3366	7.48313
3	13	1	22.75	34.25	31	152	1.10484	0.149671	0.0949832	-1.92816	-2.02314	-1.45502	0.239557	0.181689	0.000451935	0.00304569	7.70197	5.79403	-2.68624	YPL129W	34.25	54.5	31	150.5	1.10484	0.362126	0.0949832	-1.0395	-1.13448	-0.798391	13	1	0.137615	0.0778063	0.000485587	0.00317195	7.63015	5.75341	-1.47379	-1.12671	-2.08002	0.000485587	0.00317195	7.63015	5.75341
8	15	3	37	27.25	32	160	0.851562	0.23125	-0.165905	-1.46444	-1.29853	-1.20499	0.135948	0.121721	0.000313234	0.00244404	8.06856	6.0141	-2.20396	blank	27.25	47	32	164	0.851562	0.286585	-0.165905	-1.25074	-1.08483	-1.037	15	3	0.0846562	0.0679371	0.000130284	0.00155358	8.94579	6.4672	-1.95079	-1.12099	-2.07738	0.000313234	0.00244404	8.06856	6.0141
2	15	6	47.5	37.5	30	152	1.25	0.3125	0.222361	-1.16662	-1.38898	-0.97272	0.105644	0.101103	0.000120661	0.00146924	9.02252	6.52301	-1.75596	YOR078W	37.5	30	30	150	1.25	0.2	0.222361	-1.61607	-1.83843	-1.26036	15	6	0.169445	0.171243	0.000214199	0.00200267	8.4486	6.21327	-2.39732	-1.11654	-2.07664	0.000214199	0.00200267	8.4486	6.21327
6	10	21	33.5	20.75	30	168	0.691667	0.199405	-0.370525	-1.8182	-1.44768	-1.57707	0.84117	0.779133	0.041174	0.0655468	3.18995	2.72499	-2.92166	YDR197W	20.75	74.25	30	155.5	0.691667	0.477492	-0.370525	-0.746215	-0.37569	-0.676706	10	21	0.188045	0.180298	0.0280863	0.0487543	3.57247	3.02096	-1.23053	-1.12689	-2.0761	0.041174	0.0655468	3.18995	2.72499
11	5	7	106.75	115.5	29	156	3.98276	0.684295	0.914038	-0.380199	-1.29424	-1.08919	1.05874	1.01482	0.0921	0.126729	2.38488	2.06571	-1.9806	YNL037C	115.5	104.25	29	170	3.98276	0.613235	0.914038	-0.489084	-1.40312	-1.14164	5	7	1.02389	0.978211	0.0712918	0.102883	2.64097	2.27416	-2.15998	-1.11541	-2.07029	0.0921	0.126729	2.38488	2.06571
5	6	13	35.5	25.75	28	151	0.919643	0.235099	-0.0842832	-1.44979	-1.36551	-1.16113	0.0539802	0.0342183	1.70055e-05	0.000622933	10.982	7.38107	-2.11937	YGR064W	25.75	41.5	28	168	0.919643	0.247024	-0.0842832	-1.39922	-1.31493	-1.06765	6	13	0.0778363	0.0765794	5.69967e-05	0.00114945	9.77252	6.76847	-2.01208	-1.11439	-2.06573	5.69967e-05	0.00114945	9.77252	6.76847
13	2	19	30.75	29.75	29	160.5	1.02586	0.191589	0.0229136	-1.65412	-1.67704	-1.11357	0.0686766	0.0852845	1.89028e-05	0.000639815	10.8762	7.35433	-2.02763	blank	29.75	36.5	29	169	1.02586	0.215976	0.0229136	-1.53306	-1.55597	-1.11308	2	19	0.0953956	0.099124	6.33134e-05	0.00118756	9.66741	6.73585	-2.10288	-1.11332	-2.06526	6.33134e-05	0.00118756	9.66741	6.73585
8	15	4	35.25	28	32	160	0.875	0.220312	-0.135843	-1.5136	-1.37776	-1.24018	0.0311211	0.0713248	3.17561e-06	0.000429005	12.66	7.75404	-2.27184	blank	28	49	32	164	0.875	0.29878	-0.135843	-1.20857	-1.07272	-0.986274	15	4	0.0959321	0.135207	0.000195745	0.00190639	8.5387	6.26255	-1.84939	-1.11322	-2.06062	0.000195745	0.00190639	8.5387	6.26255
5	13	17	29.5	21.75	28	151	0.776786	0.195364	-0.263856	-1.63423	-1.37037	-1.25728	0.131841	0.138981	0.000243451	0.00215534	8.32059	6.13981	-2.30483	YKL041W	21.75	50.5	28	168	0.776786	0.300595	-0.263856	-1.20494	-0.941081	-0.967408	13	17	0.194119	0.192722	0.00232979	0.008626	6.06198	4.75297	-1.81168	-1.11234	-2.05826	0.00232979	0.008626	6.06198	4.75297
8	12	20	37.25	18.5	32	160	0.578125	0.232813	-0.55213	-1.47086	-0.918733	-1.03569	0.164734	0.162581	0.0015443	0.00672786	6.47318	5.0015	-1.87741	YMR083W	18.5	31.25	32	164	0.578125	0.190549	-0.55213	-1.6646	-1.11247	-1.17912	12	20	0.214128	0.196051	0.00190213	0.00758034	6.26478	4.8822	-2.23491	-1.1074	-2.05616	0.00190213	0.00758034	6.26478	4.8822
10	2	20	83.5	27.5	29	148	0.948276	0.564189	-0.0535942	-0.585172	-0.531578	-0.747559	0.175733	0.192469	0.00905929	0.0215499	4.70396	3.83738	-1.32165	YJR050W	27.5	42	29	172	0.948276	0.244186	-0.0535942	-1.41951	-1.36592	-1.45328	2	20	0.172863	0.16014	0.000550796	0.00342144	7.50415	5.67769	-2.78298	-1.10042	-2.05232	0.00905929	0.0215499	4.70396	3.83738
7	16	20	76.25	32.5	31	162	1.04839	0.470679	0.0372549	-0.773449	-0.810704	-1.16419	0.102529	0.108153	0.000549689	0.00341372	7.50616	5.67995	-2.12528	YNL184C	32.5	91.5	31	163	1.04839	0.56135	0.0372549	-0.609148	-0.646403	-1.04216	16	20	0.23212	0.208076	0.0114228	0.0248317	4.47214	3.69563	-1.96113	-1.10318	-2.0432	0.0114228	0.0248317	4.47214	3.69563
5	7	20	30.25	26	28	151	0.928571	0.200331	-0.0752485	-1.62915	-1.5539	-1.28199	0.211142	0.214064	0.000680247	0.00389043	7.29305	5.54923	-2.35248	YKL119C	26	54.75	28	168	0.928571	0.325893	-0.0752485	-1.12284	-1.04759	-0.921676	7	20	0.0450968	0.0517504	2.19543e-05	0.000747001	10.7265	7.19944	-1.72025	-1.10183	-2.03637	0.000680247	0.00389043	7.29305	5.54923
5	16	4	41.75	34	28	151	1.21429	0.27649	0.191251	-1.28966	-1.48091	-1.25235	0.179369	0.0681283	0.000483427	0.00316791	7.63461	5.75468	-2.29532	blank	34	60.75	28	168	1.21429	0.361607	0.191251	-1.01836	-1.20961	-0.945083	16	4	0.127202	0.0290332	0.00031741	0.00249109	8.05532	5.99504	-1.76705	-1.09872	-2.03118	0.000483427	0.00316791	7.63461	5.75468
9	12	1	61.25	23.75	33	154	0.719697	0.397727	-0.350723	-0.968578	-0.617855	-1.2268	0.138965	0.172519	0.00299921	0.0104091	5.80941	4.56507	-2.24604	YJL115W	23.75	87	33	156	0.719697	0.557692	-0.350723	-0.650891	-0.300168	-0.96859	12	1	0.372186	0.360019	0.205143	0.251677	1.58405	1.37961	-1.81404	-1.0977	-2.03004	0.205143	0.251677	1.58405	1.37961
5	12	20	30.5	19	28	151	0.678571	0.201987	-0.389925	-1.61528	-1.22536	-1.10205	0.19888	0.170254	0.00115123	0.00557567	6.76693	5.18934	-2.00542	YOR235W	19	40.25	28	168	0.678571	0.239583	-0.389925	-1.43045	-1.04053	-1.08477	12	20	0.114043	0.116971	0.00035905	0.00267348	7.93205	5.92437	-2.0463	-1.09341	-2.02586	0.00115123	0.00557567	6.76693	5.18934
3	16	3	27.5	37.25	31	152	1.20161	0.180921	0.181797	-1.72669	-1.90848	-1.34797	0.145557	0.109171	0.00012166	0.00147307	9.01428	6.52041	-2.47977	blank	37.25	52.75	31	150.5	1.20161	0.350498	0.181797	-1.04933	-1.23113	-0.84683	16	3	0.024319	0.0662724	2.12398e-06	0.000417889	13.0622	7.7803	-1.57063	-1.0974	-2.0252	0.00012166	0.00147307	9.01428	6.52041
6	5	7	36.25	29.25	30	168	0.975	0.215774	-0.0271934	-1.54083	-1.51363	-1.05608	0.0994751	0.102996	7.79429e-05	0.00117607	9.45953	6.74558	-1.91674	YJL188C	29.25	30.5	30	155.5	0.975	0.196141	-0.0271934	-1.66336	-1.63617	-1.12391	5	7	0.28108	0.280809	0.00136134	0.00613976	6.59928	5.09297	-2.12455	-1.08999	-2.02064	0.00136134	0.00613976	6.59928	5.09297
12	6	8	28.5	29	31	148	0.935484	0.192568	-0.0678833	-1.65121	-1.58332	-1.11439	0.0645642	0.0435559	1.86637e-05	0.000639815	10.8889	7.35433	-2.02921	YDR465C	29	32.25	31	163	0.935484	0.197853	-0.0678833	-1.62149	-1.5536	-1.05931	6	8	0.0309398	0.0241959	2.1765e-06	0.000417889	13.0378	7.7803	-1.99539	-1.08685	-2.0123	1.86637e-05	0.000639815	10.8889	7.35433
11	2	14	118.25	50.5	29	156	1.74138	0.758013	0.553086	-0.278171	-0.831256	-1.14985	0.0381158	0.0371635	2.6526e-05	0.000750545	10.5374	7.19471	-2.09762	YDR174W	50.5	143.5	29	170	1.74138	0.844118	0.553086	-0.169863	-0.722949	-1.02105	2	14	0.0611803	0.0573735	0.000165997	0.00173282	8.70354	6.35801	-1.9189	-1.08545	-2.00826	0.000165997	0.00173282	8.70354	6.35801
8	3	6	56	29	32	160	0.90625	0.35	-0.101427	-1.05376	-0.952332	-1.01669	0.0333832	0.125296	1.18609e-05	0.000599828	11.3423	7.41887	-1.84077	YDR276C	29	51.25	32	164	0.90625	0.3125	-0.101427	-1.16599	-1.06457	-1.14795	3	6	0.0450078	0.157968	2.07983e-05	0.000744486	10.7806	7.20282	-2.1726	-1.08232	-2.00668	2.07983e-05	0.000744486	10.7806	7.20282
6	5	5	51.75	35.25	30	168	1.175	0.308036	0.157509	-1.17956	-1.33707	-0.960201	0.0293442	0.0303678	2.9127e-06	0.000429005	12.7464	7.75404	-1.73181	YJL189W	35.25	36.75	30	155.5	1.175	0.236334	0.157509	-1.44714	-1.60465	-1.20153	5	5	0.122036	0.1253	0.000120628	0.00149768	9.0228	6.50384	-2.27972	-1.08087	-2.00576	0.000120628	0.00149768	9.0228	6.50384
3	7	11	50	28	31	152	0.903226	0.328947	-0.102421	-1.11554	-1.01312	-1.11109	0.130422	0.115352	0.000579442	0.00353109	7.45345	5.64615	-2.02285	YPL173W	28	50.25	31	150.5	0.903226	0.333887	-0.102421	-1.12911	-1.02669	-1.05208	7	11	0.273634	0.266602	0.00490321	0.0138298	5.31787	4.28093	-1.98095	-1.08159	-2.0019	0.00490321	0.0138298	5.31787	4.28093
12	14	19	28.25	25.75	31	148	0.830645	0.190878	-0.195312	-1.6908	-1.49549	-1.30458	0.406	0.386374	0.00517042	0.0146992	5.2648	4.21996	-2.39607	YDL069C	25.75	55.75	31	163	0.830645	0.342025	-0.195312	-1.23825	-1.04294	-0.861466	14	19	0.613505	0.572958	0.0424633	0.0670827	3.15912	2.70183	-1.59989	-1.08302	-1.99798	0.0424633	0.0670827	3.15912	2.70183
5	15	3	28.25	35.25	28	151	1.25893	0.187086	0.228789	-1.6763	-1.90509	-1.34954	0.0709128	0.0702196	1.41993e-05	0.000599828	11.1623	7.41887	-2.48278	blank	35.25	55.5	28	168	1.25893	0.330357	0.228789	-1.10795	-1.33674	-0.81606	15	3	0.0783881	0.0504302	5.54176e-05	0.00114409	9.80061	6.77315	-1.50912	-1.0828	-1.99595	5.54176e-05	0.00114409	9.80061	6.77315
10	8	9	33.25	24.5	29	148	0.844828	0.224662	-0.169265	-1.49576	-1.3265	-1.026	0.0561614	0.042246	2.0887e-05	0.000665562	10.7764	7.31488	-1.85872	YCR024C	24.5	34.75	29	172	0.844828	0.202035	-0.169265	-1.60002	-1.43075	-1.12633	8	9	0.0494464	0.0561572	1.13664e-05	0.000562492	11.3848	7.48313	-2.12937	-1.07616	-1.99405	2.0887e-05	0.000665562	10.7764	7.31488
13	5	15	25.5	28.25	29	160.5	0.974138	0.158879	-0.0272541	-1.8429	-1.81564	-1.19105	0.104773	0.104756	5.28133e-05	0.00101783	9.84875	6.89008	-2.17708	YGL167C	28.25	48	29	169	0.974138	0.284024	-0.0272541	-1.3806	-1.35334	-0.951313	5	15	0.567043	0.550317	0.0174709	0.0337855	4.04722	3.38772	-1.7795	-1.07118	-1.97829	0.0174709	0.0337855	4.04722	3.38772
13	7	20	27.5	14.25	29	160.5	0.491379	0.17134	-0.716753	-1.76597	-1.04921	-1.10948	0.125909	0.130874	0.00047028	0.00311742	7.66218	5.77075	-2.01974	YML010W-A	14.25	33.5	29	169	0.491379	0.198225	-0.716753	-1.62238	-0.905628	-1.02531	7	20	0.0949916	0.104554	0.000314994	0.00248665	8.06296	5.99682	-1.92743	-1.06739	-1.97358	0.00047028	0.00311742	7.66218	5.77075
1	15	19	58	28	31	157	0.903226	0.369427	-0.102421	-0.996331	-0.89391	-0.707376	0.047516	0.0720665	4.12966e-05	0.000921573	10.0947	6.98943	-1.24415	YLL033W	28	32	31	158	0.903226	0.202532	-0.102421	-1.61622	-1.5138	-1.41262	15	19	0.191166	0.206041	0.000547281	0.00340925	7.51055	5.68126	-2.7017	-1.06	-1.97292	0.000547281	0.00340925	7.51055	5.68126
12	14	9	26.5	24	31	148	0.774194	0.179054	-0.259788	-1.72062	-1.46083	-1.16035	0.0861479	0.0740322	5.63585e-05	0.00101783	9.78378	6.89008	-2.11787	YDL062W	24	36.75	31	163	0.774194	0.22546	-0.259788	-1.56009	-1.3003	-0.973589	14	9	0.405459	0.384972	0.00767946	0.0188086	4.86921	3.97344	-1.82403	-1.06697	-1.97095	0.00767946	0.0188086	4.86921	3.97344
10	3	19	70	29.5	29	148	1.01724	0.472973	0.0118708	-0.759227	-0.771098	-0.870237	0.221708	0.257339	0.00609521	0.0164911	5.10025	4.10493	-1.55828	YLR447C	29.5	52.75	29	172	1.01724	0.306686	0.0118708	-1.21959	-1.23146	-1.24886	3	19	0.41432	0.438722	0.00951831	0.0219427	4.65454	3.81932	-2.37433	-1.05955	-1.9663	0.00951831	0.0219427	4.65454	3.81932
13	2	22	121	63.75	29	160.5	2.19828	0.753894	0.782445	-0.283143	-1.06559	-1.05901	0.0956334	0.109291	0.000197835	0.00192009	8.52808	6.25538	-1.9224	YGL223C	63.75	131.75	29	169	2.19828	0.779586	0.782445	-0.249242	-1.03169	-1.06524	2	22	0.106274	0.137415	0.000298459	0.00241644	8.11688	6.02546	-2.00725	-1.06213	-1.96483	0.000298459	0.00241644	8.11688	6.02546
4	4	8	34.5	32.25	34	152	0.948529	0.226974	-0.0540959	-1.48509	-1.43099	-1.15834	0.120716	0.103316	0.000164434	0.00176945	8.713	6.33709	-2.114	blank	32.25	35.25	34	148	0.948529	0.238176	-0.0540959	-1.43683	-1.38274	-0.968932	4	8	0.0628917	0.150411	2.58902e-05	0.000772611	10.5616	7.16573	-1.81473	-1.06364	-1.96436	0.000164434	0.00176945	8.713	6.33709
3	5	23	65.75	25.25	31	152	0.814516	0.432566	-0.213176	-0.846465	-0.633289	-0.949184	0.216462	0.21451	0.00995037	0.0230574	4.61015	3.76977	-1.71056	YPL180W	25.25	45.75	31	150.5	0.814516	0.303987	-0.213176	-1.20718	-0.994006	-1.16897	5	23	0.225394	0.191194	0.00307116	0.0101854	5.7857	4.5868	-2.21462	-1.05908	-1.96259	0.00995037	0.0230574	4.61015	3.76977
8	3	3	31.25	30	32	160	0.9375	0.195312	-0.0686386	-1.63477	-1.56613	-1.24113	0.14406	0.110783	0.000212926	0.00199527	8.45457	6.21697	-2.27368	YNL160W	30	52	32	164	0.9375	0.317073	-0.0686386	-1.24144	-1.1728	-0.886088	3	3	0.531508	0.487013	0.0215908	0.0397099	3.83549	3.22615	-1.64911	-1.06361	-1.96139	0.0215908	0.0397099	3.83549	3.22615
14	5	21	39	28.5	30	44	0.95	0.886364	-0.0520637	-0.126422	-0.0743584	-0.982517	0.152991	0.120033	0.402717	0.451984	0.909522	0.794108	-1.77485	YGR252W	28.5	39.25	30	48	0.95	0.817708	-0.0520637	-0.201968	-0.149905	-1.13405	5	21	0.065484	0.0558588	0.0195598	0.0368269	3.93428	3.30153	-2.14481	-1.05828	-1.95983	0.402717	0.451984	0.909522	0.794108
10	15	3	33.5	24	29	148	0.827586	0.226351	-0.193096	-1.48578	-1.29268	-1.02579	0.106161	0.0714061	0.000151765	0.00168661	8.79318	6.38504	-1.85832	blank	24	36.75	29	172	0.827586	0.213663	-0.193096	-1.54587	-1.35278	-1.09186	15	3	0.116625	0.0952522	0.000175463	0.00178653	8.64808	6.32748	-2.06046	-1.05882	-1.95939	0.000175463	0.00178653	8.64808	6.32748
2	3	16	41.25	26	30	152	0.866667	0.271382	-0.143841	-1.30618	-1.16234	-1.08691	0.10123	0.0938097	0.000180862	0.00186036	8.61778	6.28698	-1.97621	YOR001W	26	41.25	30	150	0.866667	0.275	-0.143841	-1.30074	-1.1569	-1.03001	3	16	0.198004	0.222682	0.00134643	0.00609293	6.6103	5.10063	-1.93683	-1.05846	-1.95652	0.00134643	0.00609293	6.6103	5.10063
2	5	11	44.75	25.75	30	152	0.858333	0.294408	-0.154047	-1.22552	-1.07147	-1.05907	0.0901761	0.0719031	0.000163288	0.00176945	8.72	6.33709	-1.92252	YMR287C	25.75	50.25	30	150	0.858333	0.335	-0.154047	-1.13221	-0.978161	-1.04892	5	11	0.338104	0.360139	0.0102676	0.0230185	4.57877	3.77146	-1.97464	-1.054	-1.94858	0.0102676	0.0230185	4.57877	3.77146
4	4	5	36.5	34	34	152	1	0.240132	-0.00155684	-1.43062	-1.42906	-1.13801	0.0845183	0.0631051	5.68479e-05	0.00101783	9.77513	6.89008	-2.07478	blank	34	39.5	34	148	1	0.266892	-0.00155684	-1.32257	-1.32101	-0.967409	4	5	0.120855	0.116276	0.000209503	0.00197249	8.47077	6.22846	-1.81168	-1.05271	-1.94323	0.000209503	0.00197249	8.47077	6.22846
2	13	14	42	22	30	152	0.733333	0.276316	-0.312747	-1.28889	-0.976139	-0.90032	0.112398	0.106283	0.000415879	0.00286573	7.78512	5.85493	-1.61631	YOR068C	22	30.25	30	150	0.733333	0.201667	-0.312747	-1.60314	-1.29039	-1.19513	13	14	0.126549	0.0791579	0.000257778	0.00221376	8.26341	6.11306	-2.26693	-1.04773	-1.94162	0.000415879	0.00286573	7.78512	5.85493
3	16	1	47.75	37	31	152	1.19355	0.314145	0.172791	-1.18207	-1.35486	-1.03115	0.236653	0.130884	0.00142968	0.0063834	6.55031	5.05405	-1.86865	YDR364C	37	54.75	31	150.5	1.19355	0.363787	0.172791	-1.01275	-1.18554	-1.06265	16	1	0.0725347	0.149786	6.29233e-05	0.00118756	9.67359	6.73585	-2.00208	-1.0469	-1.93536	0.00142968	0.0063834	6.55031	5.05405
10	8	5	36.5	26.25	29	148	0.905172	0.246622	-0.10736	-1.40156	-1.2942	-0.995001	0.205262	0.197111	0.00107537	0.00531847	6.83509	5.23657	-1.79893	blank	26.25	38.5	29	172	0.905172	0.223837	-0.10736	-1.49692	-1.38956	-1.09306	8	5	0.156392	0.18223	0.000388567	0.00278896	7.85305	5.88209	-2.06287	-1.04403	-1.9309	0.00107537	0.00531847	6.83509	5.23657
7	6	13	23.75	24	31	162	0.774194	0.146605	-0.259788	-1.92283	-1.66304	-1.17991	0.184549	0.163761	0.000372571	0.00269461	7.89508	5.9165	-2.15559	YBL044W	24	33	31	163	0.774194	0.202454	-0.259788	-1.6116	-1.35182	-0.913555	6	13	0.171492	0.148885	0.000554762	0.00342805	7.49697	5.67576	-1.70402	-1.04673	-1.9298	0.000554762	0.00342805	7.49697	5.67576
7	12	1	54.75	38.75	31	162	1.25	0.337963	0.21198	-1.0878	-1.29978	-1.10351	0.115682	0.16318	0.000192965	0.00190695	8.553	6.26225	-2.00822	YBL079W	38.75	55.25	31	163	1.25	0.338957	0.21198	-1.08288	-1.29486	-0.983273	12	1	0.162832	0.160251	0.000540485	0.00339049	7.52304	5.68678	-1.84339	-1.04339	-1.92581	0.000540485	0.00339049	7.52304	5.68678
12	11	12	42.25	30.5	31	148	0.983871	0.285473	-0.0208702	-1.30258	-1.28171	-1.1554	0.27599	0.287662	0.00264152	0.00960162	5.9364	4.64582	-2.10833	YPR043W	30.5	53.75	31	163	0.983871	0.329755	-0.0208702	-1.14841	-1.12754	-0.929381	11	12	0.213253	0.231075	0.0018066	0.00740624	6.31631	4.90543	-1.73566	-1.04239	-1.92199	0.00264152	0.00960162	5.9364	4.64582
7	5	1	49.5	39.75	31	162	1.28226	0.305556	0.245912	-1.18968	-1.43559	-1.08026	0.0517918	0.0632962	1.2929e-05	0.000599828	11.256	7.41887	-1.96338	blank	39.75	52.25	31	163	1.28226	0.320552	0.245912	-1.13973	-1.38564	-0.996288	5	1	0.0573718	0.0657915	1.95368e-05	0.000734475	10.8432	7.21635	-1.86941	-1.03827	-1.9164	1.95368e-05	0.000734475	10.8432	7.21635
9	15	1	49.75	21.5	33	154	0.651515	0.323052	-0.447139	-1.14603	-0.698893	-1.3398	0.377353	0.333971	0.0341787	0.0571701	3.37615	2.86172	-2.464	YMR158W	21.5	106	33	156	0.651515	0.679487	-0.447139	-0.445912	0.00122629	-0.734175	15	1	0.429102	0.389851	0.995798	0.996169	0.00421039	0.00383829	-1.34542	-1.03699	-1.90471	0.995798	0.996169	0.00421039	0.00383829
8	7	24	132.5	58	32	160	1.8125	0.828125	0.591091	-0.195107	-0.786198	-1.13608	0.059829	0.142562	0.000120854	0.00146924	9.02093	6.52301	-2.07106	YDR320C	58	156.25	32	164	1.8125	0.952744	0.591091	-0.055039	-0.64613	-0.930209	7	24	0.0485837	0.138991	0.000116597	0.00146455	9.05679	6.52621	-1.73731	-1.03315	-1.90419	0.000120854	0.00146924	9.02093	6.52301
11	1	11	55.25	27	29	156	0.931034	0.354167	-0.0773001	-1.26839	-1.19109	-1.1866	0.719463	0.706947	0.0453566	0.0708005	3.0932	2.64789	-2.1685	YNL005C	27	77.5	29	170	0.931034	0.455882	-0.0773001	-1.02993	-0.952631	-0.878917	1	11	0.693972	0.677203	0.071013	0.102606	2.64489	2.27686	-1.63477	-1.03276	-1.90164	0.071013	0.102606	2.64489	2.27686
11	2	23	92.5	25.5	29	156	0.87931	0.592949	-0.131128	-0.539179	-0.408051	-1.08249	0.229667	0.277449	0.0379979	0.061622	3.27022	2.78674	-1.96768	YIL128W	25.5	108.75	29	170	0.87931	0.639706	-0.131128	-0.520544	-0.389416	-0.976619	2	23	0.514947	0.570422	0.227617	0.274981	1.48009	1.29105	-1.83009	-1.02955	-1.89889	0.227617	0.274981	1.48009	1.29105
2	8	11	39	24.75	30	152	0.825	0.256579	-0.194132	-1.36943	-1.1753	-1.05664	0.177183	0.171696	0.000925524	0.00485426	6.98515	5.3279	-1.91783	YOR332W	24.75	49.5	30	150	0.825	0.33	-0.194132	-1.16071	-0.966577	-1.00109	8	11	0.351129	0.298223	0.0117965	0.0254895	4.43995	3.66949	-1.87902	-1.02887	-1.89842	0.0117965	0.0254895	4.43995	3.66949
9	2	10	32	28.75	33	154	0.871212	0.207792	-0.137985	-1.57197	-1.43398	-1.03435	0.0484179	0.0664861	1.06004e-05	0.000590938	11.4546	7.4338	-1.87483	YJL051W	28.75	31	33	156	0.871212	0.198718	-0.137985	-1.61717	-1.47919	-1.01803	2	10	0.0726538	0.0617554	3.25945e-05	0.000861874	10.3314	7.0564	-1.91288	-1.02619	-1.89385	3.25945e-05	0.000861874	10.3314	7.0564
3	7	13	53.5	28	31	152	0.903226	0.351974	-0.104988	-1.04442	-0.939429	-0.979114	0.0957083	0.0862523	0.000288799	0.0023432	8.14978	6.05624	-1.76829	YPL172C	28	45.75	31	150.5	0.903226	0.303987	-0.104988	-1.19338	-1.08839	-1.06784	7	13	0.0857512	0.0879859	0.000134067	0.00157368	8.91717	6.45434	-2.01245	-1.02348	-1.89037	0.000288799	0.0023432	8.14978	6.05624
14	7	11	31.25	31	30	44	1.03333	0.710227	0.0327898	-0.34277	-0.37556	-1.06922	0.0398455	0.0267685	0.000325911	0.00250098	8.02888	5.99107	-1.9421	YNL315C	31	37.25	30	48	1.03333	0.776042	0.0327898	-0.254348	-0.287137	-0.97757	7	11	0.0462949	0.0963802	0.00112886	0.00539447	6.78654	5.22238	-1.83199	-1.0234	-1.88704	0.00112886	0.00539447	6.78654	5.22238
3	7	3	33.75	34.75	31	152	1.12097	0.222039	0.109693	-1.50498	-1.61468	-1.02269	0.105402	0.127356	7.63846e-05	0.00117327	9.47973	6.74796	-1.85233	YPL178W	34.75	40.25	31	150.5	1.12097	0.267442	0.109693	-1.31983	-1.42952	-1.01742	7	3	0.0604778	0.0783185	2.084e-05	0.000744486	10.7786	7.20282	-1.91167	-1.02006	-1.882	7.63846e-05	0.00117327	9.47973	6.74796
4	14	1	46.5	53.5	34	152	1.57353	0.305921	0.452835	-1.24605	-1.69888	-1.36031	0.442019	0.349285	0.00457475	0.0136304	5.3872	4.29545	-2.50357	YHR147C	53.5	120.75	34	148	1.57353	0.815878	0.452835	-0.214601	-0.667437	-0.683317	14	1	0.188481	0.100134	0.00578937	0.0154549	5.15173	4.16983	-1.24375	-1.02182	-1.87366	0.00578937	0.0154549	5.15173	4.16983
4	16	4	31.5	40.75	34	152	1.19853	0.207237	0.179391	-1.58993	-1.76932	-1.26333	0.268166	0.159905	0.000940299	0.0048983	6.96931	5.31887	-2.3165	blank	40.75	56.25	34	148	1.19853	0.380068	0.179391	-0.967986	-1.14738	-0.776124	16	4	0.105964	0.0663357	0.000215483	0.00200769	8.44263	6.21077	-1.42928	-1.01973	-1.87289	0.000940299	0.0048983	6.96931	5.31887
8	1	11	61	34.5	32	160	1.07812	0.38125	0.0597521	-0.971014	-1.03077	-0.958331	0.0763639	0.133771	0.000111538	0.00144142	9.10114	6.54213	-1.7282	YNL171C	34.5	54.25	32	164	1.07812	0.330793	0.0597521	-1.10976	-1.16951	-1.0695	1	11	0.113375	0.195809	0.000249035	0.00218048	8.29792	6.12821	-2.01577	-1.01391	-1.87199	0.000249035	0.00218048	8.29792	6.12821
13	1	18	220.75	44.25	29	160.5	1.52586	1.37539	0.412763	0.309738	-0.103025	-1.07201	0.053951	0.0407218	0.0315902	0.0538742	3.45491	2.9211	-1.94747	YER183C	44.25	267.75	29	169	1.52586	1.58432	0.412763	0.45678	0.0440168	-0.95738	1	18	0.0906818	0.0742505	0.403255	0.454201	0.908186	0.789216	-1.79163	-1.01469	-1.86955	0.403255	0.454201	0.908186	0.789216
11	10	5	49.25	29.5	29	156	1.01724	0.315705	0.0163754	-1.15491	-1.17128	-0.945053	0.108904	0.093233	0.000219865	0.00202743	8.4225	6.20099	-1.70259	YIR009W	29.5	47.5	29	170	1.01724	0.279412	0.0163754	-1.29145	-1.30782	-1.07974	10	5	0.242952	0.20441	0.00171383	0.00715061	6.36902	4.94056	-2.03624	-1.0124	-1.86941	0.00171383	0.00715061	6.36902	4.94056
8	12	11	44.75	25.75	32	160	0.804688	0.279687	-0.220795	-1.27477	-1.05397	-1.03148	0.0792394	0.0756388	0.000116549	0.00146228	9.0572	6.52776	-1.86929	YFR001W	25.75	45.75	32	164	0.804688	0.278963	-0.220795	-1.27719	-1.0564	-0.99422	12	11	0.117288	0.0642573	0.000373133	0.00271397	7.89358	5.90934	-1.86528	-1.01285	-1.86728	0.000373133	0.00271397	7.89358	5.90934
7	4	1	47.75	35.75	31	162	1.15323	0.294753	0.132271	-1.22572	-1.35799	-1.06273	0.145792	0.191788	0.000337604	0.00255628	7.99364	5.9692	-1.92958	YBL016W	35.75	47.5	31	163	1.15323	0.291411	0.132271	-1.2421	-1.37437	-0.963883	4	1	0.296089	0.265979	0.00264536	0.0092407	5.93495	4.68414	-1.80463	-1.01331	-1.86711	0.00264536	0.0092407	5.93495	4.68414
2	13	16	43.75	22.5	30	152	0.75	0.287829	-0.288919	-1.24716	-0.958239	-0.812704	0.0719726	0.0707321	0.000116215	0.00146228	9.06007	6.52776	-1.44731	YOR069W	22.5	27.75	30	150	0.75	0.185	-0.288919	-1.69079	-1.40187	-1.20347	13	16	0.102094	0.0515425	0.000105971	0.00141015	9.15234	6.56406	-2.28359	-1.00809	-1.86545	0.000116215	0.00146228	9.06007	6.52776
5	16	3	38	35.5	28	151	1.26786	0.251656	0.236218	-1.38935	-1.62556	-1.1927	0.179162	0.0706051	0.000365072	0.00267388	7.91542	5.92422	-2.18026	blank	35.5	62.5	28	168	1.26786	0.372024	0.236218	-0.989727	-1.22595	-0.832068	16	3	0.0871258	0.0726216	9.85002e-05	0.00136457	9.22545	6.59691	-1.54112	-1.01238	-1.86069	0.000365072	0.00267388	7.91542	5.92422
8	5	18	24.75	24.25	32	160	0.757812	0.154688	-0.278746	-1.87515	-1.59641	-1.14897	0.201909	0.182613	0.000549795	0.00341372	7.50597	5.67995	-2.09591	YDR298C	24.25	39.75	32	164	0.757812	0.242378	-0.278746	-1.4285	-1.14975	-0.869774	5	18	0.222338	0.222688	0.00192832	0.00765067	6.25111	4.87296	-1.6165	-1.00937	-1.8562	0.00192832	0.00765067	6.25111	4.87296
13	3	7	55.75	30	29	160.5	1.03448	0.347352	0.0321538	-1.12395	-1.15611	-0.964341	0.378154	0.417149	0.00879184	0.0211545	4.73393	3.8559	-1.73979	YGL149W	30	63.25	29	169	1.03448	0.37426	0.0321538	-1.05582	-1.08797	-1.04512	3	7	0.403658	0.400977	0.0125088	0.0266116	4.38132	3.62641	-1.96704	-1.00473	-1.85341	0.0125088	0.0266116	4.38132	3.62641
4	3	5	48.25	39.25	34	152	1.15441	0.317434	0.143045	-1.1486	-1.29164	-0.976478	0.0172306	0.0382225	6.54314e-07	0.000319781	14.2397	8.04787	-1.7632	YER017C	39.25	43.5	34	148	1.15441	0.293919	0.143045	-1.22478	-1.36783	-1.02973	3	5	0.0422812	0.0394046	8.13497e-06	0.000554838	11.7193	7.49683	-1.93627	-1.0031	-1.84973	8.13497e-06	0.000554838	11.7193	7.49683
7	5	11	39.75	25.25	31	162	0.814516	0.24537	-0.208589	-1.41368	-1.20509	-1.12737	0.116461	0.127092	0.00024673	0.00217446	8.30722	6.13097	-2.05425	YPL029W	25.25	54	31	163	0.814516	0.331288	-0.208589	-1.12523	-0.916638	-0.878631	5	11	0.279201	0.255251	0.0071848	0.0178822	4.93579	4.02395	-1.6342	-1.003	-1.84423	0.0071848	0.0178822	4.93579	4.02395
2	16	6	45.25	32.25	30	152	1.075	0.297697	0.0699125	-1.21367	-1.28358	-0.958184	0.13012	0.0955029	0.000284539	0.00232121	8.16464	6.06567	-1.72792	YPL239W	32.25	39.5	30	150	1.075	0.263333	0.0699125	-1.36203	-1.43195	-1.03998	16	6	0.312757	0.203387	0.00275348	0.00951943	5.89489	4.65442	-1.95676	-0.999083	-1.84234	0.00275348	0.00951943	5.89489	4.65442
7	6	5	36	30.5	31	162	0.983871	0.222222	-0.0189075	-1.5054	-1.48649	-1.02816	0.0860546	0.102186	5.33221e-05	0.00101783	9.83916	6.89008	-1.86289	blank	30.5	41	31	163	0.983871	0.251534	-0.0189075	-1.38189	-1.36298	-0.971097	6	5	0.123727	0.114905	0.00020469	0.001944	8.49401	6.24301	-1.81905	-0.999628	-1.84097	0.00020469	0.001944	8.49401	6.24301
7	15	4	41.75	27.5	31	162	0.887097	0.257716	-0.121661	-1.35669	-1.23503	-1.05426	0.102344	0.101958	0.000155906	0.00171401	8.76626	6.36892	-1.91323	blank	27.5	46.25	31	163	0.887097	0.283742	-0.121661	-1.26355	-1.14189	-0.943313	15	4	0.163672	0.173949	0.000796993	0.00434107	7.13466	5.43963	-1.76351	-0.998784	-1.83837	0.000796993	0.00434107	7.13466	5.43963
8	5	12	36.5	27.5	32	160	0.859375	0.228125	-0.152377	-1.47796	-1.32558	-1.02265	0.0493404	0.101355	1.41981e-05	0.000599828	11.1624	7.41887	-1.85227	blank	27.5	41.75	32	164	0.859375	0.254573	-0.152377	-1.36851	-1.21613	-0.973547	5	12	0.0679206	0.1213	4.78877e-05	0.00103808	9.94665	6.87038	-1.82395	-0.998099	-1.83811	4.78877e-05	0.00103808	9.94665	6.87038
8	2	1	69.5	34.25	32	160	1.07031	0.434375	0.0623146	-0.854683	-0.916998	-0.905778	0.146309	0.0872667	0.00109454	0.00539558	6.81742	5.22217	-1.62683	YIL076W	34.25	56	32	164	1.07031	0.341463	0.0623146	-1.13843	-1.20075	-1.08502	2	1	0.386721	0.36902	0.00841568	0.0200722	4.77766	3.90842	-2.04679	-0.995398	-1.83681	0.00841568	0.0200722	4.77766	3.90842
2	8	9	36.25	24.25	30	152	0.808333	0.238487	-0.215451	-1.43464	-1.21919	-0.919716	0.121884	0.10509	0.000272966	0.00228222	8.20616	6.08261	-1.65372	YOR330C	24.25	39.5	30	150	0.808333	0.263333	-0.215451	-1.33677	-1.12132	-1.06856	8	9	0.163451	0.137314	0.00083775	0.00448555	7.08479	5.40689	-2.01389	-0.994136	-1.8338	0.00083775	0.00448555	7.08479	5.40689
10	5	3	37.25	26.5	29	148	0.913793	0.251689	-0.0963174	-1.38459	-1.28827	-0.973725	0.0396279	0.0811905	8.0166e-06	0.000553736	11.734	7.49882	-1.75789	YLR452C	26.5	40.5	29	172	0.913793	0.235465	-0.0963174	-1.47651	-1.3802	-1.01491	5	3	0.303208	0.269375	0.00280047	0.00962618	5.87797	4.64327	-1.90664	-0.994317	-1.83227	0.00280047	0.00962618	5.87797	4.64327
7	15	3	41.5	30	31	162	0.967742	0.256173	-0.0345376	-1.36227	-1.32773	-1.10258	0.0829243	0.0833639	6.69231e-05	0.0010783	9.61197	6.83237	-2.00644	blank	30	50.75	31	163	0.967742	0.31135	-0.0345376	-1.16756	-1.13302	-0.886842	15	3	0.040488	0.0428007	1.25645e-05	0.000580319	11.2846	7.45193	-1.65062	-0.994712	-1.82853	6.69231e-05	0.0010783	9.61197	6.83237
10	15	12	67	35	29	148	1.2069	0.452703	0.188052	-0.793202	-0.981254	-0.885404	0.0428869	0.0444115	2.29755e-05	0.000693893	10.6811	7.27319	-1.58754	YDR017C	35	62.25	29	172	1.2069	0.361919	0.188052	-1.01682	-1.20487	-1.09569	15	12	0.0361929	0.0454809	7.46577e-06	0.000554838	11.8052	7.49683	-2.06812	-0.990546	-1.82783	2.29755e-05	0.000693893	10.6811	7.27319
10	2	5	134	247	29	148	8.51724	0.905405	0.891286	-0.100595	-0.991881	-0.981654	1.7184	1.62283	0.33194	0.382336	1.1028	0.961456	-1.77319	YDR028C	247	145	29	172	8.51724	0.843023	0.891286	-0.173801	-1.06509	-1.00125	2	5	1.74513	1.64784	0.309413	0.360122	1.17308	1.02131	-1.87933	-0.991451	-1.82626	0.33194	0.382336	1.1028	0.961456
11	8	16	26.5	20.5	29	156	0.706897	0.169872	-0.347168	-1.77463	-1.42747	-1.0564	0.0839034	0.0572271	5.58049e-05	0.00101783	9.79365	6.89008	-1.91735	blank	20.5	32	29	170	0.706897	0.188235	-0.347168	-1.67081	-1.32364	-0.928227	8	16	0.0276025	0.0607912	2.49887e-06	0.000463239	12.8997	7.67727	-1.73335	-0.992311	-1.82535	5.58049e-05	0.00101783	9.79365	6.89008
2	1	11	99.25	32.75	30	152	1.09167	0.652961	0.0836547	-0.439528	-0.523183	-0.662865	0.091869	0.0837486	0.00145213	0.00644644	6.53473	5.04423	-1.15829	YMR256C	32.75	46.75	30	150	1.09167	0.311667	0.0836547	-1.17259	-1.25624	-1.30686	1	11	0.151747	0.188128	0.000479569	0.00315179	7.64262	5.75979	-2.49028	-0.984863	-1.82429	0.00145213	0.00644644	6.53473	5.04423
8	9	13	31.5	26.25	32	160	0.820312	0.196875	-0.199688	-1.62556	-1.42587	-1.05095	0.0948766	0.0736075	8.08894e-05	0.00119467	9.42243	6.72988	-1.90686	YKR024C	26.25	39	32	164	0.820312	0.237805	-0.199688	-1.43647	-1.23678	-0.931522	9	13	0.0779431	0.0729457	6.8752e-05	0.00119806	9.585	6.72705	-1.73994	-0.991237	-1.8234	8.08894e-05	0.00119806	9.42243	6.72705
12	9	2	139.5	32.5	31	148	1.04839	0.942568	0.039678	-0.0651558	-0.104834	-0.945247	0.078692	0.112748	0.0760522	0.107878	2.57634	2.22676	-1.70296	YMR037C	32.5	163.25	31	163	1.04839	1.00153	0.039678	-0.000527428	-0.0402054	-1.03312	9	2	0.200316	0.108626	0.714995	0.751184	0.33548	0.286104	-1.94304	-0.989181	-1.823	0.714995	0.751184	0.33548	0.286104
10	1	16	80.5	30	29	148	1.03448	0.543919	0.025176	-0.625149	-0.650325	-0.924801	0.226272	0.227185	0.0104587	0.0239243	4.56032	3.73286	-1.66353	YJR117W	30	80.5	29	172	1.03448	0.468023	0.025176	-0.780449	-0.805625	-1.04963	1	16	0.187248	0.179733	0.0033	0.0105884	5.71383	4.54799	-1.97605	-0.987216	-1.81979	0.0104587	0.0239243	4.56032	3.73286
7	10	1	51.25	37.5	31	162	1.20968	0.316358	0.187309	-1.15633	-1.34364	-1.04439	0.0654889	0.0630541	3.18498e-05	0.000800116	10.3545	7.13075	-1.8942	YBL063W	37.5	54.25	31	163	1.20968	0.332822	0.187309	-1.10035	-1.28766	-0.931312	10	1	0.0994824	0.0863037	0.000126442	0.00154555	8.97573	6.47238	-1.73952	-0.987852	-1.81686	0.000126442	0.00154555	8.97573	6.47238
13	1	20	219.75	39.5	29	160.5	1.36207	1.36916	0.30643	0.304273	-0.00215769	-1.00431	0.105732	0.101652	0.970008	0.973147	0.0304507	0.0272196	-1.8169	YER184C	39.5	246.5	29	169	1.36207	1.45858	0.30643	0.374466	0.0680357	-0.969742	1	20	0.0151244	0.0444978	0.0028988	0.00983835	5.84346	4.62147	-1.81634	-0.987028	-1.81662	0.970008	0.973147	0.0304507	0.0272196
2	13	8	44.5	30	30	152	1	0.292763	-0.000853306	-1.23018	-1.22933	-1.17052	0.0289302	0.0245078	3.591e-06	0.000429005	12.5371	7.75404	-2.13749	YOR065W	30	64.25	30	150	1	0.428333	-0.000853306	-0.858474	-0.85762	-0.809115	13	8	0.200904	0.13303	0.00337614	0.0107569	5.69102	4.53221	-1.49523	-0.98982	-1.81636	0.00337614	0.0107569	5.69102	4.53221
13	7	4	74.25	33	29	160.5	1.13793	0.462617	0.128292	-0.777857	-0.906149	-0.86354	0.111754	0.137457	0.000510103	0.00326078	7.5809	5.72579	-1.54536	YDL067C	33	61.5	29	169	1.13793	0.363905	0.128292	-1.01943	-1.14772	-1.10432	7	4	0.118803	0.0524978	0.000302817	0.00241946	8.10238	6.02421	-2.08537	-0.983928	-1.81537	0.000510103	0.00326078	7.5809	5.72579
10	8	7	88.5	64.5	29	148	2.22414	0.597973	0.798051	-0.514481	-1.31253	-0.909937	0.0378203	0.0459267	6.59025e-06	0.000506131	11.9299	7.58871	-1.63486	YCR020W-B	64.5	91.5	29	172	2.22414	0.531977	0.798051	-0.631467	-1.42952	-1.0457	8	7	0.0539191	0.0464986	1.47735e-05	0.000651005	11.1227	7.33699	-1.96819	-0.977819	-1.80153	1.47735e-05	0.000651005	11.1227	7.33699
1	16	4	41.25	43.25	31	157	1.39516	0.262739	0.332548	-1.34239	-1.67493	-1.01663	0.141422	0.050292	0.000164875	0.00176945	8.71032	6.33709	-1.84066	blank	43.25	44	31	158	1.39516	0.278481	0.332548	-1.28187	-1.61441	-0.941477	16	4	0.125185	0.0696402	0.000127833	0.00155358	8.96479	6.4672	-1.75984	-0.979056	-1.80025	0.000164875	0.00176945	8.71032	6.33709
7	6	8	35.5	27	31	162	0.870968	0.219136	-0.140901	-1.51936	-1.37845	-0.996983	0.102752	0.118403	0.000113608	0.0014473	9.08275	6.53806	-1.80276	blank	27	39.75	31	163	0.870968	0.243865	-0.140901	-1.41136	-1.27046	-0.950573	6	8	0.0647347	0.0642596	3.63831e-05	0.000885047	10.2214	7.02987	-1.77802	-0.973778	-1.79039	0.000113608	0.0014473	9.08275	6.53806
11	6	16	41	29	29	156	1	0.262821	-0.00272697	-1.33813	-1.33541	-0.93368	0.106407	0.095007	0.000138669	0.00159975	8.88342	6.43791	-1.68065	YJL129C	29	41.25	29	170	1	0.242647	-0.00272697	-1.4168	-1.41407	-1.00468	6	16	0.0470684	0.0191577	1.0156e-05	0.000554838	11.4974	7.49683	-1.88618	-0.969178	-1.78342	0.000138669	0.00159975	8.88342	6.43791
10	11	14	59.75	23.5	29	148	0.810345	0.403716	-0.212337	-0.908158	-0.695822	-0.713794	0.0689557	0.0838481	0.000265933	0.00226306	8.23227	6.09104	-1.25653	YDL232W	23.5	41	29	172	0.810345	0.238372	-0.212337	-1.43407	-1.22173	-1.21126	11	14	0.0766111	0.111404	6.77314e-05	0.00119158	9.59996	6.73247	-2.29917	-0.962528	-1.77785	0.000265933	0.00226306	8.23227	6.09104
7	6	14	33.5	24.5	31	162	0.790323	0.20679	-0.235957	-1.58186	-1.3459	-1.08993	0.0970004	0.113525	0.000102715	0.00136402	9.18355	6.59732	-1.98203	YGL071W	24.5	45.75	31	163	0.790323	0.280675	-0.235957	-1.28124	-1.04529	-0.844218	6	14	0.191352	0.183183	0.00164145	0.00693201	6.41217	4.9716	-1.56541	-0.967073	-1.77372	0.00164145	0.00693201	6.41217	4.9716
11	6	9	30.75	25.75	29	156	0.887931	0.197115	-0.119375	-1.6406	-1.52122	-1.07778	0.192576	0.210736	0.000551289	0.00341372	7.50325	5.67995	-1.95861	YIL154C	25.75	46.25	29	170	0.887931	0.272059	-0.119375	-1.37089	-1.25152	-0.842596	6	9	0.375637	0.409882	0.00689025	0.0174125	4.97765	4.05057	-1.56217	-0.96019	-1.76039	0.00689025	0.0174125	4.97765	4.05057
13	2	23	29.75	32.75	29	160.5	1.12931	0.185358	0.115928	-1.6891	-1.80502	-0.980551	0.145179	0.176338	0.0001426	0.00162419	8.85547	6.42275	-1.77106	blank	32.75	37	29	169	1.12931	0.218935	0.115928	-1.51971	-1.63564	-0.92413	2	23	0.129661	0.128133	0.000136552	0.00158212	8.89881	6.44899	-1.72516	-0.95234	-1.74811	0.0001426	0.00162419	8.85547	6.42275
7	5	4	39.75	30.75	31	162	0.991935	0.24537	-0.0102524	-1.40567	-1.39542	-0.929724	0.0933954	0.0920189	8.2318e-05	0.00120688	9.40492	6.71972	-1.67302	blank	30.75	39.25	31	163	0.991935	0.240798	-0.0102524	-1.43178	-1.42153	-0.970023	5	4	0.14168	0.123805	0.000270505	0.00227431	8.21522	6.08608	-1.81691	-0.949874	-1.74496	0.000270505	0.00227431	8.21522	6.08608
9	8	23	36	27	33	154	0.818182	0.233766	-0.200671	-1.454	-1.25333	-0.978295	0.0387693	0.0816156	8.15214e-06	0.000553736	11.7172	7.49882	-1.76671	YPR100W	27	38.75	33	156	0.818182	0.248397	-0.200671	-1.42188	-1.22121	-0.922891	8	23	0.272325	0.304271	0.0029253	0.00989706	5.83436	4.61552	-1.72268	-0.950593	-1.7447	0.0029253	0.00989706	5.83436	4.61552
10	7	4	36.75	25.25	29	148	0.87069	0.248311	-0.141898	-1.39368	-1.25178	-0.936193	0.106249	0.125186	0.000167477	0.00177585	8.69466	6.33347	-1.6855	blank	25.25	40.25	29	172	0.87069	0.234012	-0.141898	-1.45337	-1.31147	-0.956916	7	4	0.141986	0.168098	0.000346157	0.00261368	7.96862	5.947	-1.7907	-0.946555	-1.7381	0.000346157	0.00261368	7.96862	5.947
13	11	2	205.5	30	29	160.5	1.03448	1.28037	0.031111	0.246391	0.21528	-0.975995	0.10696	0.143443	0.0275473	0.0485396	3.59185	3.02538	-1.76227	YBR299W	30	232.5	29	169	1.03448	1.37574	0.031111	0.318841	0.28773	-0.914249	11	2	0.0811785	0.141028	0.00577402	0.0154357	5.15439	4.17107	-1.70541	-0.945122	-1.73384	0.0275473	0.0485396	3.59185	3.02538
9	14	15	129.5	63.75	33	154	1.93182	0.840909	0.656605	-0.173429	-0.830034	-1.03384	0.0530799	0.0208745	7.18267e-05	0.0011225	9.54125	6.7922	-1.87385	YJL080C	63.75	160.75	33	156	1.93182	1.03045	0.656605	0.0294458	-0.627159	-0.850706	14	15	0.104896	0.0555697	0.00125804	0.00582033	6.6782	5.1464	-1.57838	-0.942273	-1.72611	0.00125804	0.00582033	6.6782	5.1464
11	3	21	133.25	87	29	156	3	0.854167	0.600205	-0.158435	-0.75864	-0.813953	1.05256	0.958499	0.245101	0.293075	1.40608	1.22733	-1.44972	YNL030W	87	111	29	170	3	0.652941	0.600205	-0.429436	-1.02964	-1.06056	3	21	1.0874	0.977724	0.154578	0.196735	1.86706	1.6259	-1.99789	-0.937254	-1.7238	0.245101	0.293075	1.40608	1.22733
12	1	13	189	52	31	148	1.67742	1.27703	0.513072	0.239717	-0.273355	-1.03133	0.0332943	0.0335873	0.000491523	0.00319133	7.618	5.74732	-1.869	YCR033W	52	228.5	31	163	1.67742	1.40184	0.513072	0.328192	-0.18488	-0.845128	1	13	0.0687625	0.0390311	0.0125944	0.0267039	4.3745	3.62295	-1.56723	-0.938228	-1.71811	0.0125944	0.0267039	4.3745	3.62295
1	9	14	80.25	28.75	31	157	0.927419	0.511146	-0.0760807	-0.672169	-0.596088	-0.601354	0.0677231	0.069862	0.000399611	0.00279364	7.82502	5.88041	-1.03965	YLR062C	28.75	38.25	31	158	0.927419	0.242089	-0.0760807	-1.41935	-1.34327	-1.25997	9	14	0.0592806	0.0335255	2.36522e-05	0.000755906	10.6521	7.18759	-2.39653	-0.93066	-1.71809	0.000399611	0.00279364	7.82502	5.88041
8	11	14	35.5	18.5	32	160	0.578125	0.221875	-0.558159	-1.51687	-0.95871	-0.916009	0.315815	0.282267	0.00896908	0.0214111	4.71397	3.84385	-1.64657	YIL015W	18.5	36.75	32	164	0.578125	0.224085	-0.558159	-1.49782	-0.939664	-0.953612	11	14	0.168651	0.162792	0.00154873	0.00668755	6.47032	5.00751	-1.7841	-0.93481	-1.71533	0.00896908	0.0214111	4.71397	3.84385
14	8	8	34.25	33.5	30	44	1.11667	0.778409	0.107295	-0.251869	-0.359165	-0.952733	0.107329	0.113557	0.00680466	0.0177668	4.99015	4.03042	-1.7174	YNL220W	33.5	40.75	30	48	1.11667	0.848958	0.107295	-0.163951	-0.271246	-0.91683	8	8	0.104886	0.0887371	0.0140244	0.0289091	4.26696	3.5436	-1.71057	-0.934781	-1.71398	0.0140244	0.0289091	4.26696	3.5436
14	8	7	35.25	34.25	30	44	1.14167	0.801136	0.128926	-0.222003	-0.350929	-0.945726	0.110583	0.102016	0.00791177	0.0196279	4.8394	3.9308	-1.70389	YNL220W	34.25	41.25	30	48	1.14167	0.859375	0.128926	-0.151605	-0.28053	-0.923287	8	7	0.0966789	0.11106	0.0101826	0.0229067	4.58708	3.77632	-1.72348	-0.934506	-1.71368	0.0101826	0.0229067	4.58708	3.77632
11	3	16	46.5	26	29	156	0.896552	0.298077	-0.111053	-1.21164	-1.10059	-0.796387	0.0644555	0.0807287	5.52011e-05	0.00101783	9.80453	6.89008	-1.41584	YBR036C	26	36.75	29	170	0.896552	0.216176	-0.111053	-1.53705	-1.426	-1.06576	3	16	0.083603	0.157989	5.53793e-05	0.00114409	9.8013	6.77315	-2.0083	-0.931074	-1.71207	5.53793e-05	0.00114409	9.8013	6.77315
6	1	8	80.5	30.75	30	168	1.025	0.479167	0.0210115	-0.825238	-0.84625	-0.954997	0.426654	0.384114	0.0286234	0.0499284	3.55353	2.99716	-1.72177	YLR357W	30.75	89	30	155.5	1.025	0.572347	0.0210115	-0.858182	-0.879193	-0.911229	1	8	0.90923	0.811894	0.148593	0.19038	1.90655	1.65873	-1.69937	-0.933113	-1.71057	0.148593	0.19038	1.90655	1.65873
4	3	4	34.5	34.25	34	152	1.00735	0.226974	0.00471308	-1.48651	-1.49122	-0.940739	0.181525	0.161083	0.000490683	0.00318974	7.61971	5.74782	-1.69427	blank	34.25	37.5	34	148	1.00735	0.253378	0.00471308	-1.37546	-1.38017	-0.922467	3	4	0.153297	0.156717	0.000373575	0.00271397	7.89239	5.90934	-1.72184	-0.931603	-1.70805	0.000490683	0.00318974	7.61971	5.74782
3	6	8	80.5	37.5	31	152	1.20968	0.529605	0.187647	-0.63572	-0.823366	-0.838674	0.099653	0.109996	0.000482366	0.0031663	7.63681	5.75519	-1.4974	YDR418W	37.5	60.75	31	150.5	1.20968	0.403654	0.187647	-0.907567	-1.09521	-1.01735	6	8	0.099159	0.0833476	0.000203089	0.00193927	8.50186	6.24544	-1.91151	-0.92801	-1.70446	0.000482366	0.0031663	7.63681	5.75519
5	12	1	112	38	28	151	1.35714	0.741722	0.305382	-0.310939	-0.616321	-1.01696	0.180829	0.0375176	0.00645802	0.0171195	5.04243	4.06754	-1.84129	YGR118W	38	184	28	168	1.35714	1.09524	0.305382	0.0845449	-0.220837	-0.83472	12	1	0.130546	0.123925	0.0429876	0.0677121	3.14684	2.69249	-1.54642	-0.925841	-1.69386	0.0429876	0.0677121	3.14684	2.69249
9	6	21	29.25	24.75	33	154	0.75	0.189935	-0.29075	-1.66148	-1.37073	-1.02712	0.117435	0.125787	0.00017221	0.00180257	8.6668	6.31854	-1.86089	blank	24.75	36	33	156	0.75	0.230769	-0.29075	-1.46711	-1.17636	-0.824851	6	21	0.121466	0.131617	0.000300589	0.00241946	8.10977	6.02421	-1.52669	-0.925987	-1.69379	0.000300589	0.00241946	8.10977	6.02421
13	5	3	59.5	25.25	29	160.5	0.87069	0.370717	-0.152033	-1.04852	-0.89649	-0.972393	0.282257	0.328237	0.00789274	0.0195897	4.84181	3.93275	-1.75532	YGL161C	25.25	76.25	29	169	0.87069	0.451183	-0.152033	-0.804095	-0.652062	-0.870575	5	3	0.0847149	0.0731846	0.000595435	0.00358461	7.42622	5.63111	-1.6181	-0.921484	-1.68671	0.00789274	0.0195897	4.84181	3.93275
13	2	11	28	27	29	160.5	0.931034	0.174455	-0.071459	-1.74703	-1.67557	-0.957525	0.0496713	0.0661048	7.1758e-06	0.000528453	11.8448	7.54556	-1.72665	blank	27	35.5	29	169	0.931034	0.210059	-0.071459	-1.56067	-1.48921	-0.884092	2	11	0.0285792	0.052507	1.94769e-06	0.000417889	13.1489	7.7803	-1.64512	-0.920809	-1.68588	7.1758e-06	0.000528453	11.8448	7.54556
1	9	22	53.75	26	31	157	0.83871	0.342357	-0.176631	-1.07702	-0.900394	-0.857244	0.150271	0.143011	0.00125005	0.0058641	6.68457	5.13891	-1.53322	YLR067C	26	46.25	31	158	0.83871	0.292722	-0.176631	-1.24341	-1.06678	-0.972607	9	22	0.239616	0.210602	0.00298767	0.0100386	5.81326	4.60132	-1.82207	-0.914926	-1.67765	0.00298767	0.0100386	5.81326	4.60132
1	7	13	72.5	27.5	31	157	0.887097	0.461783	-0.120286	-0.775765	-0.65548	-0.572274	0.0845611	0.0586045	0.000583107	0.00354213	7.44714	5.64303	-0.983555	YAL013W	27.5	35.5	31	158	0.887097	0.224684	-0.120286	-1.49833	-1.37805	-1.23783	7	13	0.134414	0.170228	0.000253636	0.00220539	8.27961	6.11685	-2.35227	-0.90505	-1.66791	0.000583107	0.00354213	7.44714	5.64303
3	8	6	49.25	33.5	31	152	1.08065	0.324013	0.0763105	-1.13144	-1.20775	-0.911097	0.0993001	0.0864638	0.000152288	0.00168661	8.78974	6.38504	-1.63709	YDR432W	33.5	49.75	31	150.5	1.08065	0.330565	0.0763105	-1.10739	-1.1837	-0.90024	8	6	0.0712811	0.0493636	6.00014e-05	0.00118056	9.72114	6.74177	-1.6774	-0.905669	-1.65725	0.000152288	0.00168661	8.78974	6.38504
13	2	17	30.75	26	29	160.5	0.896552	0.191589	-0.109939	-1.65412	-1.54418	-0.890533	0.104005	0.085105	8.38834e-05	0.00122543	9.38608	6.70447	-1.59743	blank	26	35.25	29	169	0.896552	0.20858	-0.109939	-1.5701	-1.46016	-0.919854	2	17	0.0739198	0.0767068	3.56826e-05	0.000881121	10.2408	7.03432	-1.71661	-0.905193	-1.65702	8.38834e-05	0.00122543	9.38608	6.70447
12	15	2	228.25	50.25	31	148	1.62097	1.54223	0.480116	0.43196	-0.0481562	-0.891814	0.0436154	0.107809	0.114292	0.151637	2.169	1.88627	-1.5999	YBR106W	50.25	286.5	31	163	1.62097	1.75767	0.480116	0.562657	0.0825409	-0.912512	15	2	0.0393603	0.180647	0.0247237	0.0441576	3.69999	3.11999	-1.70193	-0.902163	-1.65092	0.114292	0.151637	2.169	1.88627
2	16	1	109.25	38.75	30	152	1.29167	0.71875	0.254874	-0.448095	-0.702969	-0.787394	0.520108	0.41869	0.0735885	0.10516	2.60927	2.25227	-1.39849	YOL006C	38.75	28.5	30	150	1.29167	0.19	0.254874	-1.71851	-1.97339	-1.00897	16	1	0.3574	0.263663	0.0015905	0.00678136	6.44371	4.99358	-1.89477	-0.898182	-1.64663	0.0735885	0.10516	2.60927	2.25227
9	15	3	35.5	18	33	154	0.545455	0.230519	-0.607681	-1.46834	-0.860655	-0.963544	0.0662671	0.0810016	0.000125163	0.00150531	8.9859	6.49876	-1.73826	blank	18	42.25	33	156	0.545455	0.270833	-0.607681	-1.30732	-0.699637	-0.838439	15	3	0.050408	0.112485	0.000102621	0.00138844	9.18447	6.57958	-1.55386	-0.900992	-1.64606	0.000125163	0.00150531	8.9859	6.49876
11	2	21	100.75	26.5	29	156	0.913793	0.645833	-0.0931883	-0.448645	-0.355457	-0.710589	0.154549	0.206695	0.0193134	0.0370686	3.94695	3.29499	-1.25034	YIL125W	26.5	75.25	29	170	0.913793	0.442647	-0.0931883	-0.843206	-0.750017	-1.08031	2	21	0.343913	0.311431	0.0222781	0.040668	3.80415	3.20231	-2.03738	-0.895448	-1.64386	0.0222781	0.040668	3.80415	3.20231
12	1	16	220	42.5	31	148	1.37097	1.48649	0.31366	0.387396	0.0737357	-0.811906	0.146754	0.141159	0.388986	0.437854	0.944212	0.825871	-1.44577	YPL017C	42.5	190.25	31	163	1.37097	1.16718	0.31366	0.143715	-0.169945	-0.981021	1	16	0.175105	0.114552	0.147557	0.189279	1.91354	1.66453	-1.83889	-0.896464	-1.64233	0.388986	0.437854	0.944212	0.825871
9	15	19	89.75	29.75	33	154	0.901515	0.582792	-0.104899	-0.542795	-0.437896	-0.842338	0.0642151	0.0538952	0.000852781	0.00456221	7.06701	5.38995	-1.50447	YMR312W	29.75	83.5	33	156	0.901515	0.535256	-0.104899	-0.625208	-0.520309	-0.950025	15	19	0.0451957	0.0772681	0.000179452	0.00182025	8.6256	6.30878	-1.77693	-0.896181	-1.6407	0.000852781	0.00456221	7.06701	5.38995
13	1	22	226.5	45	29	160.5	1.55172	1.41121	0.426853	0.335581	-0.0912724	-0.872459	0.050022	0.0641644	0.03551	0.058702	3.33794	2.83528	-1.56257	YER185W	45	243.25	29	169	1.55172	1.43935	0.426853	0.362345	-0.0645083	-0.917125	1	22	0.124053	0.104155	0.374786	0.426497	0.981399	0.85215	-1.71116	-0.894792	-1.63686	0.374786	0.426497	0.981399	0.85215
14	1	16	42.75	37.75	30	44	1.25833	0.971591	0.225967	-0.0294136	-0.25538	-0.840604	0.0797399	0.0395795	0.00770891	0.0192401	4.86538	3.95076	-1.50112	YLR226W	37.75	42	30	48	1.25833	0.875	0.225967	-0.137088	-0.363055	-0.932641	1	16	0.0545703	0.0920309	0.000917427	0.00475992	6.99394	5.34752	-1.74217	-0.886622	-1.62165	0.00770891	0.0192401	4.86538	3.95076
5	2	8	148.5	59.25	28	151	2.11607	0.983444	0.748888	-0.0170353	-0.765923	-0.979406	0.046738	0.0758226	6.24286e-05	0.00106208	9.68149	6.84753	-1.76885	YOR141C	59.25	173.5	28	168	2.11607	1.03274	0.748888	0.0318718	-0.717016	-0.798338	2	8	0.0494821	0.0815086	9.02152e-05	0.00132513	9.31331	6.62625	-1.47369	-0.888872	-1.62127	9.02152e-05	0.00132513	9.31331	6.62625
6	6	23	85.25	30	30	168	1	0.50744	-0.00200804	-0.678938	-0.67693	-0.770533	0.0664932	0.0526788	0.000259014	0.00222748	8.25863	6.10689	-1.36597	YDR159W	30	61.5	30	155.5	1	0.395498	-0.00200804	-0.929364	-0.927356	-0.999595	6	23	0.0945933	0.0885092	0.000289848	0.00236095	8.14615	6.04869	-1.87602	-0.885064	-1.621	0.000289848	0.00236095	8.14615	6.04869
13	10	18	32	22.25	29	160.5	0.767241	0.199377	-0.268123	-1.66692	-1.3988	-0.839244	0.37772	0.361453	0.00509135	0.0145669	5.28021	4.22901	-1.4985	YBR279W	22.25	31	29	169	0.767241	0.183432	-0.268123	-1.70037	-1.43225	-0.909282	10	18	0.158856	0.153416	0.000372005	0.00271397	7.8966	5.90934	-1.69548	-0.874263	-1.59699	0.00509135	0.0145669	5.28021	4.22901
13	1	24	308	53.25	29	160.5	1.83621	1.919	0.605812	0.643341	0.0375284	-0.891561	0.104241	0.102677	0.523536	0.57032	0.64715	0.561558	-1.59941	YER186C	53.25	350.5	29	169	1.83621	2.07396	0.605812	0.724155	0.118342	-0.858369	1	24	0.0696662	0.0821776	0.0425421	0.0671875	3.15726	2.70027	-1.5937	-0.874965	-1.59655	0.523536	0.57032	0.64715	0.561558
7	15	19	119	59.5	31	162	1.91935	0.734568	0.651388	-0.308876	-0.960265	-0.885049	0.0184639	0.0210815	1.95901e-06	0.000429005	13.1431	7.75404	-1.58685	YPR159W	59.5	131	31	163	1.91935	0.803681	0.651388	-0.219159	-0.870547	-0.858647	15	19	0.0274248	0.0536007	8.61087e-06	0.000554838	11.6625	7.49683	-1.59425	-0.871848	-1.59055	8.61087e-06	0.000554838	11.6625	7.49683
9	5	6	43	33.5	33	154	1.01515	0.279221	0.013586	-1.27835	-1.29193	-0.895459	0.0608837	0.0649631	2.87935e-05	0.000767802	10.4554	7.17198	-1.60693	YML097C	33.5	44.75	33	156	1.01515	0.286859	0.013586	-1.24956	-1.26314	-0.848351	5	6	0.0988654	0.0913098	0.000131451	0.00156162	8.93687	6.46203	-1.57367	-0.871905	-1.5903	0.000131451	0.00156162	8.93687	6.46203
8	5	15	27	24.5	32	160	0.765625	0.16875	-0.268106	-1.77968	-1.51157	-0.957735	0.0402607	0.0936867	5.20545e-06	0.000468567	12.1658	7.66583	-1.72705	YKL212W	24.5	36.5	32	164	0.765625	0.222561	-0.268106	-1.50378	-1.23567	-0.783122	5	15	0.106206	0.155729	0.000173878	0.00178653	8.65716	6.32748	-1.44327	-0.870428	-1.58516	0.000173878	0.00178653	8.65716	6.32748
1	2	2	62	34.5	31	157	1.1129	0.394904	0.104284	-1.10277	-1.20705	-0.697901	0.767047	0.764567	0.0513737	0.0781508	2.96863	2.54912	-1.22587	YMR035W	34.5	46	31	158	1.1129	0.291139	0.104284	-1.3551	-1.45938	-1.03331	2	2	0.591625	0.597246	0.0159674	0.0316405	4.13721	3.45332	-1.94343	-0.865607	-1.58465	0.0513737	0.0781508	2.96863	2.54912
9	6	20	28.25	16.5	33	154	0.5	0.183442	-0.695452	-1.69691	-1.00146	-0.839699	0.0843293	0.09376	0.00016355	0.00176945	8.71839	6.33709	-1.49938	YHR026W	16.5	27	33	156	0.5	0.173077	-0.695452	-1.76066	-1.06521	-0.891485	6	20	0.168996	0.15177	0.00107633	0.00524128	6.83419	5.25119	-1.6599	-0.865592	-1.57964	0.00107633	0.00524128	6.83419	5.25119
9	10	9	35.5	21	33	154	0.636364	0.230519	-0.452553	-1.47018	-1.01763	-0.910056	0.0601386	0.0466591	5.6717e-05	0.00101783	9.77744	6.89008	-1.63509	YJL123C	21	39.5	33	156	0.636364	0.253205	-0.452553	-1.38532	-0.932772	-0.823414	10	9	0.193261	0.177238	0.00236025	0.00865674	6.04899	4.74942	-1.52382	-0.866735	-1.57945	0.00236025	0.00865674	6.04899	4.74942
13	16	16	36	37.5	29	160.5	1.2931	0.224299	0.249793	-1.49652	-1.74631	-0.93591	0.103017	0.0812919	5.64143e-05	0.00101783	9.78279	6.89008	-1.68495	YER122C	37.5	39	29	169	1.2931	0.230769	0.249793	-1.4693	-1.7191	-0.79316	16	16	0.050236	0.0528866	6.87372e-06	0.000554838	11.8878	7.49683	-1.46334	-0.864535	-1.57415	5.64143e-05	0.00101783	9.78279	6.89008
6	11	24	112.25	27.75	30	168	0.925	0.668155	-0.0862921	-0.412539	-0.326247	-0.774878	0.100873	0.11937	0.00749724	0.0188606	4.89322	3.97068	-1.37435	YLR262C	27.75	76.25	30	155.5	0.925	0.490354	-0.0862921	-0.719289	-0.632997	-0.944498	11	24	0.0174565	0.0606863	5.77763e-06	0.000543099	12.0615	7.51822	-1.76588	-0.859688	-1.57011	0.00749724	0.0188606	4.89322	3.97068
9	7	7	137	254.5	33	154	7.71212	0.88961	0.907267	-0.117012	-1.02428	-0.866831	1.6003	1.54331	0.290517	0.340563	1.23609	1.07716	-1.55171	YER077C	254.5	137	33	156	7.71212	0.878205	0.907267	-0.130183	-1.03745	-0.854462	7	7	1.59535	1.54251	0.284289	0.334575	1.25776	1.09489	-1.58589	-0.860647	-1.5688	0.290517	0.340563	1.23609	1.07716
6	14	17	57	25.25	30	168	0.841667	0.339286	-0.173687	-1.08915	-0.915463	-0.76861	0.206914	0.192267	0.00304237	0.0104842	5.79512	4.55788	-1.36226	YDR226W	25.25	47.25	30	155.5	0.841667	0.303859	-0.173687	-1.19593	-1.02225	-0.944885	14	17	0.153308	0.136244	0.000911363	0.00473838	7.00057	5.35206	-1.76665	-0.856747	-1.56445	0.00304237	0.0104842	5.79512	4.55788
6	11	22	76	25.5	30	168	0.85	0.452381	-0.164686	-0.807437	-0.642751	-0.807383	0.162294	0.123059	0.00419554	0.0129553	5.47373	4.34625	-1.43704	YLR261C	25.5	57.5	30	155.5	0.85	0.369775	-0.164686	-0.996138	-0.831451	-0.905909	11	22	0.127401	0.0859598	0.000971155	0.00490155	6.93702	5.3182	-1.68873	-0.856646	-1.56289	0.00419554	0.0129553	5.47373	4.34625
14	1	15	43.5	38	30	44	1.26667	0.988636	0.23162	-0.0149456	-0.246565	-0.772818	0.0637634	0.0551546	0.00449529	0.0134501	5.40473	4.30877	-1.37037	YLR226W	38	42.5	30	48	1.26667	0.885417	0.23162	-0.12343	-0.35505	-0.924201	1	15	0.0537773	0.108519	0.000938461	0.00481869	6.97127	5.33525	-1.7253	-0.84851	-1.54784	0.00449529	0.0134501	5.40473	4.30877
7	14	24	208	93.5	31	162	3.01613	1.28395	0.556621	0.241775	-0.314846	-0.878623	1.06187	1.03654	0.594913	0.637483	0.51934	0.450228	-1.57446	YNL197C	93.5	222.75	31	163	3.01613	1.36656	0.556621	0.302081	-0.254541	-0.819254	14	24	0.999051	0.984982	0.645475	0.687143	0.437769	0.375213	-1.5155	-0.848938	-1.54498	0.645475	0.687143	0.437769	0.375213
14	9	2	41.5	32.25	30	44	1.075	0.943182	0.0705627	-0.0588593	-0.129422	-0.842714	0.0726446	0.0160629	0.0377353	0.0613635	3.27716	2.79094	-1.50519	blank	32.25	47.75	30	48	1.075	0.994792	0.0705627	-0.00569776	-0.0762604	-0.853324	9	2	0.0983825	0.029624	0.218855	0.26565	1.51935	1.32558	-1.58361	-0.848019	-1.5444	0.218855	0.26565	1.51935	1.32558
13	2	13	28.5	26.75	29	160.5	0.922414	0.17757	-0.0869281	-1.72884	-1.64191	-0.883431	0.119403	0.141902	0.000105516	0.00139374	9.15665	6.57576	-1.58373	blank	26.75	36.5	29	169	0.922414	0.215976	-0.0869281	-1.53461	-1.44768	-0.811254	2	13	0.183182	0.190909	0.000550539	0.00342144	7.50461	5.67769	-1.49951	-0.847342	-1.54162	0.000550539	0.00342144	7.50461	5.67769
11	16	7	48.25	35.25	29	156	1.21552	0.309295	0.193084	-1.17575	-1.36884	-0.993575	0.0839042	0.0880446	6.32719e-05	0.00106647	9.66807	6.8434	-1.79618	YNL104C	35.25	76.25	29	170	1.21552	0.448529	0.193084	-0.803617	-0.996701	-0.702049	16	7	0.0248619	0.107995	4.27606e-06	0.000523447	12.3625	7.55508	-1.2812	-0.847812	-1.53869	6.32719e-05	0.00106647	9.66807	6.8434
7	6	9	32.5	28.5	31	162	0.919355	0.200617	-0.085748	-1.60695	-1.5212	-0.928354	0.097595	0.10398	7.25267e-05	0.00113015	9.53156	6.7854	-1.67038	YBL042C	28.5	40	31	163	0.919355	0.245399	-0.085748	-1.40599	-1.32024	-0.754321	6	9	0.0706614	0.0433228	4.21549e-05	0.000963527	10.0742	6.94491	-1.38569	-0.841337	-1.52804	7.25267e-05	0.00113015	9.53156	6.7854
5	7	3	41.25	34.25	28	151	1.22321	0.273179	0.199923	-1.29875	-1.49867	-0.852681	0.0596969	0.0576515	1.73979e-05	0.000623542	10.9592	7.38009	-1.52442	YLR204W	34.25	51.5	28	168	1.22321	0.306548	0.199923	-1.23168	-1.4316	-0.824341	7	3	0.332282	0.328246	0.00328679	0.0105744	5.71785	4.54932	-1.52567	-0.838511	-1.52504	0.00328679	0.0105744	5.71785	4.54932
5	5	1	129.75	41	28	151	1.46429	0.859272	0.371448	-0.160757	-0.532205	-0.791684	0.30859	0.160747	0.0409584	0.0652531	3.1952	2.72948	-1.40676	YLR185W	41	169.75	28	168	1.46429	1.01042	0.371448	0.00305227	-0.368396	-0.882797	5	1	0.288407	0.105514	0.0835998	0.117315	2.48171	2.1429	-1.64253	-0.83724	-1.52465	0.0835998	0.117315	2.48171	2.1429
7	4	13	54	31.5	31	162	1.01613	0.333333	0.0145873	-1.10278	-1.11737	-0.850729	0.101763	0.109858	0.000206692	0.00197017	8.48428	6.22964	-1.52065	YBL027W	31.5	54	31	163	1.01613	0.331288	0.0145873	-1.10503	-1.11961	-0.823366	4	13	0.0544439	0.0341513	3.16301e-05	0.000861874	10.3614	7.0564	-1.52372	-0.837048	-1.52219	0.000206692	0.00197017	8.48428	6.22964
1	8	18	44.25	24	31	157	0.774194	0.281847	-0.259788	-1.2995	-1.03971	-0.845063	0.399765	0.366243	0.0138068	0.029108	4.28259	3.53674	-1.50972	YMR184W	24	48.75	31	158	0.774194	0.308544	-0.259788	-1.22288	-0.963091	-0.82766	8	18	0.366696	0.350262	0.0134385	0.0280021	4.30963	3.57548	-1.53231	-0.836362	-1.52102	0.0138068	0.029108	4.28259	3.53674
10	14	11	65.75	23.5	29	148	0.810345	0.444257	-0.212337	-0.812644	-0.600308	-0.606664	0.103947	0.103122	0.00139348	0.00629429	6.57595	5.06811	-1.04989	YJL023C	23.5	49.75	29	172	0.810345	0.289244	-0.212337	-1.2445	-1.03217	-1.04767	14	11	0.122431	0.113653	0.000454285	0.00304898	7.69679	5.79295	-1.97213	-0.827166	-1.51101	0.00139348	0.00629429	6.57595	5.06811
6	9	11	64.75	22.75	30	168	0.758333	0.385417	-0.277289	-0.954062	-0.676773	-0.667676	0.0702344	0.0469022	0.000305146	0.00240537	8.09472	6.03005	-1.16757	YJL154C	22.75	40.5	30	155.5	0.758333	0.26045	-0.277289	-1.34558	-1.06829	-0.979638	9	11	0.0356596	0.0304905	1.02426e-05	0.000554838	11.489	7.49683	-1.83613	-0.823657	-1.50185	0.000305146	0.00240537	8.09472	6.03005
12	12	13	55.5	26.5	31	148	0.854839	0.375	-0.158766	-0.985216	-0.82645	-0.534606	0.170204	0.151264	0.00231903	0.00879203	6.06661	4.73391	-0.910899	YDL049C	26.5	36.75	31	163	0.854839	0.22546	-0.158766	-1.53294	-1.37417	-1.10796	12	13	0.336603	0.343321	0.00384276	0.0116826	5.56156	4.44966	-2.09265	-0.82128	-1.50177	0.00384276	0.0116826	5.56156	4.44966
11	3	9	169.75	322.25	29	156	11.1121	1.08814	1.39204	0.0844329	-1.30761	-0.961699	1.50373	1.41934	0.180391	0.22402	1.71263	1.49602	-1.7347	YNL023C	322.25	238.25	29	170	11.1121	1.40147	1.39204	0.337196	-1.05485	-0.695082	3	9	1.5164	1.43153	0.258371	0.307233	1.35336	1.18015	-1.26727	-0.82839	-1.50098	0.258371	0.307233	1.35336	1.18015
12	3	12	122	51.5	31	148	1.66129	0.824324	0.504063	-0.19331	-0.697373	-0.897947	0.106726	0.0790749	0.000967635	0.004978	6.94066	5.30273	-1.61173	YDL115C	51.5	143.5	31	163	1.66129	0.880368	0.504063	-0.12758	-0.631643	-0.756078	3	12	0.102413	0.0723992	0.00114777	0.00546835	6.76993	5.20878	-1.38921	-0.827012	-1.50047	0.00114777	0.00546835	6.76993	5.20878
13	6	4	79.25	224.5	29	160.5	7.74138	0.493769	0.925005	-0.709306	-1.63431	-0.979001	1.53309	1.41666	0.122773	0.161376	2.09742	1.82402	-1.76807	YGL020C	224.5	112.25	29	169	7.74138	0.664201	0.925005	-0.410393	-1.3354	-0.677145	6	4	1.61321	1.49278	0.196383	0.242312	1.62769	1.41753	-1.23141	-0.828073	-1.49974	0.196383	0.242312	1.62769	1.41753
13	12	3	36.5	33.5	29	160.5	1.15517	0.227414	0.143002	-1.48181	-1.62481	-0.848498	0.0695424	0.0418594	2.15778e-05	0.00066904	10.7438	7.30967	-1.51635	blank	33.5	43	29	169	1.15517	0.254438	0.143002	-1.36992	-1.51292	-0.802578	12	3	0.0969903	0.0240108	7.23626e-05	0.00120686	9.53382	6.71973	-1.48216	-0.825538	-1.49926	7.23626e-05	0.00120686	9.53382	6.71973
2	6	23	79	29	30	152	0.966667	0.519737	-0.0350934	-0.657718	-0.622625	-0.669497	0.0532619	0.052071	0.000171435	0.00180007	8.67131	6.31993	-1.17108	YOR322C	29	53	30	150	0.966667	0.353333	-0.0350934	-1.04617	-1.01108	-0.97426	6	23	0.129391	0.119955	0.000569342	0.00348212	7.47103	5.66011	-1.82538	-0.821879	-1.49823	0.000569342	0.00348212	7.47103	5.66011
3	15	20	74.5	32	31	152	1.03226	0.490132	0.0302174	-0.742526	-0.772744	-0.628432	0.249415	0.223538	0.00846737	0.0205882	4.77153	3.88304	-1.09188	YDR065W	32	55.75	31	150.5	1.03226	0.370432	0.0302174	-1.04812	-1.07834	-1.00807	15	20	0.433285	0.426746	0.0155839	0.0311887	4.16152	3.4677	-1.89296	-0.81825	-1.49242	0.0155839	0.0311887	4.16152	3.4677
4	9	11	57.5	35	34	152	1.02941	0.378289	0.0271695	-0.975517	-1.00269	-0.874142	0.114185	0.111549	0.000402407	0.00280341	7.81805	5.87692	-1.56581	YER068W	35	60	34	148	1.02941	0.405405	0.0271695	-0.90401	-0.931179	-0.76351	9	11	0.0456243	0.0482041	3.23543e-05	0.000861874	10.3388	7.0564	-1.40406	-0.818826	-1.48494	0.000402407	0.00280341	7.81805	5.87692
8	2	5	166.75	347.5	32	160	10.8594	1.04219	1.04981	0.0411744	-1.00864	-0.838683	1.7727	1.76503	0.337788	0.388142	1.08534	0.946383	-1.49742	YIL079C	347.5	173.75	32	164	10.8594	1.05945	1.04981	0.057097	-0.992717	-0.790098	2	5	1.78057	1.77819	0.346108	0.397241	1.061	0.923211	-1.45722	-0.81439	-1.47732	0.346108	0.397241	1.061	0.923211
13	3	21	153.5	65.25	29	160.5	2.25	0.956386	0.809256	-0.0446519	-0.853908	-0.726722	0.0763703	0.0847579	0.000195796	0.00191034	8.53844	6.26047	-1.28146	YGL158W	65.25	162.25	29	169	2.25	0.960059	0.809256	-0.0411338	-0.85039	-0.897418	3	21	0.0633471	0.0919989	0.000113382	0.00144099	9.08475	6.54242	-1.67176	-0.81207	-1.47661	0.000195796	0.00191034	8.53844	6.26047
5	6	1	191.25	59.75	28	151	2.13393	1.26656	0.753674	0.233321	-0.520352	-0.801661	0.184772	0.072543	0.0110709	0.0248092	4.50343	3.69654	-1.42601	YGR056W	59.75	256.5	28	168	2.13393	1.52679	0.753674	0.417735	-0.335939	-0.817253	6	1	0.215211	0.0574756	0.0523922	0.0796777	2.949	2.52977	-1.5115	-0.809457	-1.46876	0.0523922	0.0796777	2.949	2.52977
14	10	2	43.25	30	30	44	1	0.982955	-0.000277932	-0.0175065	-0.0172286	-0.796059	0.0240197	0.053346	0.246898	0.294764	1.39878	1.22158	-1.4152	blank	30	48.75	30	48	1	1.01562	-0.000277932	0.0151476	0.0154256	-0.81822	10	2	0.0413907	0.0509147	0.510136	0.556286	0.673078	0.586472	-1.51343	-0.807139	-1.46432	0.510136	0.556286	0.673078	0.586472
2	11	5	72	30.5	30	152	1.01667	0.473684	0.0109599	-0.74915	-0.760109	-0.87687	0.0977581	0.0947263	0.000577807	0.00352634	7.45627	5.64749	-1.57108	YNL323W	30.5	88.25	30	150	1.01667	0.588333	0.0109599	-0.531433	-0.542393	-0.739374	11	5	0.102778	0.088157	0.00181666	0.00742125	6.31076	4.90341	-1.35581	-0.808122	-1.46344	0.00181666	0.00742125	6.31076	4.90341
12	14	3	47.75	23.5	31	148	0.758065	0.322635	-0.283615	-1.14097	-0.857358	-0.892189	0.243844	0.188018	0.00590856	0.0160914	5.13135	4.12947	-1.60062	YDL057W	23.5	79.25	31	163	0.758065	0.486196	-0.283615	-0.797116	-0.513501	-0.724506	14	3	0.508385	0.487481	0.136639	0.176835	1.99041	1.73254	-1.32609	-0.808348	-1.46336	0.136639	0.176835	1.99041	1.73254
12	5	5	64.5	30.25	31	148	0.975806	0.435811	-0.0248703	-0.836147	-0.811276	-0.737904	0.107525	0.0413488	0.000631791	0.00369846	7.36695	5.59984	-1.30303	YER037W	30.25	56	31	163	0.975806	0.343558	-0.0248703	-1.08663	-1.06176	-0.865025	5	5	0.246841	0.284039	0.00330236	0.0105884	5.71312	4.54799	-1.607	-0.801465	-1.45502	0.00330236	0.0105884	5.71312	4.54799
2	1	13	124.25	31.75	30	152	1.05833	0.817434	0.0537778	-0.210559	-0.264337	-0.429956	0.1012	0.0615409	0.0136436	0.0288661	4.29449	3.54509	-0.709045	YMR257C	31.75	56	30	150	1.05833	0.373333	0.0537778	-0.995831	-1.04961	-1.16183	1	13	0.118908	0.115293	0.000396218	0.00281783	7.83355	5.87179	-2.20034	-0.795892	-1.45469	0.0136436	0.0288661	4.29449	3.54509
14	2	8	28.5	28	30	44	0.933333	0.647727	-0.069312	-0.436294	-0.366982	-0.890073	0.0618287	0.0514069	0.00128539	0.00599102	6.6567	5.11749	-1.59654	YEL029C	28	35	30	48	0.933333	0.729167	-0.069312	-0.316875	-0.247563	-0.717471	2	8	0.0291908	0.0182572	0.000446326	0.00301438	7.71446	5.80436	-1.31203	-0.803772	-1.45428	0.00128539	0.00599102	6.6567	5.11749
2	14	14	65.75	30.75	30	152	1.025	0.432566	0.0245924	-0.838272	-0.862865	-0.839817	0.0409682	0.0443201	2.94452e-05	0.000772182	10.433	7.16629	-1.49961	YPL248C	30.75	69.5	30	150	1.025	0.463333	0.0245924	-0.769749	-0.794341	-0.764491	14	14	0.0255276	0.0114988	9.14084e-06	0.000554838	11.6028	7.49683	-1.40602	-0.802154	-1.45281	2.94452e-05	0.000772182	10.433	7.16629
9	2	21	58.75	31	33	154	0.939394	0.381494	-0.0632852	-0.967921	-0.904636	-0.729283	0.10253	0.138711	0.000396746	0.00278369	7.83221	5.88398	-1.2864	YPR047W	31	48.75	33	156	0.939394	0.3125	-0.0632852	-1.16329	-1.10001	-0.868473	2	21	0.0334586	0.0297019	7.75095e-06	0.000554838	11.7677	7.49683	-1.6139	-0.798878	-1.45015	0.000396746	0.00278369	7.83221	5.88398
13	1	14	223	40.25	29	160.5	1.38793	1.38941	0.315134	0.320509	0.00537484	-0.82096	0.0429401	0.0385548	0.818488	0.840014	0.200296	0.174337	-1.46323	YER181C	40.25	257.25	29	169	1.38793	1.52219	0.315134	0.410611	0.0954767	-0.776574	1	14	0.0281861	0.0160172	0.00657258	0.0168178	5.02485	4.08532	-1.43018	-0.798767	-1.44671	0.818488	0.840014	0.200296	0.174337
10	7	6	72.25	31.5	29	148	1.08621	0.488176	0.0781241	-0.717996	-0.79612	-0.600729	0.145414	0.122533	0.00163069	0.00695209	6.41875	4.96871	-1.03844	YOR309C	31.5	52.75	29	172	1.08621	0.306686	0.0781241	-1.18215	-1.26027	-0.985966	7	6	0.0922199	0.0634404	0.000107492	0.0014129	9.1381	6.56211	-1.84878	-0.793348	-1.44361	0.00163069	0.00695209	6.41875	4.96871
9	2	2	39.75	13.25	33	154	0.401515	0.258117	-0.917741	-1.35604	-0.438302	-0.874178	0.0591109	0.0810085	0.000665272	0.00383745	7.31532	5.56295	-1.56588	YJL056C	13.25	44.75	33	156	0.401515	0.286859	-0.917741	-1.25268	-0.334935	-0.719784	2	2	0.124071	0.160682	0.0124543	0.026547	4.38569	3.62884	-1.31665	-0.796981	-1.44127	0.0124543	0.026547	4.38569	3.62884
2	14	17	90.5	35.5	30	152	1.18333	0.595395	0.16629	-0.518668	-0.684958	-0.822099	0.0795399	0.0786915	0.00042648	0.00292071	7.75994	5.83593	-1.46543	YOL001W	35.5	91.25	30	150	1.18333	0.608333	0.16629	-0.497674	-0.663964	-0.768896	14	17	0.0922498	0.0773114	0.000726691	0.00409077	7.22701	5.49902	-1.41483	-0.795497	-1.44013	0.000726691	0.00409077	7.22701	5.49902
1	4	8	75.75	25.5	31	157	0.822581	0.482484	-0.195871	-0.729899	-0.534028	-0.602906	0.0918058	0.0813971	0.00136416	0.00620844	6.59722	5.08185	-1.04264	YMR151W	25.5	52.5	31	158	0.822581	0.332278	-0.195871	-1.13735	-0.941479	-0.979679	4	8	0.321855	0.318188	0.0099549	0.0225796	4.60969	3.79071	-1.83621	-0.791293	-1.43942	0.0099549	0.0225796	4.60969	3.79071
9	8	2	97	31.5	33	154	0.954545	0.62987	-0.0583982	-0.46312	-0.404722	-0.832377	0.224298	0.17463	0.0365346	0.0599382	3.3095	2.81444	-1.48525	YHR059W	31.5	108.75	33	156	0.954545	0.697115	-0.0583982	-0.360833	-0.302435	-0.75715	8	2	0.175006	0.136642	0.0407498	0.0647947	3.2003	2.73653	-1.39135	-0.794763	-1.4383	0.0407498	0.0647947	3.2003	2.73653
12	16	15	128.5	65	31	148	2.09677	0.868243	0.732016	-0.154547	-0.886563	-0.661354	0.0543996	0.105039	6.34703e-05	0.00106647	9.66494	6.8434	-1.15538	YDL081C	65	133.5	31	163	2.09677	0.819018	0.732016	-0.21547	-0.947486	-0.913474	16	15	0.0791285	0.0697366	0.000159566	0.00169197	8.74305	6.38186	-1.70386	-0.787414	-1.42962	0.000159566	0.00169197	8.74305	6.38186
2	2	3	48.75	30.5	30	152	1.01667	0.320724	0.0152813	-1.1427	-1.15798	-0.89269	0.177184	0.172723	0.0009671	0.004978	6.94121	5.30273	-1.60159	YOR089C	30.5	57.5	30	150	1.01667	0.383333	0.0152813	-1.15313	-1.16841	-0.684599	2	3	0.72917	0.73528	0.0491519	0.0756703	3.01284	2.58137	-1.24631	-0.788645	-1.42395	0.0491519	0.0756703	3.01284	2.58137
3	2	4	45.5	33	31	152	1.06452	0.299342	0.0616004	-1.21589	-1.27749	-0.902267	0.118262	0.167399	0.000217022	0.00201011	8.43551	6.20957	-1.62006	YDR382W	33	59.5	31	150.5	1.06452	0.395349	0.0616004	-0.931566	-0.993167	-0.672277	2	4	0.110222	0.117195	0.000372668	0.00271397	7.89482	5.90934	-1.22168	-0.787272	-1.42087	0.000372668	0.00271397	7.89482	5.90934
3	10	7	91.75	42.75	31	152	1.37903	0.603618	0.320918	-0.50582	-0.826738	-0.811094	0.0637676	0.0769973	0.000125822	0.00150986	8.98065	6.49574	-1.4442	YDR129C	42.75	90.75	31	150.5	1.37903	0.60299	0.320918	-0.509717	-0.830635	-0.753585	10	7	0.0728453	0.0600173	0.000184653	0.00184854	8.59703	6.29336	-1.38422	-0.78234	-1.41421	0.000184653	0.00184854	8.59703	6.29336
3	7	24	92.75	31.5	31	152	1.01613	0.610197	0.0126246	-0.506768	-0.519392	-0.60637	0.131994	0.130751	0.0042744	0.0130341	5.45511	4.34018	-1.04932	YBR221C	31.5	60	31	150.5	1.01613	0.398671	0.0126246	-0.930386	-0.943011	-0.950554	7	24	0.179175	0.194673	0.00183116	0.00744211	6.30281	4.9006	-1.77799	-0.778462	-1.41365	0.0042744	0.0130341	5.45511	4.34018
14	7	2	160	60.25	30	44	2.00833	3.63636	0.674297	1.29092	0.616619	-0.791366	0.261785	0.225166	0.018107	0.0352565	4.01146	3.34511	-1.40615	YNL059C	60.25	184.75	30	48	2.00833	3.84896	0.674297	1.34747	0.673172	-0.771615	7	2	0.278463	0.24287	0.0168717	0.0329707	4.08212	3.41214	-1.42027	-0.781491	-1.41321	0.018107	0.0352565	4.01146	3.34511
1	4	10	64.25	22	31	157	0.709677	0.409236	-0.342945	-0.895028	-0.552083	-0.623238	0.0648516	0.062584	0.000441328	0.00299191	7.72572	5.81184	-1.08186	YMR150C	22	42.25	31	158	0.709677	0.267405	-0.342945	-1.32882	-0.985875	-0.933218	4	10	0.161702	0.143539	0.00118753	0.00558551	6.73588	5.18758	-1.74333	-0.778228	-1.41259	0.00118753	0.00558551	6.73588	5.18758
13	1	16	216.75	39.5	29	160.5	1.36207	1.35047	0.298876	0.292276	-0.00659936	-0.82805	0.046483	0.0537872	0.79492	0.820405	0.229513	0.197957	-1.47691	YER182W	39.5	248.25	29	169	1.36207	1.46893	0.298876	0.379658	0.0807817	-0.729736	1	16	0.0510814	0.0379504	0.050759	0.0776331	2.98067	2.55576	-1.33655	-0.778893	-1.40673	0.79492	0.820405	0.229513	0.197957
11	12	15	72.5	24.25	29	156	0.836207	0.464744	-0.180779	-0.767772	-0.586993	-0.574227	0.016612	0.0820706	6.24364e-06	0.000486461	11.9839	7.62835	-0.987321	YNL071W	24.25	52.5	29	170	0.836207	0.308824	-0.180779	-1.18293	-1.00216	-0.974156	12	15	0.0972416	0.12867	0.000249726	0.00218297	8.29515	6.12707	-1.82517	-0.774191	-1.40624	0.000249726	0.00218297	8.29515	6.12707
8	9	4	37.25	30.25	32	160	0.945312	0.232813	-0.0574547	-1.46003	-1.40258	-0.866557	0.0864594	0.0989794	6.43504e-05	0.00107165	9.65117	6.83856	-1.55118	YDR322W	30.25	50.5	32	164	0.945312	0.307927	-0.0574547	-1.18522	-1.12777	-0.691565	9	4	0.146074	0.15411	0.000590096	0.00357146	7.43523	5.63478	-1.26024	-0.779061	-1.40571	0.000590096	0.00357146	7.43523	5.63478
3	14	20	67.75	28	31	152	0.903226	0.445724	-0.102421	-0.80967	-0.707249	-0.59713	0.0912973	0.0991461	0.000584202	0.00354425	7.44526	5.64243	-1.0315	YEL051W	28	50	31	150.5	0.903226	0.332226	-0.102421	-1.10342	-1.001	-0.94544	14	20	0.101917	0.0855478	0.000288253	0.00235509	8.15167	6.05118	-1.76776	-0.771285	-1.39963	0.000584202	0.00354425	7.44526	5.64243
10	11	10	135.25	227.25	29	148	7.83621	0.913851	0.796047	-0.0901742	-0.886221	-0.765711	1.71885	1.65819	0.378309	0.426729	0.972044	0.851607	-1.35667	YDL230W	227.25	152.25	29	172	7.83621	0.885174	0.796047	-0.123035	-0.919082	-0.780175	11	10	1.75867	1.69265	0.372731	0.424354	0.986899	0.857187	-1.43738	-0.772943	-1.39702	0.378309	0.426729	0.972044	0.851607
12	1	18	223.75	35.75	31	148	1.15323	1.51182	0.141103	0.404241	0.263138	-0.809051	0.190785	0.185524	0.0702416	0.101022	2.65581	2.29242	-1.44026	YPL027W	35.75	251	31	163	1.15323	1.53988	0.141103	0.416931	0.275829	-0.737739	1	18	0.227066	0.177697	0.0933718	0.128512	2.37117	2.05174	-1.35254	-0.773395	-1.3964	0.0933718	0.128512	2.37117	2.05174
14	4	4	57	40.25	30	44	1.34167	1.29545	0.291173	0.258389	-0.0327842	-0.841821	0.109271	0.0699588	0.59077	0.63379	0.526328	0.456037	-1.50347	YGR167W	40.25	74.5	30	48	1.34167	1.55208	0.291173	0.43368	0.142507	-0.704779	4	4	0.183212	0.189061	0.217642	0.264477	1.5249	1.33	-1.28665	-0.7733	-1.39506	0.59077	0.63379	0.526328	0.456037
3	15	23	129.5	37	31	152	1.19355	0.851974	0.17326	-0.162067	-0.335327	-0.683467	0.0802768	0.0799604	0.00359573	0.0117617	5.62801	4.44291	-1.19803	YPL101W	37	91	31	150.5	1.19355	0.604651	0.17326	-0.505489	-0.678749	-0.855769	15	23	0.0910849	0.0989065	0.000655538	0.00380578	7.33005	5.57123	-1.5885	-0.769618	-1.39326	0.00359573	0.0117617	5.62801	4.44291
10	10	22	80.5	22.5	29	148	0.775862	0.543919	-0.255925	-0.619431	-0.363506	-0.383726	0.189743	0.199457	0.0313274	0.0535164	3.46326	2.92777	-0.619874	YDL146W	22.5	39	29	172	0.775862	0.226744	-0.255925	-1.48567	-1.22975	-1.14221	10	22	0.132609	0.109542	0.000342077	0.00260096	7.98048	5.95187	-2.16113	-0.76297	-1.3905	0.0313274	0.0535164	3.46326	2.92777
9	8	21	26.5	15.5	33	154	0.469697	0.172078	-0.771953	-1.76458	-0.992623	-0.809047	0.225378	0.164053	0.00308298	0.0105702	5.78186	4.54972	-1.44026	YPR099C	15.5	29.75	33	156	0.469697	0.190705	-0.771953	-1.66335	-0.891396	-0.729725	8	21	0.130384	0.0861547	0.000846342	0.00450196	7.07459	5.40324	-1.33652	-0.769386	-1.38839	0.00308298	0.0105702	5.78186	4.54972
11	13	16	36.25	19	29	156	0.655172	0.232372	-0.426336	-1.4624	-1.03607	-0.64063	0.0909594	0.0909974	0.000185249	0.00187551	8.59381	6.27887	-1.1154	YNL081C	19	32.75	29	170	0.655172	0.192647	-0.426336	-1.7077	-1.28137	-0.890389	13	16	0.338647	0.321714	0.00478578	0.0135841	5.34211	4.29885	-1.65771	-0.765509	-1.38656	0.00478578	0.0135841	5.34211	4.29885
9	4	20	93.75	38.5	33	154	1.16667	0.608766	0.153729	-0.496956	-0.650685	-0.759024	0.0741419	0.0746713	0.000403095	0.00280341	7.81634	5.87692	-1.34377	YGR188C	38.5	91.25	33	156	1.16667	0.584936	0.153729	-0.537478	-0.691207	-0.775852	4	20	0.0614389	0.0436137	0.000192224	0.00188921	8.55685	6.2716	-1.42874	-0.767438	-1.38625	0.000403095	0.00280341	7.81634	5.87692
14	10	3	41.5	36.5	30	44	1.21667	0.943182	0.19527	-0.0587176	-0.253987	-0.75468	0.0647067	0.0481456	0.00430515	0.013076	5.44794	4.33698	-1.33539	blank	36.5	45	30	48	1.21667	0.9375	0.19527	-0.064662	-0.259932	-0.779831	10	3	0.0616625	0.037757	0.00350183	0.0109964	5.65447	4.51019	-1.43669	-0.767256	-1.38604	0.00430515	0.013076	5.44794	4.33698
14	2	15	39.25	31.75	30	44	1.05833	0.892045	0.0551183	-0.114801	-0.169919	-0.688398	0.0534228	0.04446	0.00786121	0.0195566	4.84582	3.93444	-1.20754	YLR226W	31.75	37.75	30	48	1.05833	0.786458	0.0551183	-0.241652	-0.29677	-0.838924	2	15	0.0215601	0.0822421	0.000105199	0.00140643	9.15966	6.5667	-1.55482	-0.763661	-1.38118	0.00786121	0.0195566	4.84582	3.93444
13	8	3	37.75	30.5	29	160.5	1.05172	0.235202	0.0500185	-1.44844	-1.49846	-0.764765	0.0823894	0.116282	4.56958e-05	0.000952651	9.9935	6.95626	-1.35484	blank	30.5	43.25	29	169	1.05172	0.255917	0.0500185	-1.36335	-1.41337	-0.763774	8	3	0.0639654	0.09	2.55064e-05	0.000770351	10.5766	7.16866	-1.40459	-0.76427	-1.37972	4.56958e-05	0.000952651	9.9935	6.95626
5	8	12	106.25	46.75	28	151	1.66964	0.703642	0.512113	-0.35156	-0.863674	-0.800602	0.0349717	0.0380304	1.82744e-05	0.000639815	10.91	7.35433	-1.42397	YOR198C	46.75	122.75	28	168	1.66964	0.730655	0.512113	-0.313837	-0.82595	-0.727312	8	12	0.0325111	0.0482854	1.67884e-05	0.000683939	10.9948	7.28764	-1.3317	-0.763957	-1.37783	1.82744e-05	0.000683939	10.91	7.28764
6	2	22	81	26.5	30	168	0.883333	0.482143	-0.125606	-0.730384	-0.604778	-0.597347	0.0365113	0.0615866	6.04576e-05	0.0010351	9.71357	6.87326	-1.03192	YGL213C	26.5	48.75	30	155.5	0.883333	0.313505	-0.125606	-1.16212	-1.03652	-0.923256	2	22	0.0490152	0.0515711	2.90917e-05	0.000802649	10.4451	7.12759	-1.72341	-0.760302	-1.37767	6.04576e-05	0.0010351	9.71357	6.87326
14	16	1	39.5	33	30	44	1.1	0.897727	0.09374	-0.141817	-0.235557	-0.846915	0.32498	0.324161	0.243018	0.290972	1.41462	1.23453	-1.5133	blank	33	50.5	30	48	1.1	1.05208	0.09374	0.0486594	-0.0450806	-0.681779	16	1	0.104115	0.222611	0.450208	0.499446	0.798047	0.694256	-1.24067	-0.764347	-1.37698	0.450208	0.499446	0.798047	0.694256
1	9	4	35	30.5	31	157	0.983871	0.22293	-0.0189075	-1.505	-1.48609	-0.677811	0.0982039	0.0998105	7.92361e-05	0.00117681	9.44308	6.74494	-1.18712	YLR056W	30.5	34.75	31	158	0.983871	0.219937	-0.0189075	-1.71561	-1.69671	-0.842489	9	4	0.631153	0.597701	0.0125997	0.0267039	4.37408	3.62295	-1.56195	-0.76015	-1.37454	0.0125997	0.0267039	4.37408	3.62295
8	4	19	91.25	33	32	160	1.03125	0.570312	0.0298517	-0.562288	-0.59214	-0.673102	0.0428829	0.0438169	0.000104211	0.0013799	9.16909	6.58575	-1.17804	YIL052C	33	78	32	164	1.03125	0.47561	0.0298517	-0.746506	-0.776357	-0.845245	4	19	0.12256	0.0973782	0.00106069	0.00520928	6.84884	5.25731	-1.56746	-0.759174	-1.37275	0.00106069	0.00520928	6.84884	5.25731
12	1	21	214.25	39.75	31	148	1.28226	1.44764	0.241631	0.364256	0.122625	-0.79732	0.0598702	0.0504056	0.0263122	0.0468857	3.63772	3.06004	-1.41764	YCR053W	39.75	258.25	31	163	1.28226	1.58436	0.241631	0.448058	0.206427	-0.724729	1	21	0.0680705	0.0250673	0.00899513	0.0209613	4.71107	3.86508	-1.32654	-0.761025	-1.37209	0.0263122	0.0468857	3.63772	3.06004
5	10	9	130	208	28	151	7.42857	0.860927	0.829121	-0.14985	-0.978971	-0.713864	1.63229	1.59331	0.316427	0.367173	1.15066	1.00192	-1.25666	YGR102C	208	120.25	28	168	7.42857	0.715774	0.829121	-0.334432	-1.16355	-0.805151	10	9	1.64419	1.59313	0.251914	0.300486	1.37867	1.20235	-1.48731	-0.759507	-1.37198	0.316427	0.367173	1.15066	1.00192
5	10	11	49.75	22	28	151	0.785714	0.32947	-0.244947	-1.11244	-0.867489	-0.745669	0.167163	0.172222	0.00190846	0.0077433	6.26146	4.86093	-1.31801	YGR104C	22	49.75	28	168	0.785714	0.296131	-0.244947	-1.21709	-0.972145	-0.77266	10	11	0.106451	0.132593	0.000358076	0.00266993	7.93476	5.9257	-1.42236	-0.759164	-1.37018	0.00190846	0.0077433	6.26146	4.86093
14	2	16	37.5	32.5	30	44	1.08333	0.852273	0.0776054	-0.160814	-0.238419	-0.815869	0.0630491	0.0565915	0.00479418	0.0140608	5.34035	4.26436	-1.45341	YLR226W	32.5	48.25	30	48	1.08333	1.00521	0.0776054	-0.0813744	-0.15898	-0.701567	2	16	0.381778	0.430824	0.466038	0.514566	0.763488	0.664432	-1.28023	-0.758718	-1.36682	0.466038	0.514566	0.763488	0.664432
5	16	13	103.5	33	28	151	1.17857	0.68543	0.156422	-0.390374	-0.546796	-0.526265	0.100304	0.129529	0.00165144	0.00701275	6.40611	4.96002	-0.89481	YOR132W	33	70.5	28	168	1.17857	0.419643	0.156422	-0.89042	-1.04684	-0.975359	16	13	0.115611	0.0563209	0.000367269	0.00270842	7.90942	5.91139	-1.82757	-0.750812	-1.36119	0.00165144	0.00701275	6.40611	4.96002
8	10	6	113.5	47.5	32	160	1.48438	0.709375	0.394485	-0.343634	-0.738119	-0.799616	0.0207922	0.119006	6.15735e-06	0.000486461	11.9979	7.62835	-1.42206	YKR082W	47.5	126.5	32	164	1.48438	0.771341	0.394485	-0.259787	-0.654273	-0.711137	10	6	0.035219	0.114403	4.28849e-05	0.000968694	10.057	6.93956	-1.29936	-0.755377	-1.36071	4.28849e-05	0.000968694	10.057	6.93956
8	5	13	34.25	29	32	160	0.90625	0.214062	-0.0999294	-1.54363	-1.4437	-0.787845	0.135032	0.101305	0.000223796	0.00204962	8.40478	6.1901	-1.39936	YKL211C	29	41	32	164	0.90625	0.25	-0.0999294	-1.38887	-1.28894	-0.720693	5	13	0.127175	0.0924287	0.000262481	0.00223984	8.24533	6.10135	-1.31847	-0.754269	-1.35891	0.000262481	0.00223984	8.24533	6.10135
9	15	4	35.75	20.75	33	154	0.628788	0.232143	-0.465944	-1.46087	-0.99493	-0.798494	0.046843	0.081185	2.87125e-05	0.000767802	10.4582	7.17198	-1.4199	blank	20.75	41	33	156	0.628788	0.262821	-0.465944	-1.33761	-0.871667	-0.708183	15	4	0.0313793	0.057495	1.28456e-05	0.000580319	11.2625	7.45193	-1.29346	-0.753339	-1.35668	2.87125e-05	0.000767802	10.4582	7.17198
10	4	20	93	36.25	29	148	1.25	0.628378	0.220955	-0.465094	-0.686049	-0.677706	0.0906261	0.092036	0.000625601	0.00367969	7.3768	5.60493	-1.18692	YJR063W	36.25	86.5	29	172	1.25	0.502907	0.220955	-0.689552	-0.910507	-0.821708	4	20	0.102259	0.0647226	0.000386125	0.00277515	7.85935	5.88705	-1.52041	-0.749707	-1.35366	0.000625601	0.00367969	7.3768	5.60493
11	11	21	36	16.25	29	156	0.560345	0.230769	-0.585127	-1.47742	-0.892291	-0.964271	0.162312	0.153911	0.00161113	0.00689605	6.43082	4.97681	-1.73966	YNR045W	16.25	64.5	29	170	0.560345	0.379412	-0.585127	-1.04864	-0.463512	-0.542362	11	21	0.404515	0.461564	0.105792	0.142863	2.24628	1.94587	-0.961964	-0.753316	-1.35081	0.105792	0.142863	2.24628	1.94587
2	10	19	101.5	39.75	30	152	1.325	0.667763	0.203071	-0.40405	-0.607121	-0.578713	0.432783	0.409457	0.0675351	0.097915	2.69511	2.32366	-0.995974	YOR355W	39.75	77.25	30	150	1.325	0.515	0.203071	-0.664023	-0.867094	-0.905445	10	19	0.405935	0.383585	0.0235447	0.0423615	3.74886	3.16152	-1.68781	-0.742079	-1.34189	0.0675351	0.097915	2.69511	2.32366
4	6	18	38.75	23.25	34	152	0.683824	0.254934	-0.386299	-1.47762	-1.09132	-1.1108	0.441945	0.444906	0.015921	0.0321952	4.14011	3.43594	-2.0223	YCL032W	23.25	76	34	148	0.683824	0.513514	-0.386299	-0.687925	-0.301625	-0.387048	6	18	0.211999	0.156445	0.065348	0.0959079	2.72803	2.34437	-0.651475	-0.748925	-1.33689	0.065348	0.0959079	2.72803	2.34437
13	2	15	31	26.5	29	160.5	0.913793	0.193146	-0.0906992	-1.64483	-1.55413	-0.710788	0.0348354	0.0279767	3.10304e-06	0.000429005	12.6831	7.75404	-1.25073	blank	26.5	35.25	29	169	0.913793	0.20858	-0.0906992	-1.56813	-1.47743	-0.772931	2	15	0.0670043	0.0804409	2.56662e-05	0.000770847	10.5703	7.16802	-1.4229	-0.74186	-1.33681	2.56662e-05	0.000770847	10.5703	7.16802
10	15	22	109.5	42.5	29	148	1.46552	0.739865	0.369095	-0.302838	-0.671933	-0.672876	0.131287	0.141687	0.00198766	0.00796247	6.2208	4.83302	-1.1776	YDR024W	42.5	103	29	172	1.46552	0.598837	0.369095	-0.515655	-0.88475	-0.796836	15	22	0.149955	0.159262	0.00130823	0.00597032	6.63908	5.12095	-1.47069	-0.734856	-1.32414	0.00198766	0.00796247	6.2208	4.83302
4	7	15	37.5	24.75	34	152	0.727941	0.246711	-0.319295	-1.40145	-1.08216	-0.964177	0.123376	0.107211	0.000403778	0.00280454	7.81465	5.87652	-1.73948	YER058W	24.75	65.5	34	148	0.727941	0.442568	-0.319295	-0.840332	-0.521037	-0.512337	7	15	0.275107	0.249442	0.0322695	0.0542128	3.43363	2.91484	-0.901941	-0.738257	-1.32071	0.0322695	0.0542128	3.43363	2.91484
13	7	23	32.5	30.75	29	160.5	1.06034	0.202492	0.0574512	-1.59834	-1.65579	-0.677181	0.103382	0.0926425	6.68624e-05	0.0010783	9.61287	6.83237	-1.1859	YER110C	30.75	36.25	29	169	1.06034	0.214497	0.0574512	-1.53991	-1.59736	-0.786812	7	23	0.0800605	0.0989958	3.46296e-05	0.000879857	10.2708	7.03575	-1.45065	-0.731997	-1.31828	6.68624e-05	0.0010783	9.61287	6.83237
4	8	2	143.75	75.5	34	152	2.22059	0.945724	0.79696	-0.0570571	-0.854017	-0.677638	0.0197983	0.0349514	3.43286e-06	0.000429005	12.5821	7.75404	-1.18679	YCL037C	75.5	148.25	34	148	2.22059	1.00169	0.79696	0.0008159	-0.796144	-0.780919	8	2	0.0207029	0.0468992	4.84431e-06	0.000543099	12.2377	7.51822	-1.43887	-0.729278	-1.31283	4.84431e-06	0.000543099	12.2377	7.51822
12	8	2	176	31	31	148	1	1.18919	-0.00839474	0.172656	0.18105	-0.667683	0.189493	0.105093	0.151992	0.193581	1.88393	1.64206	-1.16758	YDR479C	31	198.25	31	163	1	1.21626	-0.00839474	0.195173	0.203568	-0.790505	8	2	0.189313	0.0140045	0.120641	0.159196	2.11494	1.83762	-1.45803	-0.729094	-1.31281	0.151992	0.193581	1.88393	1.64206
3	3	10	80.25	35	31	152	1.12903	0.527961	0.120543	-0.639727	-0.76027	-0.670902	0.0429528	0.0732987	4.95683e-05	0.000979703	9.91216	6.92826	-1.17379	YBR181C	35	66.75	31	150.5	1.12903	0.443522	0.120543	-0.815269	-0.935812	-0.786043	3	10	0.0824533	0.100044	0.000187246	0.00186069	8.58309	6.28681	-1.44911	-0.728473	-1.31145	0.000187246	0.00186069	8.58309	6.28681
14	5	13	33.75	30.25	30	44	1.00833	0.767045	0.00708387	-0.265509	-0.272593	-0.731515	0.0565382	0.0470748	0.00236756	0.0089007	6.0459	4.72163	-1.29071	YGR162W	30.25	39.25	30	48	1.00833	0.817708	0.00708387	-0.202711	-0.209795	-0.719429	5	13	0.115569	0.127709	0.0359767	0.0589308	3.32488	2.83139	-1.31594	-0.725472	-1.30332	0.0359767	0.0589308	3.32488	2.83139
7	4	9	53.5	32	31	162	1.03226	0.330247	0.0312602	-1.11278	-1.14404	-0.767693	0.0801371	0.0966207	9.43276e-05	0.00131156	9.26874	6.63654	-1.36049	YBL022C	32	57.25	31	163	1.03226	0.351227	0.0312602	-1.07627	-1.10753	-0.68362	4	9	0.299081	0.264612	0.00509199	0.0141837	5.28009	4.25566	-1.24435	-0.725657	-1.30242	0.00509199	0.0141837	5.28009	4.25566
2	9	11	158.25	216.5	30	152	7.21667	1.04112	0.796634	0.0402221	-0.756412	-0.718639	1.62795	1.56757	0.42129	0.470082	0.864433	0.754847	-1.26587	YNL333W	216.5	169.25	30	150	7.21667	1.12833	0.796634	0.119503	-0.677131	-0.728717	9	11	1.6204	1.56929	0.464623	0.513214	0.766528	0.667061	-1.33451	-0.723678	-1.30019	0.464623	0.513214	0.766528	0.667061
1	7	4	39.75	30.5	31	157	0.983871	0.253185	-0.0201799	-1.39062	-1.37044	-0.577282	0.147424	0.132472	0.000339628	0.00256438	7.98766	5.96604	-0.993215	YLR027C	30.5	30.25	31	158	0.983871	0.191456	-0.0201799	-1.70825	-1.68807	-0.860813	7	4	0.435784	0.40115	0.00447271	0.0129137	5.40976	4.34947	-1.59858	-0.719048	-1.2959	0.00447271	0.0129137	5.40976	4.34947
12	11	2	148.25	23.75	31	148	0.766129	1.00169	-0.289707	0.000341005	0.290049	-0.612144	0.261985	0.210659	0.113651	0.150973	2.17462	1.89065	-1.06046	YPR023C	23.75	147	31	163	0.766129	0.90184	-0.289707	-0.104049	0.185659	-0.822925	11	2	0.226268	0.094802	0.199323	0.245488	1.61283	1.40451	-1.52284	-0.717534	-1.29165	0.199323	0.245488	1.61283	1.40451
14	2	7	28	25	30	44	0.833333	0.636364	-0.182722	-0.459007	-0.276285	-0.800605	0.17041	0.160709	0.0477568	0.0740443	3.04163	2.60309	-1.42397	YEL029C	25	33.75	30	48	0.833333	0.703125	-0.182722	-0.35317	-0.170448	-0.63753	2	7	0.0458375	0.0564345	0.00503149	0.0141029	5.29204	4.26138	-1.15222	-0.719067	-1.28809	0.0477568	0.0740443	3.04163	2.60309
7	9	16	74.75	25	31	162	0.806452	0.46142	-0.22525	-0.773734	-0.548484	-0.763123	0.187471	0.173511	0.00994976	0.0230574	4.61021	3.76977	-1.35167	YFR036W	25	87.5	31	163	0.806452	0.53681	-0.22525	-0.623792	-0.398542	-0.667407	9	16	0.213239	0.216616	0.033391	0.0554728	3.39947	2.89186	-1.21194	-0.715265	-1.28181	0.033391	0.0554728	3.39947	2.89186
7	2	8	142.25	75.5	31	162	2.43548	0.878086	0.889779	-0.130884	-1.02066	-0.85894	0.0774753	0.0578821	0.000119943	0.00146924	9.02849	6.52301	-1.53649	YGL033W	75.5	188.25	31	163	2.43548	1.15491	0.889779	0.143862	-0.745918	-0.570835	2	8	0.0512775	0.0398688	8.91753e-05	0.00131705	9.32491	6.63236	-1.01888	-0.714887	-1.27769	0.000119943	0.00146924	9.02849	6.52301
14	8	1	208	47.5	30	44	1.58333	4.72727	0.457745	1.54757	1.08982	-0.703261	0.0888414	0.198579	0.000148445	0.00165913	8.8153	6.40146	-1.23621	YNL059C	47.5	238.75	30	48	1.58333	4.97396	0.457745	1.59976	1.14202	-0.713965	8	1	0.0721814	0.207143	6.93547e-05	0.00119806	9.57628	6.72705	-1.30502	-0.708613	-1.27061	0.000148445	0.00165913	8.8153	6.40146
11	7	11	61.25	24	29	156	0.827586	0.392628	-0.194401	-0.935742	-0.741342	-0.61162	0.0725432	0.0563724	0.000256086	0.00222051	8.27	6.11002	-1.05945	YNR006W	24	53.75	29	170	0.827586	0.316176	-0.194401	-1.15333	-0.958926	-0.800513	7	11	0.0719518	0.0854379	0.000115866	0.00145887	9.06308	6.53009	-1.47804	-0.706066	-1.26874	0.000256086	0.00222051	8.27	6.11002
6	8	2	108.75	42.25	30	168	1.40833	0.647321	0.342078	-0.435397	-0.777474	-0.569839	0.0307428	0.0544493	1.70193e-05	0.000622933	10.9812	7.38107	-0.978857	YGL244W	42.25	85	30	155.5	1.40833	0.546624	0.342078	-0.606562	-0.94864	-0.839448	8	2	0.0620857	0.0483394	7.69801e-05	0.00123168	9.47196	6.69938	-1.55587	-0.704643	-1.26736	7.69801e-05	0.00123168	9.47196	6.69938
14	3	20	117	62.25	30	44	2.075	2.65909	0.729744	0.977929	0.248185	-0.754042	0.0286554	0.0826112	0.000419264	0.00287862	7.77701	5.85044	-1.33416	YDR138W	62.25	138.5	30	48	2.075	2.88542	0.729744	1.05935	0.329609	-0.660959	3	20	0.0265354	0.0900869	0.000142999	0.00161014	8.85268	6.43144	-1.19905	-0.707501	-1.26661	0.000419264	0.00287862	7.77701	5.85044
13	6	3	36.75	33	29	160.5	1.13793	0.228972	0.128292	-1.4746	-1.60289	-0.693214	0.0367998	0.129569	3.33424e-06	0.000429005	12.6113	7.75404	-1.21683	blank	33	42.25	29	169	1.13793	0.25	0.128292	-1.3885	-1.5168	-0.718953	6	3	0.0422678	0.084749	5.96107e-06	0.000543099	12.0303	7.51822	-1.31499	-0.706084	-1.26591	5.96107e-06	0.000543099	12.0303	7.51822
7	15	21	98.25	25.25	31	162	0.814516	0.606481	-0.217533	-0.501917	-0.284384	-0.606797	0.118067	0.122823	0.0170402	0.0337539	4.07218	3.38866	-1.05014	YPR160W	25.25	81	31	163	0.814516	0.496933	-0.217533	-0.69995	-0.482417	-0.801234	15	21	0.191583	0.180297	0.0150916	0.030478	4.19362	3.49075	-1.47948	-0.704015	-1.26481	0.0170402	0.0337539	4.07218	3.38866
13	2	20	180.75	50.75	29	160.5	1.75	1.12617	0.55784	0.11878	-0.439061	-0.653457	0.0743175	0.0963966	0.00130315	0.00603266	6.64297	5.11057	-1.14015	YGL206C	50.75	172.75	29	169	1.75	1.02219	0.55784	0.0218018	-0.536039	-0.754753	2	20	0.0765012	0.0763693	0.000786851	0.00429889	7.14747	5.4494	-1.38656	-0.704105	-1.26335	0.00130315	0.00603266	6.64297	5.11057
12	1	14	232.25	44.25	31	148	1.42742	1.56926	0.342886	0.444028	0.101141	-0.73782	0.101943	0.0934937	0.141469	0.182252	1.95567	1.70236	-1.30287	YPL004C	44.25	255.75	31	163	1.42742	1.56902	0.342886	0.436604	0.0937179	-0.670143	1	14	0.0842304	0.0798335	0.11249	0.150284	2.18489	1.89523	-1.21741	-0.703981	-1.26014	0.141469	0.182252	1.95567	1.70236
14	7	10	33	30	30	44	1	0.75	-0.00111359	-0.287912	-0.286798	-0.726772	0.0297816	0.0349057	0.0003057	0.00240537	8.09291	6.03005	-1.28156	YNL284C	30	37.25	30	48	1	0.776042	-0.00111359	-0.253799	-0.252685	-0.680045	7	10	0.0348544	0.0498733	0.000711259	0.00402922	7.24847	5.51418	-1.23721	-0.703409	-1.25938	0.000711259	0.00402922	7.24847	5.51418
5	8	16	60.25	26.25	28	151	0.9375	0.399007	-0.0661566	-0.919693	-0.853537	-0.747869	0.103447	0.0822938	0.00048434	0.00316791	7.63272	5.75468	-1.32225	YOR200W	26.25	77.75	28	168	0.9375	0.462798	-0.0661566	-0.771139	-0.704983	-0.655603	8	16	0.033346	0.0400452	2.9114e-05	0.000802649	10.4443	7.12759	-1.18835	-0.701736	-1.2553	0.00048434	0.00316791	7.63272	5.75468
10	6	10	67.75	24	29	148	0.827586	0.45777	-0.193096	-0.782873	-0.589777	-0.465454	0.0766355	0.0746012	0.000595727	0.00357038	7.42573	5.63508	-0.777514	YDL107W	24	46.75	29	172	0.827586	0.271802	-0.193096	-1.30804	-1.11494	-0.927281	6	10	0.206687	0.197645	0.00170331	0.00713161	6.37518	4.94322	-1.73146	-0.696368	-1.25449	0.00170331	0.00713161	6.37518	4.94322
7	12	22	90.25	22.25	31	162	0.717742	0.557099	-0.331832	-0.587613	-0.255781	-0.506328	0.0875083	0.107752	0.00997623	0.0230875	4.60755	3.76847	-0.856355	YNL213C	22.25	57.75	31	163	0.717742	0.354294	-0.331832	-1.04053	-0.708697	-0.883816	12	22	0.078609	0.0696796	0.000372073	0.00271397	7.89642	5.90934	-1.64457	-0.695072	-1.25046	0.00997623	0.0230875	4.60755	3.76847
12	12	7	38.25	25.25	31	148	0.814516	0.258446	-0.208589	-1.35894	-1.15035	-0.579754	0.141807	0.10043	0.00050942	0.00326078	7.58224	5.72579	-0.997982	YDL045W-A	25.25	33.5	31	163	0.814516	0.205521	-0.208589	-1.58439	-1.3758	-0.809207	12	7	0.135861	0.120016	0.000263145	0.00224195	8.2428	6.10041	-1.49542	-0.69448	-1.2467	0.00050942	0.00326078	7.58224	5.72579
6	8	3	69	32.5	30	168	1.08333	0.410714	0.0794504	-0.890017	-0.969467	-0.509601	0.0329023	0.0295497	1.0765e-05	0.000590938	11.4392	7.4338	-0.862668	YDR162C	32.5	45	30	155.5	1.08333	0.289389	0.0794504	-1.24163	-1.32108	-0.874503	8	3	0.0537592	0.0433347	1.85484e-05	0.000707209	10.8951	7.25418	-1.62595	-0.692052	-1.24431	1.85484e-05	0.000707209	10.8951	7.25418
8	5	9	34.5	27.25	32	160	0.851562	0.215625	-0.162845	-1.53519	-1.37234	-0.727738	0.046744	0.0437308	1.08822e-05	0.000590938	11.4284	7.4338	-1.28342	blank	27.25	40.25	32	164	0.851562	0.245427	-0.162845	-1.40574	-1.2429	-0.662125	5	9	0.102529	0.0960098	0.000153801	0.00166854	8.77985	6.39581	-1.20138	-0.694931	-1.2424	0.000153801	0.00166854	8.77985	6.39581
10	2	3	50.75	18.5	29	148	0.637931	0.342905	-0.452823	-1.07922	-0.626395	-0.466216	0.110507	0.122673	0.00147221	0.0064917	6.52099	5.03723	-0.778984	YDR027C	18.5	34.75	29	172	0.637931	0.202035	-0.452823	-1.60533	-1.15251	-0.909896	2	3	0.119214	0.182976	0.00030218	0.00241946	8.10449	6.02421	-1.69671	-0.688056	-1.23784	0.00147221	0.0064917	6.52099	5.03723
14	9	1	48.25	28.75	30	44	0.958333	1.09659	-0.0426744	0.0894146	0.132089	-0.685905	0.0854007	0.210972	0.0535712	0.0809591	2.92674	2.51381	-1.20273	blank	28.75	54.5	30	48	0.958333	1.13542	-0.0426744	0.125161	0.167835	-0.696829	9	1	0.0602602	0.208769	0.0114182	0.0248317	4.47254	3.69563	-1.27076	-0.691367	-1.23675	0.0535712	0.0809591	2.92674	2.51381
4	1	10	119	46.75	34	152	1.375	0.782895	0.317159	-0.249458	-0.566616	-0.686742	0.0582574	0.0290127	0.000296791	0.00237065	8.12248	6.04459	-1.20435	YGR160W	46.75	105.25	34	148	1.375	0.711149	0.317159	-0.352127	-0.669286	-0.695479	1	10	0.125095	0.0659765	0.00174491	0.00723256	6.35105	4.92916	-1.26806	-0.691111	-1.2362	0.00174491	0.00723256	6.35105	4.92916
14	7	7	34	36	30	44	1.2	0.772727	0.182129	-0.258262	-0.44039	-0.754789	0.040665	0.0341517	0.000215382	0.00200674	8.4431	6.21124	-1.3356	YNL220W	36	42.25	30	48	1.2	0.880208	0.182129	-0.127926	-0.310054	-0.629214	7	7	0.0475241	0.0892249	0.000972081	0.00490155	6.93607	5.3182	-1.13559	-0.692002	-1.2356	0.000972081	0.00490155	6.93607	5.3182
12	1	20	217.25	33	31	148	1.06452	1.46791	0.0625204	0.377454	0.314934	-0.681064	0.130527	0.131315	0.016961	0.0337128	4.07684	3.38988	-1.19339	YPL034W	33	237.75	31	163	1.06452	1.45859	0.0625204	0.364077	0.301557	-0.698138	1	20	0.189095	0.134878	0.0497312	0.076409	3.00112	2.57165	-1.27338	-0.689601	-1.23339	0.0497312	0.076409	3.00112	2.57165
5	7	1	144.75	39.5	28	151	1.41071	0.958609	0.342681	-0.0447892	-0.38747	-0.639502	0.122324	0.142583	0.00795343	0.0196677	4.83415	3.92878	-1.11323	YLR203C	39.5	178	28	168	1.41071	1.05952	0.342681	0.0495177	-0.293163	-0.736891	7	1	0.200259	0.0832278	0.061107	0.0908243	2.79513	2.39883	-1.35085	-0.688197	-1.23204	0.061107	0.0908243	2.79513	2.39883
14	9	3	40.25	35.75	30	44	1.19167	0.914773	0.172155	-0.0906791	-0.262834	-0.697989	0.138765	0.102263	0.0322627	0.0548007	3.43384	2.90405	-1.22604	blank	35.75	46	30	48	1.19167	0.958333	0.172155	-0.0429092	-0.215064	-0.678382	9	3	0.0846079	0.0683211	0.0147061	0.0298903	4.21949	3.51022	-1.23388	-0.688185	-1.22996	0.0322627	0.0548007	3.43384	2.90405
11	14	3	73	30.75	29	156	1.06034	0.467949	0.0579557	-0.761542	-0.819498	-0.79762	0.106482	0.0769538	0.000595666	0.00357038	7.42583	5.63508	-1.41821	YNL079C	30.75	106.5	29	170	1.06034	0.626471	0.0579557	-0.47107	-0.529026	-0.579255	14	3	0.107029	0.104144	0.00220131	0.00830472	6.1187	4.79093	-1.03572	-0.688437	-1.22697	0.00220131	0.00830472	6.1187	4.79093
1	8	3	83	31	31	157	1	0.528662	0	-0.638562	-0.638562	-0.222696	0.055063	0.0373352	0.00017557	0.00182566	8.64747	6.30581	-0.309271	YML035C	31	32.5	31	158	1	0.205696	0	-1.58245	-1.58245	-1.13302	8	3	0.0544796	0.0825987	1.12364e-05	0.000562492	11.3964	7.48313	-2.14275	-0.677857	-1.22601	0.00017557	0.00182566	8.64747	6.30581
4	14	14	79.75	26.5	34	152	0.779412	0.524671	-0.251221	-0.648775	-0.397554	-0.588296	0.134758	0.127779	0.00972028	0.0227047	4.63354	3.78518	-1.01446	YLR420W	26.5	64.25	34	148	0.779412	0.434122	-0.251221	-0.835658	-0.584437	-0.776362	14	14	0.0712719	0.0599516	0.000493333	0.00319953	7.61433	5.74475	-1.42976	-0.682329	-1.22211	0.00972028	0.0227047	4.63354	3.78518
12	6	5	70.25	29.5	31	148	0.951613	0.474662	-0.0500185	-0.751343	-0.701324	-0.531214	0.162534	0.132841	0.00327228	0.0109849	5.72227	4.51124	-0.904357	YBR163W	29.5	53.5	31	163	0.951613	0.328221	-0.0500185	-1.13775	-1.08773	-0.83071	6	5	0.276347	0.221552	0.00427077	0.0125394	5.45596	4.37888	-1.5384	-0.680962	-1.22138	0.00427077	0.0125394	5.45596	4.37888
9	7	2	163.5	41.75	33	154	1.26515	1.06169	0.146911	0.0593002	-0.0876104	-0.66553	0.428332	0.427218	0.709935	0.742386	0.342582	0.297885	-1.16343	YML106W	41.75	159.5	33	156	1.26515	1.02244	0.146911	0.0205272	-0.126383	-0.696906	7	2	0.458925	0.45068	0.620147	0.66241	0.477799	0.411871	-1.27091	-0.681218	-1.21717	0.709935	0.742386	0.342582	0.297885
8	2	17	71.75	29	32	160	0.90625	0.448437	-0.100468	-0.80503	-0.704562	-0.696694	0.134534	0.162767	0.001858	0.00761908	6.28825	4.8771	-1.22354	YIL093C	29	76.25	32	164	0.90625	0.464939	-0.100468	-0.786996	-0.686529	-0.662284	2	17	0.24166	0.256359	0.0108041	0.023824	4.52783	3.73706	-1.2017	-0.679489	-1.21262	0.0108041	0.023824	4.52783	3.73706
9	2	23	73.5	33.5	33	154	1.01515	0.477273	0.0147101	-0.743509	-0.758219	-0.491404	0.0780982	0.0545959	0.000298393	0.00237302	8.1171	6.04359	-0.827569	YPR049C	33.5	50.25	33	156	1.01515	0.322115	0.0147101	-1.21102	-1.22573	-0.857548	2	23	0.449067	0.454753	0.0120782	0.025973	4.41635	3.6507	-1.59206	-0.674476	-1.20981	0.0120782	0.025973	4.41635	3.6507
5	9	1	179.25	42.5	28	151	1.51786	1.18709	0.417089	0.170138	-0.24695	-0.572433	0.0405708	0.169901	0.00119328	0.00568713	6.73105	5.16955	-0.983862	YLR218C	42.5	203.5	28	168	1.51786	1.21131	0.417089	0.187291	-0.229798	-0.778687	9	1	0.122292	0.0963883	0.0329308	0.0550047	3.41335	2.90034	-1.4344	-0.67556	-1.20913	0.0329308	0.0550047	3.41335	2.90034
9	10	12	70.75	29.75	33	154	0.901515	0.459416	-0.105255	-0.778507	-0.673252	-0.679825	0.0775497	0.0822752	0.000416319	0.00286573	7.78406	5.85493	-1.191	YJR073C	29.75	71.5	33	156	0.901515	0.458333	-0.105255	-0.780566	-0.675311	-0.673166	10	12	0.0670882	0.0691088	0.000267895	0.00226447	8.22492	6.09042	-1.22346	-0.676496	-1.20723	0.000416319	0.00286573	7.78406	5.85493
12	5	7	62.5	44	31	148	1.41935	0.422297	0.348128	-0.86259	-1.21072	-0.749634	0.0995846	0.0798095	0.000152472	0.00168661	8.78853	6.38504	-1.32566	YGR155W	44	70	31	163	1.41935	0.429448	0.348128	-0.846864	-1.19499	-0.605185	5	7	0.139513	0.10586	0.00043334	0.00296387	7.74399	5.82126	-1.08755	-0.67741	-1.20661	0.00043334	0.00296387	7.74399	5.82126
14	2	10	77	50.5	30	44	1.68333	1.75	0.520138	0.558517	0.0383792	-0.611515	0.0495176	0.0486717	0.218891	0.265387	1.51918	1.32657	-1.05925	YHR010W	50.5	68.75	30	48	1.68333	1.43229	0.520138	0.358783	-0.161355	-0.736637	2	10	0.0680889	0.0728107	0.0178113	0.0342957	4.02792	3.37273	-1.35034	-0.674076	-1.20479	0.218891	0.265387	1.51918	1.32657
5	11	1	143.5	38.25	28	151	1.36607	0.950331	0.309434	-0.0545092	-0.363943	-0.744169	0.161128	0.191242	0.0202784	0.0383321	3.8982	3.26147	-1.31511	YKL008C	38.25	220	28	168	1.36607	1.30952	0.309434	0.264855	-0.0445796	-0.604872	11	1	0.183985	0.104393	0.661139	0.701457	0.413791	0.354595	-1.08693	-0.674521	-1.20102	0.661139	0.701457	0.413791	0.354595
13	1	8	157	26.5	29	160.5	0.913793	0.978193	-0.0946422	-0.0354649	0.0591773	-0.629227	0.151098	0.154082	0.490601	0.537821	0.712124	0.62023	-1.09341	YER178W	26.5	156.75	29	169	0.913793	0.927515	-0.0946422	-0.084142	0.0105001	-0.699648	1	8	0.125977	0.153403	0.878209	0.895873	0.12987	0.109956	-1.2764	-0.664437	-1.1849	0.878209	0.895873	0.12987	0.109956
11	14	23	141	28.5	29	156	0.982759	0.903846	-0.0187376	-0.105441	-0.0867037	-0.523152	0.105646	0.147686	0.199254	0.244118	1.61318	1.41011	-0.888806	YNL097C	28.5	115.25	29	170	0.982759	0.677941	-0.0187376	-0.408801	-0.390063	-0.798401	14	23	0.231523	0.215258	0.0434253	0.0682415	3.13671	2.6847	-1.47381	-0.660777	-1.18131	0.199254	0.244118	1.61318	1.41011
4	8	21	53.5	25.75	34	152	0.757353	0.351974	-0.27921	-1.04803	-0.768816	-0.961395	0.132256	0.146556	0.00136683	0.00620844	6.59526	5.08185	-1.73411	YHR111W	25.75	103.75	34	148	0.757353	0.701014	-0.27921	-0.355517	-0.0763074	-0.374103	8	21	0.0775878	0.0956379	0.143868	0.185076	1.93886	1.68699	-0.625596	-0.667749	-1.17985	0.143868	0.185076	1.93886	1.68699
9	1	18	177.5	41.75	33	154	1.26515	1.1526	0.230973	0.134603	-0.0963704	-0.61466	0.0731858	0.0516462	0.0780846	0.110208	2.54996	2.20538	-1.06531	YNL252C	41.75	160	33	156	1.26515	1.02564	0.230973	0.0217509	-0.209222	-0.702731	1	18	0.0424232	0.0304666	0.00221579	0.00833329	6.11215	4.7875	-1.28256	-0.658696	-1.17394	0.0780846	0.110208	2.54996	2.20538
14	10	1	50	26.75	30	44	0.891667	1.13636	-0.120482	0.125941	0.246423	-0.63711	0.0607432	0.103453	0.00391361	0.0124127	5.5433	4.38903	-1.10861	blank	26.75	54.25	30	48	0.891667	1.13021	-0.120482	0.120434	0.240916	-0.68033	10	1	0.061345	0.121314	0.00429876	0.0125915	5.44943	4.37474	-1.23778	-0.65872	-1.1732	0.00429876	0.0125915	5.44943	4.37474
2	2	6	68.5	32	30	152	1.06667	0.450658	0.06356	-0.799693	-0.863253	-0.53732	0.127306	0.124204	0.000867107	0.00461541	7.05035	5.37835	-0.916134	YOL023W	32	46	30	150	1.06667	0.306667	0.06356	-1.21452	-1.27808	-0.775554	2	6	0.29523	0.29745	0.00324126	0.0104844	5.73179	4.55787	-1.42814	-0.656437	-1.17214	0.00324126	0.0104844	5.73179	4.55787
10	12	11	103	47	29	148	1.62069	0.695946	0.482517	-0.362787	-0.845304	-0.719433	0.0553308	0.0484939	7.70143e-05	0.00117607	9.47152	6.74558	-1.2674	YCR081W	47	145.5	29	172	1.62069	0.84593	0.482517	-0.167631	-0.650148	-0.599241	12	11	0.0537103	0.041947	0.000154474	0.00166854	8.77549	6.39581	-1.07567	-0.659337	-1.17154	0.000154474	0.00166854	8.77549	6.39581
2	1	22	126	32.75	30	152	1.09167	0.828947	0.0864091	-0.195754	-0.282164	-0.585101	0.187246	0.184648	0.0570383	0.0852245	2.86403	2.46247	-1.0083	YNL264C	32.75	95.25	30	150	1.09167	0.635	0.0864091	-0.494945	-0.581354	-0.72632	1	22	0.320409	0.305895	0.036023	0.0589411	3.3236	2.83122	-1.32972	-0.65571	-1.16901	0.0570383	0.0852245	2.86403	2.46247
10	8	2	78.25	25	29	148	0.862069	0.528716	-0.150025	-0.639396	-0.48937	-0.584746	0.0443393	0.0666256	0.000203532	0.00195878	8.49969	6.23543	-1.00761	YDL118W	25	77	29	172	0.862069	0.447674	-0.150025	-0.807565	-0.65754	-0.724603	8	2	0.0942465	0.0819619	0.000796963	0.00434107	7.1347	5.43963	-1.32628	-0.654674	-1.16695	0.000796963	0.00434107	7.1347	5.43963
11	14	14	83.25	24.75	29	156	0.853448	0.533654	-0.158626	-0.629713	-0.471088	-0.551694	0.0859063	0.0749937	0.00162295	0.00693007	6.42351	4.97189	-0.943859	YBR084C-A	24.75	76.75	29	170	0.853448	0.451471	-0.158626	-0.795816	-0.637191	-0.756421	14	14	0.0411513	0.0202872	7.39766e-05	0.00120881	9.51176	6.71812	-1.38989	-0.654058	-1.16688	0.00162295	0.00693007	6.42351	4.97189
11	4	16	94	45.5	29	156	1.56897	0.602564	0.449873	-0.506618	-0.956491	-0.676739	0.0400133	0.0705239	2.01496e-05	0.000664172	10.8123	7.31697	-1.18505	YGR063C	45.5	101.75	29	170	1.56897	0.598529	0.449873	-0.514517	-0.96439	-0.632266	4	16	0.0680497	0.0959201	9.64179e-05	0.00135026	9.24682	6.60746	-1.14169	-0.654502	-1.16337	9.64179e-05	0.00135026	9.24682	6.60746
14	6	10	35	32.75	30	44	1.09167	0.795455	0.0851806	-0.229046	-0.314226	-0.644401	0.0795272	0.0702885	0.0042239	0.0129852	5.467	4.34394	-1.12268	YBR112C	32.75	39.5	30	48	1.09167	0.822917	0.0851806	-0.195301	-0.280482	-0.655833	6	10	0.075014	0.0750875	0.00495244	0.0139403	5.30788	4.27297	-1.18881	-0.650117	-1.15574	0.00495244	0.0139403	5.30788	4.27297
9	2	5	73.75	37	33	154	1.12121	0.478896	0.111965	-0.736749	-0.848715	-0.63895	0.110058	0.0843504	0.000592147	0.00356984	7.43176	5.63523	-1.11216	YPR036W	37	67.75	33	156	1.12121	0.434295	0.111965	-0.834162	-0.946127	-0.659443	2	5	0.0667486	0.0704059	9.63645e-05	0.00135026	9.24737	6.60746	-1.19602	-0.649197	-1.15409	0.000592147	0.00356984	7.43176	5.63523
2	7	21	109.25	30	30	152	1	0.71875	-0.000853306	-0.33083	-0.329977	-0.509085	0.0404614	0.0311114	0.000501428	0.00322836	7.59805	5.73578	-0.861672	YMR307W	30	84.25	30	150	1	0.561667	-0.000853306	-0.579244	-0.578391	-0.783218	7	21	0.120631	0.0867424	0.0024063	0.00876163	6.02967	4.73737	-1.44346	-0.646152	-1.15257	0.0024063	0.00876163	6.02967	4.73737
5	11	3	83.5	41.25	28	151	1.47321	0.55298	0.386371	-0.593164	-0.979534	-0.461738	0.0767563	0.0980554	0.000131907	0.00156083	8.93341	6.46254	-0.770347	YKL009W	41.25	66.25	28	168	1.47321	0.394345	0.386371	-0.931809	-1.31818	-0.827486	11	3	0.0518386	0.0560399	1.67422e-05	0.000683939	10.9976	7.28764	-1.53196	-0.644612	-1.15115	0.000131907	0.00156083	8.93341	6.46254
14	1	18	112	37.5	30	44	1.25	2.54545	0.222361	0.784987	0.562626	-0.657876	0.671566	0.701103	0.192417	0.236658	1.64809	1.44114	-1.14867	YOR369C	37.5	106.5	30	48	1.25	2.21875	0.222361	0.744962	0.522601	-0.63768	1	18	0.372292	0.362953	0.0674332	0.0984576	2.69662	2.31813	-1.15252	-0.647778	-1.15059	0.192417	0.236658	1.64809	1.44114
11	10	24	162.75	60.25	29	156	2.07759	1.04327	0.7244	0.0333906	-0.691009	-0.740903	0.263853	0.0951302	0.0135449	0.0287134	4.30175	3.55039	-1.30881	YKL204W	60.25	193.75	29	170	2.07759	1.13971	0.7244	0.126767	-0.597632	-0.552519	10	24	0.222563	0.0931097	0.0126392	0.0267513	4.37095	3.62117	-0.982268	-0.646711	-1.14554	0.0135449	0.0287134	4.30175	3.55039
8	14	14	88.5	30.25	32	160	0.945312	0.553125	-0.0563411	-0.592634	-0.536293	-0.665769	0.0432183	0.0826543	0.000143432	0.00163021	8.84965	6.41905	-1.16389	YMR091C	30.25	97.5	32	164	0.945312	0.594512	-0.0563411	-0.52087	-0.464529	-0.622619	14	14	0.0469127	0.0539829	0.000281346	0.00232338	8.17592	6.06473	-1.12241	-0.644194	-1.14315	0.000281346	0.00232338	8.17592	6.06473
3	9	9	71.25	28.5	31	152	0.919355	0.46875	-0.0893582	-0.758955	-0.669597	-0.667461	0.155106	0.138149	0.00326773	0.0109849	5.72366	4.51124	-1.16716	YPL161C	28.5	74.75	31	150.5	0.919355	0.496678	-0.0893582	-0.701215	-0.611857	-0.620731	9	9	0.170585	0.159613	0.00558054	0.0151138	5.18847	4.19214	-1.11863	-0.644096	-1.14289	0.00558054	0.0151138	5.18847	4.19214
6	16	2	157.25	65	30	168	2.16667	0.936012	0.761932	-0.138277	-0.900209	-0.788822	0.300378	0.206062	0.00929952	0.0219456	4.67779	3.81919	-1.40124	YPL079W	65	198	30	155.5	2.16667	1.27331	0.761932	0.226539	-0.535393	-0.503503	16	2	0.0648348	0.0639827	0.000483152	0.00316538	7.63518	5.75548	-0.884281	-0.646162	-1.14276	0.00929952	0.0219456	4.67779	3.81919
12	3	6	156.25	47	31	148	1.51613	1.05574	0.413502	0.0536038	-0.359898	-0.648503	0.0945884	0.106805	0.00470972	0.0138679	5.35813	4.27817	-1.13059	YNL096C	47	159.75	31	163	1.51613	0.980061	0.413502	-0.0210689	-0.434571	-0.636646	3	6	0.0487132	0.0800161	0.000383928	0.00276675	7.86506	5.89008	-1.15045	-0.642574	-1.14052	0.00470972	0.0138679	5.35813	4.27817
5	14	1	116.75	29.25	28	151	1.04464	0.773179	0.0359209	-0.300416	-0.336337	-0.722111	0.386335	0.416231	0.180023	0.223718	1.71467	1.49737	-1.27257	YOR109W	29.25	180.5	28	168	1.04464	1.0744	0.0359209	0.0502398	0.0143188	-0.56411	14	1	0.382903	0.186703	0.945089	0.953961	0.0564762	0.0471321	-1.00544	-0.64311	-1.139	0.945089	0.953961	0.0564762	0.0471321
13	10	3	38.5	31	29	160.5	1.06897	0.239875	0.0656486	-1.42772	-1.49337	-0.609746	0.0434763	0.0716691	6.79684e-06	0.000507497	11.8991	7.58602	-1.05583	blank	31	42.25	29	169	1.06897	0.25	0.0656486	-1.38649	-1.45214	-0.662877	10	3	0.0730577	0.063577	3.50241e-05	0.000879857	10.2595	7.03575	-1.20289	-0.636311	-1.12936	3.50241e-05	0.000879857	10.2595	7.03575
6	13	12	92.75	25	30	168	0.833333	0.552083	-0.185875	-0.594893	-0.409018	-0.510683	0.0791773	0.0818191	0.00193419	0.00781821	6.24807	4.8513	-0.864754	YLR268W	25	62.75	30	155.5	0.833333	0.403537	-0.185875	-0.908252	-0.722377	-0.757635	13	12	0.0705638	0.0840439	0.000254752	0.00220539	8.27522	6.11685	-1.39232	-0.634159	-1.12854	0.00193419	0.00781821	6.24807	4.8513
2	13	7	85.25	44.25	30	152	1.475	0.560855	0.388093	-0.57886	-0.966953	-0.754061	0.0527781	0.0421687	4.47056e-05	0.000949949	10.0154	6.9591	-1.3342	YNL302C	44.25	103.5	30	150	1.475	0.69	0.388093	-0.371397	-0.75949	-0.520508	13	7	0.0210693	0.0681596	5.88118e-06	0.000543099	12.0438	7.51822	-0.918276	-0.637285	-1.12624	4.47056e-05	0.000949949	10.0154	6.9591
9	16	13	88.25	29.5	33	154	0.893939	0.573052	-0.128103	-0.608541	-0.480438	-0.592981	0.177113	0.134709	0.0122885	0.0267244	4.3991	3.62218	-1.02349	YJL063C	29.5	81	33	156	0.893939	0.519231	-0.128103	-0.711621	-0.583517	-0.675574	16	13	0.237798	0.210314	0.0161979	0.0319756	4.12287	3.44278	-1.22827	-0.634277	-1.12588	0.0161979	0.0319756	4.12287	3.44278
5	6	16	69.5	28.5	28	151	1.01786	0.460265	0.0175457	-0.778915	-0.796461	-0.657822	0.0876678	0.0927461	0.000363658	0.0026708	7.9193	5.92538	-1.14856	YOR187W	28.5	86.75	28	168	1.01786	0.516369	0.0175457	-0.66148	-0.679025	-0.612924	6	16	0.0449077	0.0350319	7.94288e-05	0.00125395	9.44065	6.68146	-1.10303	-0.635373	-1.1258	0.000363658	0.0026708	7.9193	5.92538
3	10	1	80.5	42	31	152	1.35484	0.529605	0.302179	-0.687166	-0.989345	-0.696455	0.3234	0.253801	0.00877594	0.0211453	4.73574	3.85634	-1.22308	YDR126W	42	105.75	31	150.5	1.35484	0.702658	0.302179	-0.362022	-0.664201	-0.572164	10	1	0.142804	0.0849341	0.0026298	0.0092103	5.94085	4.68743	-1.02154	-0.634309	-1.12231	0.00877594	0.0211453	4.73574	3.85634
13	14	24	59	40	29	160.5	1.37931	0.367601	0.319591	-1.01295	-1.33254	-0.667485	0.162949	0.129546	0.000497366	0.00321375	7.60618	5.74032	-1.1672	YPL268W	40	61.75	29	169	1.37931	0.365385	0.319591	-1.01924	-1.33883	-0.596334	14	24	0.2239	0.272353	0.00125759	0.00582033	6.67856	5.1464	-1.06986	-0.631909	-1.11853	0.00125759	0.00582033	6.67856	5.1464
4	10	22	141.5	53.75	34	152	1.58088	0.930921	0.456183	-0.0722079	-0.528391	-0.717671	0.0733948	0.0855186	0.000726141	0.00406639	7.22777	5.505	-1.264	YCR002C	53.75	167	34	148	1.58088	1.12838	0.456183	0.120271	-0.335911	-0.547526	10	22	0.0400882	0.0270509	0.000462611	0.0030856	7.67862	5.78101	-0.972288	-0.632599	-1.11815	0.000726141	0.00406639	7.22777	5.505
6	8	4	73	32.75	30	168	1.09167	0.434524	0.0860471	-0.834597	-0.920644	-0.539684	0.0941697	0.0621574	0.000292257	0.00234503	8.13788	6.05546	-0.920693	YGL246C	32.75	54.75	30	155.5	1.09167	0.35209	0.0860471	-1.04398	-1.13003	-0.718945	8	4	0.0507541	0.0344231	2.49308e-05	0.000769803	10.5994	7.16938	-1.31497	-0.629315	-1.11783	0.000292257	0.00234503	8.13788	6.05546
11	15	17	141	32.5	29	156	1.12069	0.903846	0.113352	-0.102542	-0.215894	-0.427369	0.0280109	0.032293	0.000593065	0.00356984	7.43021	5.63523	-0.704054	YBR009C	32.5	108.75	29	170	1.12069	0.639706	0.113352	-0.451444	-0.564796	-0.823928	15	17	0.10567	0.109455	0.00175005	0.00723713	6.34811	4.92853	-1.52484	-0.625648	-1.11445	0.00175005	0.00723713	6.34811	4.92853
7	1	15	113.5	33.5	31	162	1.08065	0.700617	0.0772305	-0.360131	-0.437361	-0.540394	0.0955347	0.0636131	0.00275423	0.00987118	5.89462	4.61814	-0.922063	YPL057C	33.5	90.5	31	163	1.08065	0.555215	0.0772305	-0.599122	-0.676352	-0.713597	1	15	0.158464	0.121655	0.00337755	0.0107569	5.69061	4.53221	-1.30428	-0.626996	-1.11317	0.00337755	0.0107569	5.69061	4.53221
13	1	12	214.5	37.5	29	160.5	1.2931	1.33645	0.245793	0.283605	0.0378123	-0.634442	0.0435067	0.0374883	0.180559	0.224177	1.7117	1.49532	-1.10347	YER180C	37.5	242.5	29	169	1.2931	1.43491	0.245793	0.352588	0.106795	-0.622273	1	12	0.0422572	0.0376594	0.014941	0.0302534	4.20365	3.49815	-1.12172	-0.628358	-1.11259	0.180559	0.224177	1.7117	1.49532
6	5	21	96.5	30.75	30	168	1.025	0.574405	0.0240542	-0.560128	-0.584182	-0.561425	0.137964	0.115346	0.0034566	0.0114256	5.66747	4.4719	-0.962629	YJL180C	30.75	84.5	30	155.5	1.025	0.543408	0.0240542	-0.61101	-0.635064	-0.689475	5	21	0.0710684	0.0575207	0.000382019	0.00276145	7.87004	5.892	-1.25606	-0.62545	-1.10934	0.0034566	0.0114256	5.66747	4.4719
12	2	12	175.5	56.5	31	148	1.82258	1.18581	0.599082	0.169867	-0.429214	-0.705477	0.057872	0.0355483	0.000664821	0.00383745	7.31599	5.56295	-1.24048	YDL094C	56.5	217.25	31	163	1.82258	1.33282	0.599082	0.285674	-0.313407	-0.546729	2	12	0.0812247	0.0459419	0.00452342	0.0130321	5.39849	4.34034	-0.970693	-0.626103	-1.10559	0.00452342	0.0130321	5.39849	4.34034
7	1	14	102.25	28.75	31	162	0.927419	0.631173	-0.0778108	-0.463314	-0.385503	-0.565794	0.103315	0.0887045	0.00498198	0.0144055	5.30193	4.24014	-0.971055	YPR173C	28.75	88.5	31	163	0.927419	0.542945	-0.0778108	-0.619049	-0.541238	-0.680718	1	14	0.133697	0.0983373	0.0039376	0.0118194	5.53718	4.43801	-1.23855	-0.623256	-1.1048	0.00498198	0.0144055	5.30193	4.24014
14	3	16	38.5	31	30	44	1.03333	0.875	0.0327898	-0.13463	-0.16742	-0.566898	0.0541553	0.141767	0.00851974	0.0206968	4.76537	3.87777	-0.973186	YEL036C	31	39.5	30	48	1.03333	0.822917	0.0327898	-0.195771	-0.22856	-0.677772	3	16	0.0480242	0.170707	0.00245904	0.00881029	6.00799	4.73184	-1.23266	-0.622335	-1.10293	0.00851974	0.0206968	4.76537	3.87777
14	7	8	34	33	30	44	1.1	0.772727	0.0932661	-0.258045	-0.351312	-0.664482	0.0883269	0.0496398	0.00414391	0.0128996	5.48612	4.35056	-1.16141	YNL220W	33	40.75	30	48	1.1	0.848958	0.0932661	-0.164256	-0.257522	-0.579508	7	8	0.0427968	0.0439585	0.00123447	0.00574715	6.69711	5.15905	-1.03622	-0.621995	-1.09882	0.00414391	0.0128996	5.48612	4.35056
10	15	24	122.5	37.5	29	148	1.2931	0.827703	0.24275	-0.19377	-0.43652	-0.685673	0.258669	0.279813	0.0432465	0.0682198	3.14084	2.68502	-1.20228	YDR025W	37.5	168	29	172	1.2931	0.976744	0.24275	-0.0364185	-0.279169	-0.554477	15	24	0.133838	0.118281	0.0250759	0.0445892	3.68585	3.11026	-0.986183	-0.620075	-1.09423	0.0432465	0.0682198	3.14084	2.68502
5	8	19	45.75	27.75	28	151	0.991071	0.30298	-0.0100732	-1.25293	-1.24286	-0.911888	0.373642	0.412996	0.00692213	0.0179428	4.97303	4.02057	-1.63862	YGR085C	27.75	111.25	28	168	0.991071	0.662202	-0.0100732	-0.412907	-0.402833	-0.336129	8	19	0.0958589	0.0853763	0.00353346	0.0110699	5.64548	4.50353	-0.54968	-0.624008	-1.09415	0.00692213	0.0179428	4.97303	4.02057
1	5	3	164.5	178	31	157	5.74194	1.04777	0.953356	0.0456828	-0.907673	-0.575698	1.31057	1.25494	0.260032	0.30839	1.34695	1.17639	-0.99016	YAL035W	178	144.25	31	158	5.74194	0.912975	0.953356	-0.0932972	-1.04665	-0.65718	5	3	1.27576	1.23681	0.199368	0.245488	1.61261	1.40451	-1.1915	-0.616439	-1.09083	0.260032	0.30839	1.34695	1.17639
14	3	15	39	31.5	30	44	1.05	0.886364	0.0484199	-0.121286	-0.169706	-0.510214	0.0520255	0.0841073	0.00731762	0.0186002	4.91747	3.98458	-0.86385	YEL036C	31.5	38.5	30	48	1.05	0.802083	0.0484199	-0.22219	-0.27061	-0.719388	3	15	0.0694658	0.188846	0.00440034	0.012801	5.42607	4.35823	-1.31586	-0.614801	-1.08985	0.00731762	0.0186002	4.91747	3.98458
9	1	19	216.5	47.75	33	154	1.44697	1.40584	0.365838	0.332187	-0.0336504	-0.61851	0.066957	0.0522584	0.388885	0.437831	0.944472	0.825921	-1.07274	YOL106W	47.75	217	33	156	1.44697	1.39103	0.365838	0.32414	-0.0416975	-0.61415	1	19	0.0528771	0.0516169	0.212861	0.259856	1.54712	1.34763	-1.10548	-0.61633	-1.08911	0.388885	0.437831	0.944472	0.825921
12	1	19	211.25	37	31	148	1.19355	1.42736	0.171523	0.349168	0.177645	-0.640734	0.0768851	0.0888045	0.0190757	0.0367302	3.95934	3.30416	-1.1156	YCR048W	37	238.5	31	163	1.19355	1.46319	0.171523	0.367276	0.195753	-0.59237	1	19	0.116363	0.0918958	0.0435872	0.0683858	3.13299	2.68259	-1.06194	-0.616552	-1.08877	0.0435872	0.0683858	3.13299	2.68259
13	13	5	52.25	30.25	29	160.5	1.0431	0.325545	0.0395864	-1.15066	-1.19024	-0.673571	0.346763	0.34831	0.00632924	0.0168956	5.06258	4.0807	-1.17894	YER143W	30.25	75.75	29	169	1.0431	0.448225	0.0395864	-0.940109	-0.979696	-0.549637	13	5	0.681831	0.60589	0.0638559	0.0941034	2.75113	2.36336	-0.976507	-0.611604	-1.07772	0.0638559	0.0941034	2.75113	2.36336
13	3	10	147.25	38.25	29	160.5	1.31897	0.917445	0.262511	-0.0864114	-0.348922	-0.63791	0.181969	0.151556	0.0312554	0.0534334	3.46556	2.92932	-1.11016	YMR054W	38.25	175	29	169	1.31897	1.0355	0.262511	0.0345606	-0.22795	-0.583129	3	10	0.183905	0.129459	0.0893495	0.123895	2.4152	2.08832	-1.04346	-0.610519	-1.07681	0.0893495	0.123895	2.4152	2.08832
13	4	21	27.5	29.5	29	160.5	1.01724	0.17134	0.0154809	-1.76565	-1.78113	-0.689413	0.0969201	0.101781	4.42976e-05	0.000946433	10.0246	6.96281	-1.2095	blank	29.5	39	29	169	1.01724	0.230769	0.0154809	-1.4678	-1.48328	-0.5315	4	21	0.068659	0.0735448	2.72875e-05	0.000786556	10.5091	7.14785	-0.94025	-0.610457	-1.07487	4.42976e-05	0.000946433	10.0246	6.96281
14	2	9	75.25	41.5	30	44	1.38333	1.71023	0.32326	0.535898	0.212637	-0.569675	0.0904024	0.084556	0.0181763	0.0353531	4.00763	3.34237	-0.978542	YHR010W	41.5	69	30	48	1.38333	1.4375	0.32326	0.362853	0.0395926	-0.646009	2	9	0.0661751	0.0822071	0.317404	0.368068	1.14758	0.999486	-1.16917	-0.607842	-1.07385	0.317404	0.368068	1.14758	0.999486
12	5	19	119.75	55	31	148	1.77419	0.809122	0.573263	-0.212506	-0.785769	-0.663844	0.0466764	0.113129	5.75984e-05	0.00102012	9.76202	6.88784	-1.16018	YLR358C	55	141.5	31	163	1.77419	0.868098	0.573263	-0.142106	-0.71537	-0.553818	5	19	0.0441773	0.110507	6.46991e-05	0.00118768	9.64576	6.73575	-0.984867	-0.608831	-1.07252	6.46991e-05	0.00118768	9.64576	6.73575
5	1	23	237	36.25	28	151	1.29464	1.56954	0.243241	0.441908	0.198667	-0.575367	0.0625214	0.118723	0.00788259	0.0195826	4.8431	3.93311	-0.98952	YLR172C	36.25	213.5	28	168	1.29464	1.27083	0.243241	0.231514	-0.0117269	-0.638599	1	23	0.0731513	0.101697	0.769534	0.801126	0.26197	0.221737	-1.15435	-0.606983	-1.07194	0.769534	0.801126	0.26197	0.221737
12	3	19	98	29	31	148	0.935484	0.662162	-0.0704507	-0.412429	-0.341978	-0.672972	0.0797348	0.130747	0.00333027	0.011134	5.7047	4.49775	-1.17779	YBR191W	29	116.5	31	163	0.935484	0.714724	-0.0704507	-0.33596	-0.265509	-0.539831	3	19	0.110157	0.166004	0.0170091	0.0331668	4.07401	3.40621	-0.956903	-0.606401	-1.06734	0.0170091	0.0331668	4.07401	3.40621
7	2	7	142.75	68	31	162	2.19355	0.881173	0.78426	-0.126837	-0.911097	-0.729788	0.0787571	0.0610488	0.000176865	0.00183558	8.64012	6.3004	-1.28738	YBL006C	68	174.75	31	163	2.19355	1.07209	0.78426	0.0693513	-0.714909	-0.481757	2	7	0.0806566	0.0758204	0.000391377	0.00280069	7.84584	5.87789	-0.840808	-0.605772	-1.06409	0.000391377	0.00280069	7.84584	5.87789
9	2	17	67	29.5	33	154	0.893939	0.435065	-0.112261	-0.832943	-0.720682	-0.579542	0.0293594	0.023293	1.86098e-05	0.000639815	10.8918	7.35433	-0.997574	YPR045C	29.5	62.75	33	156	0.893939	0.402244	-0.112261	-0.914133	-0.801872	-0.621834	2	17	0.107354	0.114035	0.000650976	0.00379983	7.33704	5.5728	-1.12084	-0.600688	-1.05921	0.000650976	0.00379983	7.33704	5.5728
5	9	21	61.25	23.75	28	151	0.848214	0.405629	-0.164791	-0.931444	-0.766654	-0.801222	0.299353	0.263591	0.0144057	0.0299942	4.24013	3.50675	-1.42516	YKL006W	23.75	106	28	168	0.848214	0.630952	-0.164791	-0.460592	-0.295801	-0.404156	9	21	0.00969521	0.0120329	9.69687e-06	0.000554838	11.5437	7.49683	-0.685675	-0.602689	-1.05542	0.0144057	0.0299942	4.24013	3.50675
10	3	22	103.25	31	29	148	1.06897	0.697635	0.0656486	-0.441806	-0.507454	-0.517421	0.492226	0.463714	0.13126	0.171067	2.03058	1.7657	-0.877752	YJR144W	31	84.75	29	172	1.06897	0.492733	0.0656486	-0.75813	-0.823779	-0.673867	3	22	0.365702	0.325128	0.020427	0.0380408	3.8909	3.2691	-1.22486	-0.595644	-1.0513	0.13126	0.171067	2.03058	1.7657
8	9	18	55	23.5	32	160	0.734375	0.34375	-0.312602	-1.09919	-0.786592	-0.620088	0.195181	0.197531	0.00398921	0.0125403	5.52416	4.37881	-1.07578	YDR335W	23.5	66.75	32	164	0.734375	0.407012	-0.312602	-0.902804	-0.590203	-0.57321	9	18	0.0398992	0.0126962	8.48179e-05	0.00129173	9.375	6.65177	-1.02363	-0.596649	-1.04971	0.00398921	0.0125403	5.52416	4.37881
5	1	24	308	47	28	151	1.67857	2.03974	0.496473	0.698704	0.202231	-0.653204	0.157215	0.134832	0.0823024	0.11523	2.49736	2.16083	-1.13966	YKL074C	47	342	28	168	1.67857	2.03571	0.496473	0.70293	0.206457	-0.538659	1	24	0.116383	0.110482	0.0381479	0.0617535	3.26628	2.78461	-0.954562	-0.595932	-1.04711	0.0823024	0.11523	2.49736	2.16083
10	12	2	108.5	28.5	29	148	0.982759	0.733108	-0.0216241	-0.312646	-0.291022	-0.514865	0.126324	0.109099	0.0192273	0.0369692	3.95143	3.29767	-0.872821	YDL151C	28.5	113.5	29	172	0.982759	0.659884	-0.0216241	-0.416959	-0.395335	-0.669568	12	2	0.109799	0.0876192	0.00551976	0.0149794	5.19942	4.20108	-1.21626	-0.592216	-1.04454	0.0192273	0.0369692	3.95143	3.29767
10	7	8	94.5	37.5	29	148	1.2931	0.638514	0.254338	-0.450546	-0.704884	-0.544267	0.133445	0.123935	0.00181176	0.00748657	6.31346	4.89464	-0.929533	YDL191W	37.5	97	29	172	1.2931	0.563953	0.254338	-0.576843	-0.831181	-0.638944	7	8	0.178942	0.168694	0.00264001	0.00923978	5.93697	4.68424	-1.15504	-0.591605	-1.04229	0.00264001	0.00923978	5.93697	4.68424
14	3	19	123.5	58.75	30	44	1.95833	2.80682	0.671697	1.03196	0.360264	-0.660907	0.0447788	0.0725803	0.000522073	0.00330974	7.5577	5.71088	-1.15452	YDR138W	58.75	151	30	48	1.95833	3.14583	0.671697	1.14556	0.473864	-0.525956	3	19	0.0673732	0.0846195	0.000778099	0.00427689	7.15866	5.45453	-0.929167	-0.593432	-1.04184	0.000778099	0.00427689	7.15866	5.45453
14	6	2	71.5	24	30	44	0.8	1.625	-0.242628	0.4851	0.727728	-0.570458	0.202588	0.158417	0.00555675	0.0153668	5.19274	4.17554	-0.980051	YBL093C	24	82.25	30	48	0.8	1.71354	-0.242628	0.538511	0.781139	-0.61164	6	2	0.235237	0.208366	0.00695589	0.0175398	4.96817	4.04328	-1.10046	-0.591049	-1.04025	0.00695589	0.0175398	4.96817	4.04328
14	5	5	127	245.25	30	44	8.175	2.88636	1.13855	1.05973	-0.0788238	-0.608059	1.45747	1.4103	0.920693	0.930035	0.0826287	0.0725332	-1.05258	YPR131C	245.25	152	30	48	8.175	3.16667	1.13855	1.15264	0.014083	-0.571852	5	5	1.46753	1.43698	0.985892	0.988321	0.014208	0.0117477	-1.02092	-0.589956	-1.03675	0.985892	0.988321	0.014208	0.0117477
8	16	15	217.25	273.25	32	160	8.53906	1.35781	0.794986	0.299995	-0.494991	-0.572644	1.67327	1.66926	0.595712	0.638084	0.517999	0.449285	-0.984268	YGR268C	273.25	221.5	32	164	8.53906	1.35061	0.794986	0.287541	-0.507445	-0.60506	16	15	1.66534	1.64764	0.5853	0.629566	0.535631	0.462724	-1.0873	-0.588852	-1.03579	0.595712	0.638084	0.517999	0.449285
5	10	1	152.75	41.5	28	151	1.48214	1.01159	0.393126	0.00301604	-0.39011	-0.69623	0.180796	0.0484496	0.0229201	0.042126	3.77574	3.16709	-1.22265	YGR096W	41.5	242	28	168	1.48214	1.44048	0.393126	0.360432	-0.0326938	-0.481944	10	1	0.13607	0.0843183	0.663706	0.704041	0.409917	0.350918	-0.841182	-0.589087	-1.03191	0.663706	0.704041	0.409917	0.350918
12	1	11	165	34	31	148	1.09677	1.11486	0.0877338	0.106214	0.0184802	-0.610487	0.0446053	0.0457256	0.468092	0.516197	0.759091	0.661266	-1.05726	YCR032W	34	179.75	31	163	1.09677	1.10276	0.0877338	0.0904737	0.00273984	-0.559745	1	11	0.0808761	0.0887392	0.950244	0.957906	0.0510361	0.0430054	-0.996715	-0.585116	-1.02699	0.950244	0.957906	0.0510361	0.0430054
14	5	22	70.25	36.75	30	44	1.225	1.59659	0.199932	0.466247	0.266315	-0.538838	0.12018	0.0676984	0.0213457	0.0398314	3.84691	3.2231	-0.919061	YGR252W	36.75	74	30	48	1.225	1.54167	0.199932	0.432021	0.232089	-0.628005	5	22	0.129749	0.0874227	0.0373522	0.0607396	3.28736	2.80116	-1.13317	-0.583422	-1.02612	0.0373522	0.0607396	3.28736	2.80116
8	12	10	60	21.75	32	160	0.679688	0.375	-0.387925	-0.981035	-0.59311	-0.565448	0.0920151	0.0841952	0.00100745	0.00510467	6.90033	5.2776	-0.970388	YMR077C	21.75	56.75	32	164	0.679688	0.346037	-0.387925	-1.06147	-0.673549	-0.600889	12	10	0.0944853	0.101684	0.000747702	0.00417409	7.19851	5.47886	-1.07896	-0.583168	-1.02468	0.00100745	0.00510467	6.90033	5.2776
12	7	2	150.5	28	31	148	0.903226	1.01689	-0.120534	0.0164599	0.136994	-0.411705	0.242598	0.177582	0.34088	0.390907	1.07622	0.939286	-0.673841	YKR094C	28	146	31	163	0.903226	0.895706	-0.120534	-0.11317	0.00736401	-0.743713	7	2	0.291601	0.137346	0.962893	0.969747	0.0378133	0.0307197	-1.36449	-0.577709	-1.01916	0.962893	0.969747	0.0378133	0.0307197
13	3	24	242	40.75	29	160.5	1.40517	1.50779	0.323515	0.401321	0.0778066	-0.523126	0.336393	0.228131	0.675144	0.710427	0.39283	0.341889	-0.888756	YJR044C	40.75	242.75	29	169	1.40517	1.43639	0.323515	0.359827	0.0363124	-0.63587	3	24	0.258817	0.201996	0.797253	0.825348	0.226583	0.19195	-1.1489	-0.579498	-1.01883	0.797253	0.825348	0.226583	0.19195
4	11	11	75.75	29.5	34	152	0.867647	0.498355	-0.142689	-0.697831	-0.555142	-0.383898	0.055218	0.0417964	0.000268879	0.00227636	8.22125	6.08518	-0.620206	YER083C	29.5	46.25	34	148	0.867647	0.3125	-0.142689	-1.16377	-1.02108	-0.766962	11	11	0.0756637	0.0643303	0.000111616	0.00143552	9.10044	6.54623	-1.41096	-0.57543	-1.01559	0.000268879	0.00227636	8.22125	6.08518
7	11	24	106.75	26.75	31	162	0.862903	0.658951	-0.167539	-0.433185	-0.265646	-0.767651	0.239923	0.264811	0.113631	0.150973	2.1748	1.89065	-1.36041	YGR220C	26.75	155.75	31	163	0.862903	0.955521	-0.167539	-0.0528701	0.114669	-0.395258	11	24	0.158848	0.192141	0.244527	0.292975	1.40843	1.22767	-0.667886	-0.581455	-1.01415	0.244527	0.292975	1.40843	1.22767
14	2	18	78.25	30.5	30	44	1.01667	1.77841	0.0153522	0.537152	0.5218	-0.690928	0.348016	0.330173	0.0577281	0.0860638	2.85201	2.45267	-1.21242	YOR369C	30.5	100.25	30	48	1.01667	2.08854	0.0153522	0.680912	0.66556	-0.467723	2	18	0.419707	0.412502	0.0504206	0.0772915	2.98735	2.56017	-0.812752	-0.579326	-1.01259	0.0577281	0.0860638	2.85201	2.45267
13	10	2	170.75	35.5	29	160.5	1.22414	1.06386	0.19774	0.0612099	-0.136531	-0.45141	0.151719	0.0844676	0.169716	0.212729	1.77363	1.54774	-0.750425	YMR097C	35.5	137	29	169	1.22414	0.810651	0.19774	-0.210245	-0.407986	-0.697215	10	2	0.111358	0.072567	0.00525092	0.0145328	5.24935	4.23134	-1.27153	-0.574312	-1.01098	0.169716	0.212729	1.77363	1.54774
1	13	6	103.75	32.5	31	157	1.04839	0.660828	0.0468903	-0.416034	-0.462925	-0.596958	0.0840358	0.0696914	0.00160144	0.00686416	6.43685	4.98144	-1.03117	YLR089C	32.5	113.5	31	158	1.04839	0.718354	0.0468903	-0.330995	-0.377885	-0.55361	13	6	0.0528178	0.0545603	0.000739707	0.00414236	7.20926	5.48649	-0.98445	-0.575284	-1.00781	0.00160144	0.00686416	6.43685	4.98144
11	13	20	85	25.25	29	156	0.87069	0.544872	-0.139786	-0.608857	-0.469071	-0.521073	0.0531949	0.0549294	0.000397438	0.00278369	7.83047	5.88398	-0.884795	YNL069C	25.25	84.5	29	170	0.87069	0.497059	-0.139786	-0.699931	-0.560145	-0.626177	13	20	0.0531913	0.0580754	0.000234146	0.00209795	8.35957	6.1668	-1.12952	-0.573625	-1.00716	0.000397438	0.00278369	7.83047	5.88398
12	10	4	114.75	41.25	31	148	1.33065	0.775338	0.285155	-0.254502	-0.539657	-0.471268	0.040047	0.127096	0.000112096	0.00144169	9.09616	6.54194	-0.788729	YDR495C	41.25	110.25	31	163	1.33065	0.67638	0.285155	-0.392984	-0.678139	-0.67389	10	4	0.0966014	0.144122	0.000782526	0.00428312	7.15298	5.45307	-1.2249	-0.572579	-1.00682	0.000782526	0.00428312	7.15298	5.45307
12	13	17	27.75	18.5	31	148	0.596774	0.1875	-0.527424	-1.6835	-1.15608	-1.01529	0.232016	0.199766	0.00215007	0.00838807	6.14226	4.78094	-1.83807	YNL138W	18.5	81.5	31	163	0.596774	0.5	-0.527424	-0.719747	-0.192323	-0.148039	13	17	0.280997	0.267313	0.264531	0.313725	1.3298	1.15924	-0.173669	-0.581664	-1.00587	0.264531	0.313725	1.3298	1.15924
13	11	7	190.25	250.75	29	160.5	8.64655	1.18536	1.28188	0.169482	-1.1124	-0.596644	1.42681	1.36265	0.216826	0.263187	1.52866	1.33489	-1.03056	YER129W	250.75	248.25	29	169	8.64655	1.46893	1.28188	0.384382	-0.897498	-0.547562	11	7	1.41294	1.36753	0.29352	0.344008	1.22581	1.06709	-0.97236	-0.572103	-1.00146	0.29352	0.344008	1.22581	1.06709
14	5	9	34.25	30.5	30	44	1.01667	0.778409	0.013622	-0.251616	-0.265238	-0.624391	0.135073	0.121271	0.029382	0.0509213	3.52737	2.97747	-1.08408	YBR112C	30.5	42.75	30	48	1.01667	0.890625	0.013622	-0.116425	-0.130047	-0.520368	5	9	0.117894	0.124362	0.11451	0.152453	2.16709	1.8809	-0.917996	-0.57238	-1.00104	0.11451	0.152453	2.16709	1.8809
1	5	17	88.75	29	31	157	0.935484	0.565287	-0.0678833	-0.571808	-0.503924	-0.530173	0.0819086	0.0942587	0.00115623	0.00558965	6.76259	5.18684	-0.902349	YAL026C	29	84.5	31	158	0.935484	0.53481	-0.0678833	-0.628406	-0.560522	-0.607935	5	17	0.0282747	0.0560665	3.53024e-05	0.000881121	10.2516	7.03432	-1.09305	-0.569054	-0.997701	0.00115623	0.00558965	6.76259	5.18684
10	1	18	147.5	35.75	29	148	1.23276	0.996622	0.205907	-0.00761376	-0.213521	-0.587293	0.0325065	0.0496423	0.000952762	0.00494312	6.95615	5.30976	-1.01252	YJR118C	35.75	177	29	172	1.23276	1.02907	0.205907	0.0185551	-0.187352	-0.549738	1	18	0.079243	0.0708552	0.017924	0.0344576	4.02161	3.36802	-0.976709	-0.568516	-0.994617	0.017924	0.0344576	4.02161	3.36802
10	13	3	56.75	25.25	29	148	0.87069	0.383446	-0.141898	-0.959133	-0.817235	-0.623047	0.0813979	0.0546603	0.000269969	0.00227842	8.2172	6.08427	-1.08149	YGL214W	25.25	74.25	29	172	0.87069	0.431686	-0.141898	-0.841159	-0.699261	-0.514927	13	3	0.11867	0.117782	0.00131323	0.00598806	6.63527	5.11799	-0.907118	-0.568987	-0.994303	0.00131323	0.00598806	6.63527	5.11799
2	2	1	227.5	32	30	152	1.06667	1.49671	0.0537599	0.390148	0.336388	0.252497	0.0829573	0.130899	0.00391875	0.0124217	5.54198	4.38831	0.607306	YOR088W	32	97.75	30	150	1.06667	0.651667	0.0537599	-2.37681	-2.43057	-1.35559	2	1	2.87826	2.41018	0.189817	0.235508	1.66169	1.44601	-2.5877	-0.551547	-0.990197	0.189817	0.235508	1.66169	1.44601
14	2	22	145.25	47.75	30	44	1.59167	3.30114	0.464306	1.19419	0.729885	-0.498427	0.0425952	0.0810295	5.46222e-05	0.00101783	9.81507	6.89008	-0.841116	YGR257C	47.75	129.25	30	48	1.59167	2.69271	0.464306	0.989292	0.524986	-0.630389	2	22	0.0609736	0.089731	0.000426692	0.00293713	7.75945	5.83032	-1.13794	-0.564408	-0.989527	0.000426692	0.00293713	7.75945	5.83032
3	16	14	126	38.75	31	152	1.25	0.828947	0.218127	-0.206477	-0.424604	-0.636254	0.126433	0.094359	0.00673593	0.0176302	5.0003	4.03814	-1.10696	YEL061C	38.75	133.5	31	150.5	1.25	0.887043	0.218127	-0.133548	-0.351675	-0.494812	16	14	0.0798162	0.05111	0.00307931	0.0101964	5.78305	4.58572	-0.866906	-0.565533	-0.986934	0.00673593	0.0176302	5.0003	4.03814
8	3	15	81.25	30	32	160	0.9375	0.507812	-0.067329	-0.678827	-0.611498	-0.505582	0.12629	0.183057	0.00233818	0.0088335	6.05838	4.7292	-0.854915	YNL148C	30	76.25	32	164	0.9375	0.464939	-0.067329	-0.766077	-0.698748	-0.620067	3	15	0.0879587	0.152475	0.00054212	0.00339283	7.52002	5.68609	-1.11731	-0.562824	-0.98611	0.00233818	0.0088335	6.05838	4.7292
11	5	12	97	36	29	156	1.24138	0.621795	0.213768	-0.475333	-0.6891	-0.531448	0.0626197	0.0680171	0.000205328	0.00196764	8.4909	6.23092	-0.904807	YBR048W	36	93.25	29	170	1.24138	0.548529	0.213768	-0.600785	-0.814553	-0.589908	5	12	0.0673504	0.0720482	0.000154874	0.00166854	8.7729	6.39581	-1.05701	-0.560678	-0.980911	0.000205328	0.00196764	8.4909	6.23092
4	11	6	94.5	40.75	34	152	1.19853	0.621711	0.179861	-0.475351	-0.655211	-0.629077	0.0674321	0.0651638	0.000297654	0.00237065	8.11958	6.04459	-1.09312	YHL031C	40.75	98.25	34	148	1.19853	0.663851	0.179861	-0.409784	-0.589645	-0.490038	11	6	0.0425066	0.0433226	0.00010279	0.00138844	9.18282	6.57958	-0.857363	-0.559558	-0.975241	0.000297654	0.00237065	8.11958	6.04459
14	6	9	37	31.75	30	44	1.05833	0.840909	0.0538898	-0.174186	-0.228076	-0.690669	0.107304	0.0943262	0.0238561	0.0434453	3.73571	3.13625	-1.21192	YBR112C	31.75	55.5	30	48	1.05833	1.15625	0.0538898	0.109224	0.0553344	-0.430337	6	9	0.395771	0.345319	0.797934	0.825802	0.22573	0.1914	-0.738013	-0.560503	-0.974967	0.797934	0.825802	0.22573	0.1914
14	11	24	42.75	29.5	30	44	0.983333	0.971591	-0.0199185	-0.0321976	-0.012279	-0.529486	0.179564	0.121619	0.899879	0.911751	0.105495	0.0923888	-0.901022	blank	29.5	40.5	30	48	0.983333	0.84375	-0.0199185	-0.175637	-0.155719	-0.58418	11	24	0.138139	0.124615	0.109478	0.146968	2.21203	1.91754	-1.04556	-0.556833	-0.973293	0.899879	0.911751	0.105495	0.0923888
11	4	22	82.5	25.25	29	156	0.87069	0.528846	-0.138615	-0.637225	-0.49861	-0.513157	0.0258914	0.0129733	3.85044e-05	0.00088073	10.1647	7.03476	-0.869527	YGR092W	25.25	82.5	29	170	0.87069	0.485294	-0.138615	-0.732855	-0.59424	-0.599208	4	22	0.156195	0.106466	0.0047112	0.0134577	5.35781	4.3082	-1.0756	-0.556182	-0.972566	0.0047112	0.0134577	5.35781	4.3082
12	5	18	86.75	28	31	148	0.903226	0.586149	-0.103796	-0.536085	-0.432289	-0.564173	0.120215	0.190283	0.00553994	0.0153282	5.19577	4.17806	-0.96793	YJL101C	28	90.5	31	163	0.903226	0.555215	-0.103796	-0.589027	-0.48523	-0.549124	5	18	0.109739	0.148374	0.00304773	0.0101265	5.79336	4.5926	-0.975482	-0.556649	-0.971706	0.00553994	0.0153282	5.19577	4.17806
12	4	10	121.25	40.75	31	148	1.31452	0.819257	0.271427	-0.199381	-0.470808	-0.594412	0.076225	0.0458534	0.00114285	0.00556016	6.77423	5.19213	-1.02626	YDR450W	40.75	130.75	31	163	1.31452	0.802147	0.271427	-0.220797	-0.492224	-0.515672	4	10	0.0780629	0.0665173	0.00107518	0.00524128	6.83526	5.25119	-0.908608	-0.555042	-0.967432	0.00114285	0.00556016	6.77423	5.19213
9	6	4	53	35	33	154	1.06061	0.344156	0.0586363	-1.06898	-1.12762	-0.550055	0.0685341	0.0449121	6.16836e-05	0.00105273	9.69349	6.85637	-0.940698	YHL011C	35	52.75	33	156	1.06061	0.338141	0.0586363	-1.08525	-1.14388	-0.555406	6	4	0.059125	0.040521	3.79756e-05	0.000915501	10.1786	6.99604	-0.988041	-0.552731	-0.964369	6.16836e-05	0.00105273	9.69349	6.85637
12	2	20	158.75	32	31	148	1.03226	1.07264	0.0302174	0.0681737	0.0379563	-0.546344	0.0637285	0.0472283	0.319234	0.369907	1.14183	0.994504	-0.93354	YDR440W	32	174.25	31	163	1.03226	1.06902	0.0302174	0.0662968	0.0360793	-0.5587	2	20	0.0571363	0.0665795	0.295852	0.346212	1.2179	1.0607	-0.994624	-0.552522	-0.964082	0.319234	0.369907	1.14183	0.994504
5	8	1	168.25	39.25	28	151	1.40179	1.11424	0.336559	0.108028	-0.228531	-0.542811	0.0704917	0.185356	0.00744675	0.0188129	4.89998	3.97322	-0.926724	YGR071C	39.25	222.5	28	168	1.40179	1.3244	0.336559	0.273056	-0.0635028	-0.561539	8	1	0.14892	0.0762634	0.456424	0.505403	0.784334	0.682399	-1.0003	-0.552175	-0.963512	0.456424	0.505403	0.784334	0.682399
3	6	17	72.25	26.5	31	152	0.854839	0.475329	-0.160371	-0.776686	-0.616314	-0.684945	0.348485	0.314086	0.0384432	0.0621754	3.25857	2.7778	-1.20088	YDR108W	26.5	98.5	31	150.5	0.854839	0.654485	-0.160371	-0.424675	-0.264304	-0.419794	6	17	0.0958085	0.0933332	0.0117265	0.0253484	4.44591	3.67504	-0.716937	-0.552369	-0.958908	0.0384432	0.0621754	3.25857	2.7778
10	9	23	100.5	25.75	29	148	0.887931	0.679054	-0.122658	-0.387468	-0.264811	-0.432955	0.0734668	0.0848755	0.00550241	0.0152637	5.20257	4.18228	-0.714829	YAL012W	25.75	93.5	29	172	0.887931	0.543605	-0.122658	-0.609918	-0.48726	-0.659334	9	23	0.117195	0.127854	0.00364474	0.0113092	5.61447	4.48214	-1.1958	-0.546144	-0.955316	0.00550241	0.0152637	5.20257	4.18228
7	10	12	90.75	25.75	31	162	0.830645	0.560185	-0.190724	-0.708058	-0.517333	-0.560334	0.688304	0.658883	0.229814	0.277325	1.47048	1.28257	-0.960524	YNL236W	25.75	89	31	163	0.830645	0.546012	-0.190724	-0.654437	-0.463713	-0.535859	10	12	0.434678	0.409397	0.122594	0.16139	2.09888	1.82393	-0.948964	-0.548097	-0.954744	0.229814	0.277325	1.47048	1.28257
14	1	10	83.25	48.5	30	44	1.61667	1.89205	0.478563	0.633856	0.155292	-0.502376	0.0639307	0.0826167	0.0166527	0.0332486	4.09518	3.40374	-0.848732	YHR010W	48.5	78.5	30	48	1.61667	1.63542	0.478563	0.48939	0.0108271	-0.591454	1	10	0.0321249	0.0969769	0.548562	0.593429	0.600455	0.521838	-1.0601	-0.546915	-0.954418	0.548562	0.593429	0.600455	0.521838
11	4	19	166.75	48	29	156	1.65517	1.06891	0.503797	0.0664121	-0.437385	-0.661811	0.0201565	0.0478527	2.6928e-05	0.000753983	10.5223	7.19014	-1.15626	YIL141W	48	227.75	29	170	1.65517	1.33971	0.503797	0.292415	-0.211382	-0.437037	4	19	0.00896837	0.0382939	2.10192e-05	0.000744486	10.7701	7.20282	-0.751408	-0.549424	-0.953834	2.6928e-05	0.000753983	10.5223	7.19014
14	16	2	50	33.5	30	44	1.11667	1.13636	0.103052	0.125115	0.0220627	-0.484592	0.0844139	0.146078	0.637313	0.676178	0.450494	0.391298	-0.81443	blank	33.5	50.25	30	48	1.11667	1.04688	0.103052	0.0447834	-0.0582685	-0.607367	16	2	0.143868	0.24934	0.477213	0.525502	0.739792	0.643402	-1.09192	-0.54598	-0.953173	0.637313	0.676178	0.450494	0.391298
13	14	10	38.5	31	29	160.5	1.06897	0.239875	0.0646059	-1.4344	-1.49901	-0.522005	0.157646	0.164956	0.000317478	0.00246286	8.0551	6.00643	-0.886593	YOR331C	31	36.75	29	169	1.06897	0.217456	0.0646059	-1.56505	-1.62966	-0.570153	14	10	0.314027	0.26044	0.00190839	0.00759399	6.2615	4.8804	-1.01752	-0.546079	-0.952057	0.00190839	0.00759399	6.2615	4.8804
11	1	24	123.25	19.75	29	156	0.681034	0.790064	-0.434461	-0.257877	0.176584	-0.251228	0.587167	0.406493	0.589935	0.633411	0.527743	0.456636	-0.364304	YBR026C	19.75	70.25	29	170	0.681034	0.413235	-0.434461	-0.996846	-0.562385	-0.831273	1	24	0.895626	0.651312	0.298077	0.348286	1.2104	1.05473	-1.53953	-0.54125	-0.951916	0.589935	0.633411	0.527743	0.456636
5	13	9	90.25	31.5	28	151	1.125	0.597682	0.11637	-0.515664	-0.632034	-0.442819	0.0172999	0.0651914	5.64937e-06	0.000475728	12.084	7.65066	-0.733856	YKL037W	31.5	78.5	28	168	1.125	0.467262	0.11637	-0.761204	-0.877574	-0.639932	13	9	0.0907475	0.13681	0.000301904	0.00241946	8.1054	6.02421	-1.15702	-0.541376	-0.945437	0.000301904	0.00241946	8.1054	6.02421
14	6	22	69.75	30.25	30	44	1.00833	1.58523	0.00630139	0.457792	0.451491	-0.457102	0.158797	0.179629	0.0107798	0.0244111	4.53009	3.71272	-0.761406	YGR252W	30.25	67.25	30	48	1.00833	1.40104	0.00630139	0.336694	0.330392	-0.625052	6	22	0.0634499	0.0889223	0.00188953	0.00757502	6.27143	4.8829	-1.12727	-0.541077	-0.944338	0.0107798	0.0244111	4.53009	3.71272
8	1	1	155	30.75	32	160	0.960938	0.96875	-0.0428367	-0.0893698	-0.0465331	-0.114559	0.30976	0.288137	0.783454	0.80966	0.244043	0.211141	-0.100691	YNL177C	30.75	65.75	32	164	0.960938	0.400915	-0.0428367	-1.03385	-0.991008	-0.951738	1	1	0.562056	0.598898	0.03874	0.0624673	3.25088	2.77311	-1.78035	-0.533149	-0.940522	0.783454	0.80966	0.244043	0.211141
1	4	15	102	25	31	157	0.806452	0.649682	-0.216717	-0.439694	-0.222978	-0.488567	0.137877	0.151884	0.0480534	0.0743358	3.03544	2.59916	-0.822096	YML063W	25	94.75	31	158	0.806452	0.599684	-0.216717	-0.521129	-0.304413	-0.590805	4	15	0.179009	0.180457	0.0424275	0.0670656	3.15996	2.70208	-1.05881	-0.539686	-0.940452	0.0480534	0.0743358	3.03544	2.59916
7	3	13	81.75	35	31	162	1.12903	0.50463	0.118994	-0.689918	-0.808912	-0.584978	0.071754	0.0713857	0.00019105	0.00190201	8.56297	6.26484	-1.00806	YPL042C	35	88.25	31	163	1.12903	0.541411	0.118994	-0.619558	-0.738552	-0.497548	3	13	0.144145	0.107564	0.00198129	0.00773523	6.22401	4.86197	-0.872375	-0.541263	-0.940217	0.00198129	0.00773523	6.22401	4.86197
1	15	22	120.5	32.5	31	157	1.04839	0.767516	0.0449275	-0.273003	-0.317931	-0.374473	0.138072	0.146092	0.0192526	0.0369914	3.95011	3.29707	-0.602025	YLR114C	32.5	91	31	158	1.04839	0.575949	0.0449275	-0.567842	-0.61277	-0.699359	15	22	0.134792	0.157676	0.00281114	0.0096443	5.87417	4.64139	-1.27582	-0.536916	-0.938922	0.0192526	0.0369914	3.95011	3.29707
11	12	1	119.5	34.5	29	156	1.18966	0.766026	0.168057	-0.267617	-0.435674	-0.643251	0.109571	0.0526798	0.00414757	0.012901	5.48523	4.35045	-1.12046	YNL052W	34.5	198.5	29	170	1.18966	1.16765	0.168057	0.135524	-0.0325336	-0.438373	12	1	0.123484	0.109449	0.634722	0.676769	0.454568	0.390426	-0.754078	-0.540812	-0.937268	0.634722	0.676769	0.454568	0.390426
13	3	18	153	24.75	29	160.5	0.853448	0.953271	-0.161138	-0.048888	0.11225	-0.528578	0.110047	0.133663	0.134042	0.174229	2.0096	1.74739	-0.899272	YMR058W	24.75	167.25	29	169	0.853448	0.989645	-0.161138	-0.0118036	0.149334	-0.547533	3	18	0.103918	0.133579	0.0638375	0.0941022	2.75141	2.36337	-0.972301	-0.538056	-0.935787	0.134042	0.174229	2.0096	1.74739
2	5	21	121.75	38	30	152	1.26667	0.800987	0.234559	-0.22212	-0.456679	-0.576865	0.0503178	0.0625489	0.000364744	0.00267388	7.91631	5.92422	-0.99241	YMR294W	38	133	30	150	1.26667	0.886667	0.234559	-0.121022	-0.35558	-0.499495	5	21	0.0578727	0.0828382	0.00116073	0.00550272	6.75871	5.20251	-0.876267	-0.53818	-0.934339	0.00116073	0.00550272	6.75871	5.20251
13	11	1	247	24	29	160.5	0.827586	1.53894	-0.192008	0.427886	0.619894	-0.444137	0.087914	0.190408	0.000772317	0.00424972	7.16612	5.4609	-0.736397	YER123W	24	302	29	169	0.827586	1.78698	-0.192008	0.57214	0.764148	-0.622682	11	1	0.10239	0.126475	0.000652601	0.00380519	7.33454	5.57139	-1.12253	-0.53341	-0.929465	0.000772317	0.00424972	7.16612	5.4609
13	6	1	43	10.5	29	160.5	0.362069	0.267913	-1.06272	-1.32711	-0.264389	-0.425968	0.329518	0.341276	0.206902	0.252223	1.57551	1.37744	-0.701353	blank	10.5	49.25	29	169	0.362069	0.29142	-1.06272	-1.23531	-0.172594	-0.638091	6	1	0.333971	0.286182	0.377347	0.428973	0.974591	0.84636	-1.15334	-0.532029	-0.927344	0.377347	0.428973	0.974591	0.84636
11	12	12	109.5	39.75	29	156	1.37069	0.701923	0.31444	-0.354357	-0.668796	-0.421381	0.0511336	0.0673079	0.000122557	0.00147765	9.00693	6.5173	-0.692505	YKR027W	39.75	94.5	29	170	1.37069	0.555882	0.31444	-0.589792	-0.904231	-0.639614	12	12	0.125852	0.123728	0.000730466	0.00410772	7.22183	5.49489	-1.15638	-0.530498	-0.924443	0.000730466	0.00410772	7.22183	5.49489
13	4	23	28	33.75	29	160.5	1.16379	0.174455	0.151385	-1.74865	-1.90003	-0.570633	0.0948908	0.0958159	3.42606e-05	0.000825943	10.2815	7.09899	-0.98039	blank	33.75	36.25	29	169	1.16379	0.214497	0.151385	-1.53991	-1.69129	-0.495503	4	23	0.0540567	0.0382447	8.99237e-06	0.000554838	11.6191	7.49683	-0.868287	-0.533068	-0.924339	3.42606e-05	0.000825943	10.2815	7.09899
4	14	16	62.25	24	34	152	0.705882	0.409539	-0.350483	-0.895917	-0.545433	-0.610281	0.0376267	0.0475984	9.01132e-05	0.00128866	9.31444	6.65415	-1.05687	YLR451W	24	76.75	34	148	0.705882	0.518581	-0.350483	-0.657357	-0.306873	-0.45596	14	16	0.0754796	0.0639736	0.00388899	0.011739	5.54961	4.44484	-0.789236	-0.53312	-0.92305	0.00388899	0.011739	5.54961	4.44484
14	2	21	143.25	41.75	30	44	1.39167	3.25568	0.330157	1.17976	0.849601	-0.481717	0.0646926	0.0603271	0.00012107	0.00146924	9.01914	6.52301	-0.808884	YGR257C	41.75	134.5	30	48	1.39167	2.80208	0.330157	1.02996	0.6998	-0.579623	2	21	0.0516366	0.0706931	0.000110207	0.00143109	9.11315	6.54932	-1.03645	-0.53067	-0.922668	0.00012107	0.00146924	9.01914	6.52301
14	10	4	40.75	36	30	44	1.2	0.926136	0.181118	-0.0769395	-0.258057	-0.523795	0.0783543	0.111555	0.00712049	0.0182174	4.94478	4.00538	-0.890046	blank	36	45	30	48	1.2	0.9375	0.181118	-0.0649037	-0.246022	-0.538949	10	4	0.0505275	0.0807911	0.00230037	0.0085465	6.07469	4.76223	-0.955141	-0.531372	-0.922594	0.00712049	0.0182174	4.94478	4.00538
14	1	8	34.75	24.25	30	44	0.808333	0.789773	-0.224485	-0.261554	-0.0370684	-0.567933	0.14222	0.167748	0.638205	0.676857	0.449096	0.390295	-0.975182	YEL029C	24.25	38.5	30	48	0.808333	0.802083	-0.224485	-0.223674	0.000811559	-0.496095	1	8	0.109179	0.0961694	0.989072	0.990546	0.0109881	0.00949891	-0.869471	-0.532014	-0.922326	0.989072	0.990546	0.0109881	0.00949891
4	7	20	59.25	35.75	34	152	1.05147	0.389803	0.0501157	-0.977406	-1.02752	-0.782893	0.319927	0.315335	0.00764734	0.0191219	4.8734	3.95692	-1.38981	YGR215W	35.75	106.25	34	148	1.05147	0.717905	0.0501157	-0.331782	-0.381898	-0.287677	7	20	0.0362218	0.0349617	0.000233317	0.00209795	8.36311	6.1668	-0.452821	-0.535285	-0.921314	0.00764734	0.0191219	4.8734	3.95692
12	2	22	158.5	31.75	31	148	1.02419	1.07095	0.000427075	0.0680875	0.0676605	-0.398672	0.265459	0.252564	0.645352	0.68309	0.437959	0.381129	-0.648702	YDR441C	31.75	137.25	31	163	1.02419	0.842025	0.000427075	-0.172497	-0.172924	-0.656429	2	22	0.273501	0.243199	0.29535	0.345776	1.21959	1.06197	-1.19	-0.52755	-0.919349	0.645352	0.68309	0.437959	0.381129
1	8	19	72.5	32.5	31	157	1.04839	0.461783	0.0442327	-0.773907	-0.81814	-0.67123	0.0486237	0.0619553	5.76852e-05	0.00102012	9.76051	6.88784	-1.17443	YML026C	32.5	100.5	31	158	1.04839	0.636076	0.0442327	-0.454153	-0.498386	-0.393383	8	19	0.150498	0.183633	0.00701031	0.0176357	4.96037	4.03783	-0.664138	-0.532306	-0.919282	0.00701031	0.0176357	4.96037	4.03783
3	8	19	62.5	25.25	31	152	0.814516	0.411184	-0.208589	-0.891833	-0.683244	-0.636412	0.161669	0.167543	0.00347595	0.0114672	5.66189	4.46827	-1.10727	YDR123C	25.25	90	31	150.5	0.814516	0.598007	-0.208589	-0.514983	-0.306394	-0.426433	8	19	0.090557	0.089476	0.0065944	0.0168541	5.02153	4.08316	-0.730209	-0.531422	-0.918738	0.0065944	0.0168541	5.02153	4.08316
13	15	23	85	34	29	160.5	1.17241	0.529595	0.158632	-0.814464	-0.973096	-0.273445	0.712503	0.670484	0.071851	0.103116	2.63316	2.27191	-0.407157	YER174C	34	64.75	29	169	1.17241	0.383136	0.158632	-1.21104	-1.36967	-0.776467	15	23	0.772434	0.748453	0.0381891	0.0617829	3.26521	2.78413	-1.42997	-0.524956	-0.918561	0.071851	0.103116	2.63316	2.27191
3	15	19	125.5	31.5	31	152	1.01613	0.825658	0.0145873	-0.194629	-0.209216	-0.2487	0.0779231	0.0757973	0.0126434	0.0272976	4.37062	3.60096	-0.359429	YPL104W	31.5	78.75	31	150.5	1.01613	0.523256	0.0145873	-0.655754	-0.670341	-0.799039	15	19	0.110341	0.102518	0.00120009	0.00562975	6.72536	5.17969	-1.47509	-0.523869	-0.917259	0.0126434	0.0272976	4.37062	3.60096
8	16	24	165.25	31	32	160	0.96875	1.03281	-0.0357603	0.0293914	0.0651517	-0.452467	0.102643	0.15378	0.293803	0.34404	1.22485	1.067	-0.752465	YOL093W	31	132	32	164	0.96875	0.804878	-0.0357603	-0.217593	-0.181833	-0.599987	16	24	0.111186	0.189128	0.0467494	0.0724697	3.06295	2.62459	-1.07716	-0.526227	-0.914814	0.293803	0.34404	1.22485	1.067
10	1	21	227.25	149	29	148	5.13793	1.53547	0.872638	0.421646	-0.450991	-0.53832	1.2532	1.19874	0.523688	0.57033	0.646859	0.56154	-0.918062	YLR433C	149	266.75	29	172	5.13793	1.55087	0.872638	0.431687	-0.440951	-0.515738	1	21	1.26619	1.22167	0.536231	0.581792	0.62319	0.541642	-0.908739	-0.527029	-0.913401	0.536231	0.581792	0.62319	0.541642
14	2	17	111.5	30.25	30	44	1.00833	2.53409	0.00568487	0.829605	0.823921	-0.447473	0.606724	0.589874	0.0727969	0.104112	2.62008	2.26229	-0.742832	YOR369C	30.25	89.75	30	48	1.00833	1.86979	0.00568487	0.605739	0.600054	-0.603302	2	17	0.3131	0.296929	0.0312973	0.0531106	3.46422	2.93538	-1.08379	-0.525388	-0.913311	0.0727969	0.104112	2.62008	2.26229
5	1	15	200	31	28	151	1.10714	1.3245	0.0898023	0.270408	0.180606	-0.50263	0.056195	0.0755116	0.00763264	0.0191029	4.87532	3.95791	-0.849223	YLR168C	31	206.25	28	168	1.10714	1.22768	0.0898023	0.195022	0.10522	-0.548724	1	15	0.0865957	0.0893024	0.0933183	0.128471	2.37174	2.05205	-0.974683	-0.525677	-0.911953	0.0933183	0.128471	2.37174	2.05205
12	1	12	220.75	40.5	31	148	1.30645	1.49155	0.260787	0.392406	0.131619	-0.55634	0.0321627	0.0218724	0.00381611	0.0122197	5.56852	4.40471	-0.95282	YOR303W	40.5	248.75	31	163	1.30645	1.52607	0.260787	0.403742	0.142955	-0.495282	1	12	0.115024	0.0765145	0.0888242	0.123326	2.4211	2.09292	-0.867845	-0.525811	-0.910333	0.0888242	0.123326	2.4211	2.09292
12	14	18	60.75	21.75	31	148	0.701613	0.410473	-0.365741	-0.894443	-0.528702	-0.591604	0.122542	0.120825	0.00327335	0.0109849	5.72194	4.51124	-1.02084	YGL104C	21.75	82.25	31	163	0.701613	0.504601	-0.365741	-0.780867	-0.415125	-0.459096	14	18	0.334701	0.322958	0.0892247	0.123754	2.4166	2.08946	-0.795506	-0.52535	-0.908173	0.0892247	0.123754	2.4166	2.08946
5	3	23	103.75	26.25	28	151	0.9375	0.687086	-0.065043	-0.378096	-0.313053	-0.438208	0.104473	0.0770491	0.00930319	0.0219456	4.6774	3.81919	-0.724962	YLR184W	26.25	86.75	28	168	0.9375	0.516369	-0.065043	-0.665479	-0.600436	-0.606268	3	23	0.0904638	0.100624	0.000923851	0.00478019	6.98696	5.34327	-1.08972	-0.522238	-0.907341	0.00930319	0.0219456	4.6774	3.81919
6	7	22	76.75	24.75	30	168	0.825	0.456845	-0.193698	-0.801657	-0.607959	-0.630953	0.182757	0.146428	0.00692052	0.0179428	4.97326	4.02057	-1.09674	YLR418C	24.75	84	30	155.5	0.825	0.540193	-0.193698	-0.618168	-0.42447	-0.418123	7	22	0.119176	0.119645	0.00569409	0.0152981	5.16833	4.18003	-0.713596	-0.524538	-0.905167	0.00692052	0.0179428	4.97326	4.02057
1	11	14	97.5	24	31	157	0.774194	0.621019	-0.262768	-0.478375	-0.215607	-0.33443	0.136568	0.139366	0.0509694	0.0777117	2.97653	2.55475	-0.52479	YLR079W	24	65	31	158	0.774194	0.411392	-0.262768	-0.89064	-0.627872	-0.703985	11	14	0.190971	0.196729	0.00715551	0.0178431	4.93987	4.02614	-1.28507	-0.519208	-0.904928	0.0509694	0.0777117	2.97653	2.55475
14	4	20	111.75	56.5	30	44	1.88333	2.53977	0.628121	0.931476	0.303355	-0.581068	0.103108	0.0739277	0.00979483	0.0227953	4.6259	3.7812	-1.00052	YDR138W	56.5	136.25	30	48	1.88333	2.83854	0.628121	1.04319	0.41507	-0.464168	4	20	0.100074	0.0644115	0.00367044	0.0113347	5.60745	4.47989	-0.805645	-0.522618	-0.903081	0.00979483	0.0227953	4.6259	3.7812
6	11	11	131	31.5	30	168	1.05	0.779762	0.0473772	-0.255565	-0.302942	-0.484985	0.0984744	0.0884213	0.00863855	0.020917	4.75152	3.86719	-0.815187	YJL140W	31.5	106.5	30	155.5	1.05	0.684887	0.0473772	-0.385491	-0.432869	-0.556431	11	11	0.0929673	0.0740401	0.00262157	0.00919345	5.94398	4.68926	-0.99009	-0.520708	-0.902638	0.00863855	0.020917	4.75152	3.86719
2	2	2	161.25	33	30	152	1.1	1.06086	0.0943902	0.0580575	-0.0363327	0.24395	0.0949878	0.110425	0.499946	0.547283	0.693256	0.602789	0.59082	YOL019W	33	117.75	30	150	1.1	0.785	0.0943902	-2.28205	-2.37644	-1.25889	2	2	3.18614	2.73791	0.232578	0.280408	1.45853	1.27151	-2.39439	-0.507471	-0.901783	0.499946	0.547283	0.693256	0.602789
4	10	23	137	41.5	34	152	1.22059	0.901316	0.198523	-0.104446	-0.302969	-0.62421	0.0466845	0.0395365	0.00098742	0.00503518	6.92042	5.29131	-1.08373	YHR129C	41.5	153.5	34	148	1.22059	1.03716	0.198523	0.0359323	-0.162591	-0.420112	10	23	0.0452905	0.0362342	0.00556659	0.0150913	5.19097	4.19364	-0.717572	-0.522161	-0.900651	0.00556659	0.0150913	5.19097	4.19364
12	1	10	222	37.75	31	148	1.21774	1.5	0.195013	0.402666	0.207653	-0.543545	0.0362805	0.0393707	0.0014308	0.0063834	6.54952	5.05405	-0.928141	YOR302W	37.75	240.5	31	163	1.21774	1.47546	0.195013	0.38227	0.187257	-0.497825	1	10	0.0753443	0.0309312	0.0156423	0.0312373	4.15777	3.46614	-0.87293	-0.520685	-0.900536	0.0156423	0.0312373	4.15777	3.46614
1	13	23	171	31.5	31	157	1.01613	1.08917	0.0126246	0.084793	0.0721684	-0.418249	0.0992171	0.0930875	0.241729	0.28988	1.41994	1.23829	-0.686463	YLL020C	31.5	147.5	31	158	1.01613	0.933544	0.0126246	-0.0692133	-0.0818379	-0.615222	13	23	0.0965812	0.0932867	0.188705	0.234249	1.66757	1.45137	-1.10762	-0.516735	-0.897041	0.241729	0.28988	1.41994	1.23829
5	11	12	85.75	26	28	151	0.928571	0.567881	-0.0748482	-0.565992	-0.491144	-0.494017	0.0621421	0.0420153	0.000550417	0.00341372	7.50484	5.67995	-0.832609	YKL143W	26	87.5	28	168	0.928571	0.520833	-0.0748482	-0.653046	-0.578198	-0.541817	11	12	0.0526425	0.0352892	0.000206505	0.00195109	8.48519	6.23937	-0.960873	-0.517917	-0.896741	0.000550417	0.00341372	7.50484	5.67995
6	1	10	151.75	30.5	30	168	1.01667	0.903274	0.01434	-0.115787	-0.130127	-0.423659	0.151884	0.149386	0.185135	0.228854	1.68667	1.47467	-0.696899	YLR360W	30.5	107	30	155.5	1.01667	0.688103	0.01434	-0.395631	-0.409971	-0.608767	1	10	0.217487	0.0728755	0.0326641	0.0547152	3.42148	2.90561	-1.09472	-0.516213	-0.895807	0.185135	0.228854	1.68667	1.47467
13	1	10	208.5	35.25	29	160.5	1.21552	1.29907	0.182923	0.252516	0.0695928	-0.547551	0.146642	0.132609	0.412566	0.461497	0.885358	0.773279	-0.935868	YER179W	35.25	243	29	169	1.21552	1.43787	0.182923	0.353432	0.170509	-0.489199	1	10	0.179401	0.14853	0.153501	0.195735	1.87405	1.63099	-0.855685	-0.518375	-0.895776	0.412566	0.461497	0.885358	0.773279
9	13	13	59.5	23	33	154	0.69697	0.386364	-0.361486	-0.952754	-0.591267	-0.477473	0.0891963	0.0998176	0.000927353	0.00485438	6.98318	5.32787	-0.800698	YLR039C	23	56.5	33	156	0.69697	0.362179	-0.361486	-1.01643	-0.654941	-0.553365	13	13	0.0703387	0.0612712	0.000337961	0.00258446	7.99258	5.95824	-0.98396	-0.515419	-0.892329	0.000927353	0.00485438	6.98318	5.32787
2	13	18	91.5	24	30	152	0.8	0.601974	-0.223144	-0.509832	-0.286689	-0.353939	0.0782041	0.0732363	0.00524193	0.0148475	5.25107	4.20992	-0.562419	YOR070C	24	62.25	30	150	0.8	0.415	-0.223144	-0.881844	-0.6587	-0.672213	13	18	0.0790916	0.065035	0.000471087	0.00311892	7.66047	5.77027	-1.22155	-0.513076	-0.891985	0.00524193	0.0148475	5.25107	4.20992
13	7	6	90	42.25	29	160.5	1.4569	0.560748	0.373576	-0.578578	-0.952153	-0.579836	0.0950931	0.0602907	0.000272159	0.00228222	8.20913	6.08261	-0.99814	YDL074C	42.25	110.75	29	169	1.4569	0.655325	0.373576	-0.422958	-0.796534	-0.45389	7	6	0.0667755	0.0562069	0.000161391	0.0017046	8.73168	6.37443	-0.785098	-0.516863	-0.891619	0.000272159	0.00228222	8.20913	6.08261
3	12	2	105.75	41.25	31	152	1.33065	0.695724	0.28546	-0.365155	-0.650616	-0.563863	0.07097	0.0458847	0.000353998	0.00263222	7.94622	5.93993	-0.967331	YEL024W	41.25	135.5	31	150.5	1.33065	0.900332	0.28546	-0.106637	-0.392098	-0.468044	12	2	0.0862963	0.0719368	0.00281551	0.00964704	5.87261	4.6411	-0.813395	-0.515954	-0.890363	0.00281551	0.00964704	5.87261	4.6411
13	4	11	27.25	29	29	160.5	1	0.169782	0	-1.77337	-1.77337	-0.550399	0.0181838	0.0240752	2.97167e-07	0.000245412	15.029	8.31257	-0.94136	blank	29	35.25	29	169	1	0.20858	0	-1.56917	-1.56917	-0.479773	4	11	0.0685334	0.0588375	2.29263e-05	0.000755906	10.6832	7.18759	-0.836841	-0.515086	-0.889101	2.29263e-05	0.000755906	10.6832	7.18759
4	15	10	102.25	41.25	34	152	1.21324	0.672697	0.193236	-0.398404	-0.59164	-0.421241	0.0630773	0.0561534	0.000330676	0.00252158	8.01437	5.98287	-0.692234	YHR012W	41.25	86	34	148	1.21324	0.581081	0.193236	-0.54323	-0.736466	-0.60214	15	10	0.0193256	0.0332555	4.97796e-06	0.000543099	12.2105	7.51822	-1.08147	-0.51169	-0.88685	0.000330676	0.00252158	8.01437	5.98287
11	2	20	173.5	33.25	29	156	1.14655	1.11218	0.135334	0.105219	-0.0301157	-0.473174	0.10393	0.101645	0.602879	0.644478	0.506039	0.439315	-0.792406	YDR445C	33.25	167.75	29	170	1.14655	0.986765	0.135334	-0.0146582	-0.149993	-0.546139	2	20	0.0911956	0.0838107	0.0460962	0.0716638	3.07702	2.63577	-0.969515	-0.509657	-0.88096	0.602879	0.644478	0.506039	0.439315
8	13	5	139.25	40	32	160	1.25	0.870313	0.222987	-0.13896	-0.361947	-0.46996	0.0179628	0.02103	3.36208e-05	0.000814402	10.3004	7.11306	-0.786206	YKR057W	40	128.25	32	164	1.25	0.782012	0.222987	-0.245891	-0.468878	-0.549202	13	5	0.0207654	0.0189533	2.39033e-05	0.000755906	10.6415	7.18759	-0.975638	-0.509581	-0.880922	3.36208e-05	0.000814402	10.3004	7.11306
12	3	21	145.25	32.5	31	148	1.04839	0.981419	0.0459703	-0.018914	-0.0648843	-0.497444	0.0657483	0.0293408	0.142929	0.183692	1.94541	1.69449	-0.839218	YCL035C	32.5	154	31	163	1.04839	0.944785	0.0459703	-0.057459	-0.103429	-0.520784	3	21	0.0423838	0.0600977	0.0164445	0.0323356	4.10777	3.43159	-0.918827	-0.509114	-0.879023	0.142929	0.183692	1.94541	1.69449
14	6	7	36	32.75	30	44	1.09167	0.818182	0.0869137	-0.200864	-0.287777	-0.492377	0.038917	0.028399	0.000670695	0.00386045	7.3072	5.55697	-0.829446	YJL140W	32.75	40.5	30	48	1.09167	0.84375	0.0869137	-0.169975	-0.256889	-0.52404	6	7	0.0508257	0.0511271	0.00206207	0.00796752	6.18405	4.83238	-0.925336	-0.508209	-0.877391	0.00206207	0.00796752	6.18405	4.83238
7	14	7	94.75	31.5	31	162	1.01613	0.584877	0.0145873	-0.537335	-0.551923	-0.51238	0.0344827	0.0453831	6.69925e-05	0.0010783	9.61093	6.83237	-0.868028	YGL003C	31.5	94	31	163	1.01613	0.576687	0.0145873	-0.550484	-0.565071	-0.504324	14	7	0.0659513	0.0420342	0.000432954	0.00296387	7.74488	5.82126	-0.885923	-0.508352	-0.876975	0.000432954	0.00296387	7.74488	5.82126
1	12	11	141.5	28.5	31	157	0.919355	0.901274	-0.085748	-0.104015	-0.0182665	-0.279856	0.0687195	0.0790004	0.631834	0.67128	0.459128	0.398568	-0.419525	YML001W	28.5	90.75	31	158	0.919355	0.574367	-0.085748	-0.555558	-0.46981	-0.72663	12	11	0.109001	0.109747	0.00328287	0.0105681	5.71904	4.54992	-1.33034	-0.503243	-0.874931	0.631834	0.67128	0.459128	0.398568
6	16	9	157.25	35.75	30	168	1.19167	0.936012	0.167547	-0.0786804	-0.246228	-0.376001	0.0594582	0.0783378	0.00368698	0.0119621	5.60295	4.42601	-0.604974	YDR237W	35.75	110.75	30	155.5	1.19167	0.712219	0.167547	-0.346638	-0.514185	-0.633794	16	9	0.0408924	0.0703231	0.000137874	0.00159058	8.88917	6.44366	-1.14475	-0.504898	-0.874861	0.00368698	0.0119621	5.60295	4.42601
4	15	24	171	53	34	152	1.55882	1.125	0.437367	0.114137	-0.32323	-0.505586	0.0402631	0.0482946	0.000525455	0.00331944	7.55125	5.70796	-0.854923	YHR030C	53	178.75	34	148	1.55882	1.20777	0.437367	0.184058	-0.253309	-0.507981	15	24	0.0226839	0.0419053	0.000196541	0.00191068	8.53464	6.2603	-0.893233	-0.506783	-0.874078	0.000525455	0.00331944	7.55125	5.70796
7	10	18	132.75	45	31	162	1.45161	0.819444	0.371793	-0.199305	-0.571098	-0.615868	0.0690223	0.0926674	0.000480326	0.00315676	7.64105	5.75821	-1.06764	YNL233W	45	169	31	163	1.45161	1.03681	0.371793	0.03545	-0.336343	-0.400557	10	18	0.0330611	0.0274767	0.00025955	0.00222472	8.25656	6.10813	-0.678479	-0.508212	-0.87306	0.000480326	0.00315676	7.64105	5.75821
11	12	2	170.25	37.25	29	156	1.28448	1.09135	0.250289	0.0840024	-0.166287	-0.469917	0.0994069	0.0678222	0.0442038	0.0693109	3.11894	2.66915	-0.786122	YKL215C	37.25	189.75	29	170	1.28448	1.11618	0.250289	0.109199	-0.141091	-0.54029	12	2	0.0557253	0.0417511	0.0148662	0.030136	4.20867	3.50204	-0.957823	-0.505103	-0.871972	0.0442038	0.0693109	3.11894	2.66915
14	5	10	35	31	30	44	1.03333	0.795455	0.0325295	-0.229046	-0.261575	-0.48831	0.0246037	0.0192074	0.000227585	0.00206672	8.38799	6.18179	-0.821601	YBR112C	31	39	30	48	1.03333	0.8125	0.0325295	-0.208141	-0.240671	-0.520672	5	10	0.0562109	0.048052	0.00334696	0.0106975	5.6997	4.53774	-0.918604	-0.504491	-0.870103	0.00334696	0.0106975	5.6997	4.53774
11	16	19	160.75	37.75	29	156	1.30172	1.03045	0.253923	0.0167756	-0.237148	-0.319608	0.0959216	0.0863694	0.0158692	0.0321427	4.14338	3.43757	-0.496199	YNL120C	37.75	136.5	29	170	1.30172	0.802941	0.253923	-0.227017	-0.480941	-0.681346	16	19	0.111729	0.145245	0.00329531	0.0105884	5.71525	4.54799	-1.23981	-0.500477	-0.868004	0.0158692	0.0321427	4.14338	3.43757
12	15	21	104.25	33.25	31	148	1.07258	0.704392	0.0645671	-0.35116	-0.415727	-0.462867	0.092068	0.109332	0.00286706	0.0101071	5.85447	4.59452	-0.772525	YOR271C	33.25	110	31	163	1.07258	0.674847	0.0645671	-0.395913	-0.46048	-0.541709	15	21	0.0992265	0.124749	0.00264711	0.00924084	5.93428	4.68412	-0.960659	-0.502288	-0.866592	0.00286706	0.0101071	5.85447	4.59452
4	7	18	76	36.75	34	152	1.08088	0.5	0.0745838	-0.69897	-0.773554	-0.550915	0.207779	0.197945	0.00501426	0.0144462	5.29547	4.23732	-0.942357	YGR214W	36.75	96.75	34	148	1.08088	0.653716	0.0745838	-0.425736	-0.50032	-0.456355	7	18	0.120418	0.100091	0.00365191	0.0113167	5.6125	4.48147	-0.790026	-0.503635	-0.866192	0.00501426	0.0144462	5.29547	4.23732
9	2	18	111.5	34.25	33	154	1.03788	0.724026	0.0358128	-0.323341	-0.359153	-0.484148	0.068677	0.0944517	0.0018658	0.00763939	6.28407	4.87444	-0.813572	YJL046W	34.25	101.5	33	156	1.03788	0.650641	0.0358128	-0.430521	-0.466334	-0.512083	2	18	0.0584513	0.0794674	0.000535261	0.00336951	7.53276	5.69299	-0.901433	-0.498115	-0.857502	0.0018658	0.00763939	6.28407	4.87444
9	1	16	169.75	40.75	33	154	1.23485	1.10227	0.205309	0.0886223	-0.116687	-0.504572	0.0319967	0.0138838	0.00532096	0.0149736	5.2361	4.20147	-0.852968	YNL250W	40.75	168.5	33	156	1.23485	1.08013	0.205309	0.0729537	-0.132356	-0.491875	1	16	0.0306969	0.0372536	0.00327945	0.0105634	5.72008	4.55036	-0.861034	-0.498224	-0.857001	0.00532096	0.0149736	5.2361	4.20147
12	14	14	106	43.75	31	148	1.41129	0.716216	0.344191	-0.33453	-0.678721	-0.508395	0.0623295	0.0627422	0.000211885	0.00199444	8.45947	6.21739	-0.860342	YDR534C	43.75	115.25	31	163	1.41129	0.707055	0.344191	-0.346747	-0.690937	-0.485202	14	14	0.0347183	0.0455194	3.48943e-05	0.000879857	10.2632	7.03575	-0.847694	-0.496798	-0.854018	0.000211885	0.00199444	8.45947	6.21739
13	16	3	42.5	35.5	29	160.5	1.22414	0.264798	0.193981	-1.33073	-1.52471	-0.537773	0.149442	0.108659	0.000257333	0.00222415	8.26514	6.10838	-0.917008	blank	35.5	48	29	169	1.22414	0.284024	0.193981	-1.26343	-1.45741	-0.45606	16	3	0.055129	0.114592	1.4901e-05	0.000651283	11.1141	7.33657	-0.789436	-0.496917	-0.853222	0.000257333	0.00222415	8.26514	6.10838
12	3	14	151.5	36.5	31	148	1.17742	1.02365	0.162307	0.0231718	-0.139135	-0.49071	0.0655186	0.0463747	0.0239131	0.0435309	3.73333	3.13428	-0.826231	YFL013W-A	36.5	149.25	31	163	1.17742	0.915644	0.162307	-0.0890293	-0.251336	-0.501395	3	14	0.0669007	0.0607731	0.00488525	0.0137936	5.32154	4.28355	-0.880067	-0.496053	-0.853149	0.0239131	0.0435309	3.73333	3.13428
13	7	9	33	27	29	160.5	0.931034	0.205607	-0.0728345	-1.58179	-1.50895	-0.516226	0.060613	0.0714072	1.78411e-05	0.000635191	10.934	7.36158	-0.875446	YGL180W	27	41.25	29	169	0.931034	0.244083	-0.0728345	-1.41205	-1.33922	-0.476569	7	9	0.114993	0.111643	0.000173367	0.00178548	8.6601	6.32807	-0.830436	-0.496397	-0.852941	0.000173367	0.00178548	8.6601	6.32807
9	5	2	95	24.25	33	154	0.734848	0.616883	-0.314177	-0.483353	-0.169175	-0.561943	0.154366	0.130258	0.116051	0.153819	2.15373	1.87198	-0.963628	YML095C-A	24.25	112	33	156	0.734848	0.717949	-0.314177	-0.333764	-0.0195871	-0.43093	5	2	0.20381	0.190516	0.859853	0.880322	0.150994	0.127468	-0.7392	-0.496437	-0.851414	0.859853	0.880322	0.150994	0.127468
9	9	5	134.25	48.25	33	154	1.46212	0.871753	0.379636	-0.137516	-0.517151	-0.494168	0.0437489	0.01404	0.000165821	0.00176945	8.7046	6.33709	-0.832899	YGR134W	48.25	133.5	33	156	1.46212	0.855769	0.379636	-0.156491	-0.536126	-0.491672	9	5	0.0524813	0.0371916	0.000256366	0.00220935	8.26891	6.11506	-0.860629	-0.49292	-0.846764	0.000256366	0.00220935	8.26891	6.11506
13	4	19	30.25	26.5	29	160.5	0.913793	0.188474	-0.0906992	-1.66944	-1.57874	-0.510347	0.0527358	0.0537621	1.02644e-05	0.000590938	11.4868	7.4338	-0.864106	blank	26.5	38	29	169	0.913793	0.224852	-0.0906992	-1.49355	-1.40286	-0.475684	4	19	0.0867781	0.0747747	6.50247e-05	0.00118768	9.64074	6.73575	-0.828668	-0.493016	-0.846387	6.50247e-05	0.00118768	9.64074	6.73575
14	7	15	32.5	24	30	44	0.8	0.738636	-0.223578	-0.303312	-0.0797342	-0.388292	0.0464145	0.024967	0.0413641	0.06583	3.18534	2.72068	-0.62868	YOR147W	24	31.5	30	48	0.8	0.65625	-0.223578	-0.421584	-0.198006	-0.592237	7	15	0.0460227	0.0585299	0.00330021	0.0105884	5.71377	4.54799	-1.06167	-0.490264	-0.845175	0.0413641	0.06583	3.18534	2.72068
13	3	9	97.75	44	29	160.5	1.51724	0.609034	0.416377	-0.495969	-0.912346	-0.533357	0.0404165	0.0715671	2.39228e-05	0.000709654	10.6407	7.25073	-0.90849	YGL151W	44	127.25	29	169	1.51724	0.752959	0.416377	-0.283905	-0.700282	-0.451203	3	9	0.0454413	0.0776997	7.50364e-05	0.00122241	9.49754	6.70693	-0.779726	-0.49228	-0.844108	7.50364e-05	0.00122241	9.49754	6.70693
1	3	13	88.25	20.25	31	157	0.653226	0.562102	-0.435149	-0.577391	-0.142241	-0.370762	0.109991	0.109887	0.0813262	0.114094	2.50929	2.17073	-0.594869	YAL044C	20.25	67.75	31	158	0.653226	0.428797	-0.435149	-0.847007	-0.411858	-0.60746	3	13	0.130893	0.105351	0.008105	0.0195568	4.81527	3.93443	-1.0921	-0.489111	-0.843486	0.0813262	0.114094	2.50929	2.17073
13	3	20	152.75	23.25	29	160.5	0.801724	0.951713	-0.225055	-0.0495706	0.175484	-0.498517	0.106573	0.134332	0.045967	0.0715457	3.07983	2.63742	-0.841288	YJR034W	23.25	173.75	29	169	0.801724	1.02811	-0.225055	0.0265923	0.251647	-0.481602	3	20	0.145584	0.178802	0.040727	0.0647947	3.20087	2.73653	-0.840497	-0.490059	-0.840893	0.045967	0.0715457	3.07983	2.63742
13	14	3	37.25	29.5	29	160.5	1.01724	0.232087	0.0144382	-1.46125	-1.47569	-0.526455	0.117067	0.0821196	0.000136851	0.00158901	8.89662	6.44464	-0.895177	blank	29.5	40.75	29	169	1.01724	0.241124	0.0144382	-1.42265	-1.43709	-0.452978	14	3	0.0970557	0.0411054	8.45697e-05	0.00129161	9.37793	6.65187	-0.783275	-0.489717	-0.839226	0.000136851	0.00158901	8.89662	6.44464
13	4	5	30.5	31	29	160.5	1.06897	0.190031	0.0656486	-1.66297	-1.72862	-0.555583	0.104005	0.105815	5.98448e-05	0.00103117	9.72376	6.87706	-0.951361	blank	31	40.5	29	169	1.06897	0.239645	0.0656486	-1.4293	-1.49495	-0.4243	4	5	0.0365451	0.13141	4.02493e-06	0.000523447	12.423	7.55508	-0.725945	-0.489942	-0.838653	5.98448e-05	0.00103117	9.72376	6.87706
7	7	7	115.75	39	31	162	1.25806	0.714506	0.228752	-0.336227	-0.564978	-0.421966	0.0452815	0.0442365	0.000141105	0.001614	8.866	6.42904	-0.693632	YPL013C	39	99.75	31	163	1.25806	0.611963	0.228752	-0.491118	-0.719869	-0.552421	7	7	0.0560927	0.057143	0.000129709	0.00155358	8.95021	6.4672	-0.982074	-0.487193	-0.837853	0.000141105	0.001614	8.866	6.42904
14	9	4	40	36.75	30	44	1.225	0.909091	0.202139	-0.095936	-0.298075	-0.498275	0.0806271	0.105308	0.00511638	0.0145996	5.27531	4.22676	-0.840821	blank	36.75	46.25	30	48	1.225	0.963542	0.202139	-0.0396247	-0.241764	-0.47811	9	4	0.0892449	0.0870766	0.012334	0.0263543	4.3954	3.63612	-0.833517	-0.488192	-0.837169	0.012334	0.0263543	4.3954	3.63612
14	6	8	37.25	33.75	30	44	1.125	0.846591	0.117063	-0.167143	-0.284206	-0.487577	0.0283858	0.0142338	0.000272206	0.00228222	8.20895	6.08261	-0.820188	YJL140W	33.75	43.5	30	48	1.125	0.90625	0.117063	-0.0995646	-0.216628	-0.486605	6	8	0.0398316	0.0498472	0.00166289	0.00698414	6.3992	4.96411	-0.850499	-0.487091	-0.835343	0.00166289	0.00698414	6.3992	4.96411
14	2	23	197.75	51.75	30	44	1.725	4.49432	0.542121	1.50169	0.959572	-0.471209	0.126842	0.133714	0.000626829	0.00368288	7.37484	5.60406	-0.788616	YNL055C	51.75	197.75	30	48	1.725	4.11979	0.542121	1.41528	0.873163	-0.501849	2	23	0.0581994	0.0879536	8.13049e-05	0.00127063	9.4173	6.66825	-0.880974	-0.486529	-0.834795	0.000626829	0.00368288	7.37484	5.60406
11	8	20	66.5	18.5	29	156	0.637931	0.426282	-0.45874	-0.853911	-0.395171	-0.471539	0.119254	0.201732	0.00699753	0.0180312	4.9622	4.01565	-0.789252	YJL175W	18.5	69.25	29	170	0.637931	0.407353	-0.45874	-0.898147	-0.439407	-0.500999	8	20	0.161756	0.22939	0.0122398	0.0262296	4.40306	3.64087	-0.879275	-0.486269	-0.834263	0.0122398	0.0262296	4.40306	3.64087
13	1	17	205.25	50.75	29	160.5	1.75	1.27882	0.552856	0.241958	-0.310898	-0.445009	0.0372781	0.0353912	0.000469132	0.00311365	7.66463	5.77196	-0.738079	YGL140C	50.75	230.5	29	169	1.75	1.36391	0.552856	0.308461	-0.244395	-0.523146	1	17	0.0672283	0.0411292	0.0053697	0.0146834	5.22698	4.22104	-0.923549	-0.484077	-0.830814	0.0053697	0.0146834	5.22698	4.22104
13	4	22	67.5	33	29	160.5	1.13793	0.420561	0.122357	-0.866696	-0.989052	-0.477553	0.135029	0.126572	0.000689876	0.00392535	7.279	5.5403	-0.800852	YGR229C	33	75	29	169	1.13793	0.443787	0.122357	-0.819855	-0.942212	-0.491488	4	22	0.232794	0.2168	0.00393996	0.0118199	5.53659	4.43797	-0.860261	-0.48452	-0.830556	0.00393996	0.0118199	5.53659	4.43797
1	7	17	117	41	31	157	1.32258	0.745223	0.277383	-0.296458	-0.57384	-0.39201	0.033248	0.0538805	5.34555e-05	0.00101783	9.83666	6.89008	-0.635852	YAL010C	41	100	31	158	1.32258	0.632911	0.277383	-0.45878	-0.736163	-0.573637	7	17	0.0927741	0.0900666	0.000543959	0.00340038	7.51664	5.68387	-1.02449	-0.482823	-0.830169	0.000543959	0.00340038	7.51664	5.68387
8	9	6	119	42	32	160	1.3125	0.74375	0.271366	-0.296501	-0.567867	-0.46524	0.0499958	0.0992357	0.000186818	0.00188011	8.58538	6.27642	-0.777102	YDR323C	42	127	32	164	1.3125	0.77439	0.271366	-0.255943	-0.527309	-0.49981	9	6	0.0546208	0.101276	0.000303446	0.00241946	8.10031	6.02421	-0.876897	-0.482525	-0.827	0.000303446	0.00241946	8.10031	6.02421
9	11	17	65	24.25	33	154	0.734848	0.422078	-0.309517	-0.867639	-0.558121	-0.54752	0.150592	0.128365	0.00507985	0.0145558	5.28247	4.22977	-0.935808	YLL049W	24.25	79	33	156	0.734848	0.50641	-0.309517	-0.684826	-0.375309	-0.417821	11	17	0.0761716	0.085625	0.00222189	0.00834721	6.1094	4.78583	-0.712993	-0.482671	-0.8244	0.00507985	0.0145558	5.28247	4.22977
5	8	14	95	24.25	28	151	0.866071	0.629139	-0.14438	-0.464764	-0.320384	-0.394698	0.0549135	0.0744901	0.00135219	0.00618146	6.60603	5.0862	-0.641037	YOR199W	24.25	84.75	28	168	0.866071	0.504464	-0.14438	-0.684376	-0.539996	-0.565215	8	14	0.0339139	0.0408894	6.8046e-05	0.00119158	9.59533	6.73247	-1.00765	-0.479956	-0.824343	0.00135219	0.00618146	6.60603	5.0862
2	11	7	91.25	31.75	30	152	1.05833	0.600329	0.0558832	-0.51062	-0.566503	-0.51044	0.0346329	0.0511549	6.27744e-05	0.00106459	9.67596	6.84517	-0.864286	YNL322C	31.75	105.5	30	150	1.05833	0.703333	0.0558832	-0.351936	-0.407819	-0.452628	11	7	0.0432585	0.0736922	0.000325696	0.00253392	8.02955	5.97799	-0.782577	-0.481534	-0.823431	0.000325696	0.00253392	8.02955	5.97799
12	3	20	143	29.75	31	148	0.959677	0.966216	-0.0581764	-0.0344166	0.0237598	-0.484852	0.220018	0.152989	0.842855	0.861589	0.170961	0.148976	-0.814931	YFL042C	29.75	155.25	31	163	0.959677	0.952454	-0.0581764	-0.0487174	0.00945899	-0.476434	3	20	0.213567	0.150523	0.934997	0.944333	0.0672121	0.0572761	-0.830167	-0.480643	-0.822549	0.934997	0.944333	0.0672121	0.0572761
8	9	9	68	28.25	32	160	0.882812	0.425	-0.126037	-0.855827	-0.729789	-0.366122	0.0814631	0.0737426	0.00037916	0.00271467	7.87755	5.90908	-0.585918	YKR020W	28.25	58.5	32	164	0.882812	0.356707	-0.126037	-1.03162	-0.90558	-0.587794	9	9	0.100581	0.0976094	0.000373544	0.00271397	7.89247	5.90934	-1.05279	-0.476958	-0.819353	0.00037916	0.00271467	7.87755	5.90908
14	4	15	37.25	30	30	44	1	0.846591	-0.000277932	-0.167143	-0.166865	-0.389568	0.0338509	0.0587122	0.0022189	0.00853888	6.11074	4.76313	-0.631141	YEL036C	30	38.25	30	48	1	0.796875	-0.000277932	-0.227294	-0.227016	-0.564464	4	15	0.050402	0.076118	0.00288811	0.00982068	5.84715	4.62326	-1.00615	-0.477016	-0.818644	0.00288811	0.00982068	5.84715	4.62326
8	5	14	40.25	24.25	32	160	0.757812	0.251563	-0.279516	-1.41453	-1.13502	-0.596739	0.249394	0.250929	0.00280204	0.00998712	5.87741	4.60646	-1.03074	YDR295C	24.25	60.75	32	164	0.757812	0.370427	-0.279516	-1.05879	-0.779277	-0.363577	5	14	0.334884	0.319539	0.0187127	0.0355223	3.97855	3.33759	-0.604552	-0.480158	-0.817648	0.0187127	0.0355223	3.97855	3.33759
12	15	22	166.5	51	31	148	1.64516	1.125	0.486385	0.116962	-0.369423	-0.374648	0.202124	0.188919	0.0353584	0.0585423	3.34222	2.83801	-0.602364	YBR120C	51	155.75	31	163	1.64516	0.955521	0.486385	-0.0527644	-0.53915	-0.577642	15	22	0.053703	0.0507546	0.000270012	0.00227431	8.21704	6.08608	-1.03249	-0.476145	-0.817429	0.0353584	0.0585423	3.34222	2.83801
3	10	23	113.25	23.25	31	152	0.75	0.745066	-0.293348	-0.297748	-0.00440043	-0.420204	0.0758848	0.07146	0.914999	0.924978	0.0888325	0.0779852	-0.690234	YDR137W	23.25	86.75	31	150.5	0.75	0.576412	-0.293348	-0.554156	-0.260809	-0.526535	10	23	0.0716315	0.064536	0.00534566	0.014652	5.23147	4.22318	-0.930324	-0.473369	-0.810279	0.914999	0.924978	0.0888325	0.0779852
12	3	16	123.75	28.5	31	148	0.919355	0.836149	-0.0871235	-0.17912	-0.0919965	-0.490253	0.100364	0.119996	0.164137	0.206458	1.80705	1.57766	-0.825349	YFL014W	28.5	127.25	31	163	0.919355	0.780675	-0.0871235	-0.248021	-0.160897	-0.458171	3	16	0.111556	0.123983	0.0632906	0.0934754	2.76002	2.37006	-0.793657	-0.474212	-0.809503	0.164137	0.206458	1.80705	1.57766
10	16	13	141.25	37.25	29	148	1.28448	0.954392	0.247525	-0.0542617	-0.301787	-0.467455	0.0890962	0.0455276	0.00657352	0.0173232	5.02471	4.05571	-0.781374	YJR018W	37.25	179	29	172	1.28448	1.0407	0.247525	0.0319369	-0.215588	-0.479224	16	13	0.0779569	0.0166546	0.0116462	0.0252358	4.45278	3.67949	-0.835744	-0.47334	-0.808559	0.0116462	0.0252358	4.45278	3.67949
6	9	23	83.5	21.75	30	168	0.725	0.497024	-0.322302	-0.710712	-0.38841	-0.49106	0.16689	0.145245	0.0187054	0.0361728	3.97894	3.31945	-0.826906	YJL148W	21.75	71	30	155.5	0.725	0.456592	-0.322302	-0.815799	-0.493497	-0.455392	9	23	0.301705	0.3051	0.0467283	0.0724579	3.0634	2.62475	-0.788101	-0.473226	-0.807504	0.0467283	0.0724579	3.0634	2.62475
6	6	17	71.25	30.75	30	168	1.025	0.424107	0.0245924	-0.863321	-0.887914	-0.627592	0.112315	0.0883708	0.000549993	0.00341372	7.5056	5.67995	-1.09026	YDR156W	30.75	106.75	30	155.5	1.025	0.686495	0.0245924	-0.378242	-0.402834	-0.322314	6	17	0.064747	0.0659059	0.00111854	0.00537492	6.79573	5.22601	-0.522063	-0.474953	-0.806159	0.00111854	0.00537492	6.79573	5.22601
11	1	14	183.75	42.75	29	156	1.47414	1.17788	0.373035	0.156743	-0.216293	-0.44421	0.0865899	0.100728	0.015428	0.0314885	4.17157	3.45813	-0.736538	YBR021W	42.75	178.25	29	170	1.47414	1.04853	0.373035	0.0433886	-0.329647	-0.49814	1	14	0.105568	0.152871	0.008282	0.0198325	4.79367	3.92043	-0.873559	-0.471175	-0.805048	0.015428	0.0314885	4.17157	3.45813
13	4	13	28.25	29	29	160.5	1	0.176012	-0.0011919	-1.73825	-1.73706	-0.473652	0.087644	0.0800108	3.53271e-05	0.000840347	10.2509	7.0817	-0.793328	blank	29	34.5	29	169	1	0.204142	-0.0011919	-1.58925	-1.58806	-0.467356	4	13	0.0375879	0.0276775	3.65349e-06	0.000523447	12.5198	7.55508	-0.812019	-0.470504	-0.802674	3.53271e-05	0.000840347	10.2509	7.0817
13	3	14	173.5	31.25	29	160.5	1.07759	1.081	0.0695367	0.0778378	0.00830111	-0.489877	0.122912	0.107759	0.901107	0.912651	0.104131	0.0914019	-0.824624	YMR056C	31.25	203.75	29	169	1.07759	1.20562	0.0695367	0.18637	0.116834	-0.450688	3	14	0.0890536	0.0684363	0.078737	0.111656	2.54164	2.19234	-0.778696	-0.470282	-0.80166	0.901107	0.912651	0.104131	0.0914019
1	13	5	156.25	38	31	157	1.22581	0.995223	0.203253	-0.00653673	-0.209789	-0.287942	0.0461611	0.0485867	0.00281353	0.00999372	5.87331	4.6058	-0.43512	YLL009C	38	110	31	158	1.22581	0.696203	0.203253	-0.366315	-0.569567	-0.642655	13	5	0.129658	0.127151	0.00310632	0.0102138	5.77432	4.58401	-1.16246	-0.465299	-0.798791	0.00310632	0.0102138	5.77432	4.58401
9	12	4	66	29.25	33	154	0.886364	0.428571	-0.121928	-0.847472	-0.725544	-0.497146	0.042726	0.00601138	5.61195e-05	0.00101783	9.78803	6.89008	-0.838643	YJR102C	29.25	70.75	33	156	0.886364	0.453526	-0.121928	-0.791169	-0.669241	-0.438778	12	4	0.0568463	0.0197612	0.000167852	0.0017454	8.69243	6.35077	-0.754888	-0.467962	-0.796766	0.000167852	0.0017454	8.69243	6.35077
11	6	15	67	21.25	29	156	0.732759	0.429487	-0.316689	-0.853473	-0.536784	-0.463562	0.238908	0.24602	0.0205684	0.03869	3.884	3.25217	-0.773865	YIL157C	21.25	72.5	29	170	0.732759	0.426471	-0.316689	-0.860515	-0.543826	-0.470613	6	15	0.24494	0.193922	0.0212359	0.0392452	3.85206	3.23792	-0.818531	-0.467088	-0.796198	0.0212359	0.0392452	3.85206	3.23792
13	4	7	31.75	31	29	160.5	1.06897	0.197819	0.0614512	-1.62321	-1.68466	-0.528361	0.0712976	0.0881698	2.08627e-05	0.000665562	10.7775	7.31488	-0.898854	blank	31	42.25	29	169	1.06897	0.25	0.0614512	-1.38703	-1.44848	-0.406816	4	7	0.0837407	0.105503	5.31065e-05	0.00111961	9.84321	6.79477	-0.690993	-0.467589	-0.794924	5.31065e-05	0.00111961	9.84321	6.79477
4	7	11	105.25	55.75	34	152	1.63971	0.692434	0.492778	-0.367708	-0.860486	-0.479094	0.0836394	0.0849745	0.000251016	0.00219587	8.29	6.12118	-0.803824	YER056C-A	55.75	105.5	34	148	1.63971	0.712838	0.492778	-0.339485	-0.832263	-0.453871	7	11	0.110646	0.10399	0.000637582	0.00374927	7.35783	5.58619	-0.785061	-0.466482	-0.794442	0.000637582	0.00374927	7.35783	5.58619
8	4	5	106.75	35	32	160	1.09375	0.667188	0.0748181	-0.40534	-0.480158	-0.428074	0.223959	0.221516	0.0233143	0.04269	3.75869	3.15379	-0.705415	YIL008W	35	100.5	32	164	1.09375	0.612805	0.0748181	-0.490325	-0.565143	-0.502499	4	5	0.232364	0.233391	0.0165954	0.0325786	4.09863	3.4241	-0.882272	-0.465286	-0.793844	0.0233143	0.04269	3.75869	3.15379
9	2	15	75.75	31	33	154	0.939394	0.491883	-0.0632852	-0.709794	-0.646509	-0.498097	0.0708605	0.0769092	0.000359082	0.00265716	7.93196	5.9305	-0.840479	YPR044C	31	77.75	33	156	0.939394	0.498397	-0.0632852	-0.699371	-0.636086	-0.430729	2	15	0.124577	0.126845	0.00200149	0.00779712	6.21386	4.854	-0.738796	-0.464413	-0.789637	0.00200149	0.00779712	6.21386	4.854
14	9	6	35	35	30	44	1.16667	0.795455	0.152515	-0.23066	-0.383175	-0.502489	0.133733	0.0992646	0.0105495	0.0240415	4.55168	3.72797	-0.84895	blank	35	42.25	30	48	1.16667	0.880208	0.152515	-0.128068	-0.280583	-0.425099	9	6	0.0688459	0.0600085	0.00386176	0.0116897	5.55663	4.44905	-0.727542	-0.463794	-0.788246	0.0105495	0.0240415	4.55168	3.72797
2	16	23	150.5	47.25	30	152	1.575	0.990132	0.436686	-0.0272083	-0.463894	-0.49829	0.0517855	0.136666	0.000379226	0.00271467	7.87738	5.90908	-0.840851	YOL018C	47.25	126.75	30	150	1.575	0.845	0.436686	-0.177328	-0.614014	-0.428673	16	23	0.118025	0.217735	0.00189457	0.00757841	6.26876	4.88245	-0.734687	-0.463482	-0.787769	0.00189457	0.00757841	6.26876	4.88245
1	12	1	189.5	50.25	31	157	1.62097	1.20701	0.459737	0.174222	-0.285515	-0.41136	0.161815	0.349404	0.0386695	0.0623917	3.2527	2.77432	-0.673176	YML006C	50.25	181.75	31	158	1.62097	1.15032	0.459737	0.131291	-0.328446	-0.511982	12	1	0.152626	0.385907	0.0230839	0.041728	3.76862	3.17658	-0.901231	-0.461671	-0.787203	0.0386695	0.0623917	3.2527	2.77432
13	12	17	26.5	28	29	160.5	0.965517	0.165109	-0.0357295	-1.80204	-1.76631	-0.479194	0.0477522	0.0354439	5.44344e-06	0.000471999	12.1211	7.65853	-0.804017	blank	28	32.5	29	169	0.965517	0.192308	-0.0357295	-1.64878	-1.61305	-0.446356	12	17	0.0449195	0.0651147	5.94895e-06	0.000543099	12.0323	7.51822	-0.770036	-0.462775	-0.787026	5.94895e-06	0.000543099	12.0323	7.51822
7	10	19	49.5	21.5	31	162	0.693548	0.305556	-0.366772	-1.1892	-0.822423	-0.518367	0.0573403	0.0343071	9.30203e-05	0.00130287	9.28269	6.64318	-0.879576	YBL072C	21.5	59.75	31	163	0.693548	0.366564	-0.366772	-1.00666	-0.639888	-0.408073	10	19	0.109795	0.126238	0.00135653	0.00612834	6.60282	5.09483	-0.693506	-0.46322	-0.786541	0.00135653	0.00612834	6.60282	5.09483
3	9	20	149	50	31	152	1.6129	0.980263	0.477034	-0.020701	-0.497735	-0.425883	0.0808889	0.0853027	0.00115565	0.00558965	6.76309	5.18684	-0.701187	YBR231C	50	156.75	31	150.5	1.6129	1.04153	0.477034	0.0405827	-0.436452	-0.495734	9	20	0.059826	0.0424734	0.000698148	0.00399171	7.26708	5.52353	-0.868749	-0.460808	-0.784968	0.00115565	0.00558965	6.76309	5.18684
6	4	17	89	33.75	30	168	1.125	0.529762	0.115746	-0.635643	-0.751389	-0.489295	0.0930203	0.078538	0.000515895	0.00328219	7.56961	5.71924	-0.823501	YLR320W	33.75	96	30	155.5	1.125	0.617363	0.115746	-0.48296	-0.598706	-0.434278	4	17	0.0518315	0.0558023	0.000177665	0.00180553	8.63561	6.3169	-0.745893	-0.461787	-0.784697	0.000515895	0.00328219	7.56961	5.71924
12	16	19	133.75	50	31	148	1.6129	0.903716	0.45667	-0.117588	-0.574258	-0.396782	0.273777	0.297047	0.0247085	0.0446648	3.70061	3.10857	-0.645057	YDL083C	50	159.75	31	163	1.6129	0.980061	0.45667	-0.0468251	-0.503495	-0.523218	16	19	0.21773	0.167645	0.0190322	0.0359963	3.96162	3.32434	-0.923692	-0.46	-0.784375	0.0247085	0.0446648	3.70061	3.10857
1	10	9	135.75	51.75	31	157	1.66935	0.86465	0.511925	-0.145905	-0.65783	-0.613503	0.0150735	0.0401611	3.31495e-06	0.000429005	12.6171	7.75404	-1.06308	YML014W	51.75	179	31	158	1.66935	1.13291	0.511925	0.124213	-0.387712	-0.312593	10	9	0.0311606	0.0496713	0.000142282	0.00161014	8.8577	6.43144	-0.502629	-0.463048	-0.782854	0.000142282	0.00161014	8.8577	6.43144
7	2	9	119.5	50.25	31	162	1.62097	0.737654	0.48269	-0.304637	-0.787328	-0.41423	0.0302191	0.0690246	1.55663e-05	0.000602046	11.0704	7.41518	-0.678711	YBL007C	50.25	104.75	31	163	1.62097	0.642638	0.48269	-0.44325	-0.92594	-0.504817	2	9	0.0512059	0.0871812	4.64942e-05	0.00101195	9.97618	6.89587	-0.886908	-0.459524	-0.78281	4.64942e-05	0.00101195	9.97618	6.89587
10	16	20	176.5	41.25	29	148	1.42241	1.19257	0.341724	0.165119	-0.176605	-0.446085	0.0571427	0.102318	0.00852659	0.0207041	4.76457	3.87742	-0.740155	YOR309C	41.25	202.5	29	172	1.42241	1.17733	0.341724	0.156415	-0.185309	-0.473689	16	20	0.0938176	0.13961	0.0289366	0.0499561	3.54265	2.99661	-0.824679	-0.459887	-0.782417	0.0289366	0.0499561	3.54265	2.99661
9	9	8	144.75	57.25	33	154	1.73485	0.939935	0.547346	-0.0623183	-0.609664	-0.562316	0.0812824	0.0882729	0.000642974	0.00373689	7.34941	5.5895	-0.964348	YML128C	57.25	172	33	156	1.73485	1.10256	0.547346	0.0974449	-0.449901	-0.361296	9	8	0.0857032	0.0972138	0.00184508	0.00746926	6.29523	4.89696	-0.599992	-0.461806	-0.78217	0.00184508	0.00746926	6.29523	4.89696
14	2	24	252.5	47.75	30	44	1.59167	5.73864	0.455067	1.73732	1.28225	-0.461888	0.268486	0.133402	0.00243417	0.00907413	6.01815	4.70233	-0.770637	YNL055C	47.75	238	30	48	1.59167	4.95833	0.455067	1.59203	1.13696	-0.453927	2	24	0.261084	0.113548	0.00318605	0.0103682	5.74897	4.56902	-0.785173	-0.457908	-0.777905	0.00318605	0.0103682	5.74897	4.56902
12	11	3	161.5	38	31	148	1.22581	1.09122	0.200324	0.0865576	-0.113766	-0.343614	0.127552	0.0543105	0.17245	0.215602	1.75765	1.53432	-0.542504	YPL183W-A	38	159.5	31	163	1.22581	0.978528	0.200324	-0.0232391	-0.223563	-0.567769	11	3	0.150827	0.0553849	0.0593298	0.0887082	2.82464	2.4224	-1.01276	-0.455692	-0.77763	0.17245	0.215602	1.75765	1.53432
9	12	8	112.75	40.5	33	154	1.22727	0.732143	0.204413	-0.312119	-0.516532	-0.46332	0.0263735	0.0314095	3.66078e-05	0.000855668	10.2152	7.06363	-0.773399	YJR105W	40.5	111	33	156	1.22727	0.711538	0.204413	-0.340508	-0.544921	-0.45213	12	8	0.0328439	0.0307637	6.01628e-05	0.00118056	9.71846	6.74177	-0.78158	-0.457725	-0.777489	6.01628e-05	0.00118056	9.71846	6.74177
13	8	2	177.25	29.5	29	160.5	1.01724	1.10436	0.00871616	0.0990641	0.090348	-0.374457	0.163638	0.0904029	0.350102	0.399947	1.04953	0.916424	-0.601995	YDR296W	29.5	153	29	169	1.01724	0.905325	0.00871616	-0.0996531	-0.108369	-0.537263	8	2	0.128537	0.0624098	0.190345	0.236055	1.65891	1.44369	-0.95177	-0.45586	-0.776882	0.350102	0.399947	1.04953	0.916424
12	2	13	132.25	34	31	148	1.09677	0.893581	0.0911229	-0.113181	-0.204304	-0.550579	0.086485	0.0538297	0.0179646	0.0350555	4.01935	3.35082	-0.941709	YBR133C	34	160.5	31	163	1.09677	0.984663	0.0911229	-0.0182867	-0.10941	-0.364743	2	13	0.125605	0.0859041	0.17985	0.224698	1.71563	1.493	-0.606883	-0.457661	-0.774296	0.17985	0.224698	1.71563	1.493
11	9	5	142.5	39.5	29	156	1.36207	0.913462	0.306266	-0.0906176	-0.396884	-0.410686	0.0769094	0.0719715	0.00194018	0.00783652	6.24497	4.84896	-0.671876	YNR018W	39.5	141.5	29	170	1.36207	0.832353	0.306266	-0.184496	-0.490763	-0.499594	9	5	0.0381093	0.0545223	0.000128383	0.00155358	8.96049	6.4672	-0.876466	-0.45514	-0.774171	0.00194018	0.00783652	6.24497	4.84896
5	16	21	177.75	37.75	28	151	1.34821	1.17715	0.291069	0.147581	-0.143488	-0.317731	0.222178	0.110558	0.286992	0.336724	1.2483	1.08849	-0.492579	YOR136W	37.75	157	28	168	1.34821	0.934524	0.291069	-0.0807717	-0.37184	-0.588414	16	21	0.149347	0.069775	0.0155663	0.031179	4.16265	3.46801	-1.05403	-0.453073	-0.773303	0.286992	0.336724	1.2483	1.08849
11	11	2	137	27.75	29	156	0.956897	0.878205	-0.0458778	-0.131264	-0.0853861	-0.442753	0.0878048	0.0902059	0.147004	0.188031	1.91729	1.67115	-0.733729	YNL141W	27.75	160	29	170	0.956897	0.941176	-0.0458778	-0.0624834	-0.0166056	-0.467687	11	2	0.122464	0.0813969	0.803833	0.83072	0.218364	0.185462	-0.81268	-0.45522	-0.773204	0.803833	0.83072	0.218364	0.185462
5	8	5	117.25	39	28	151	1.39286	0.77649	0.329465	-0.253236	-0.582701	-0.327833	0.079402	0.0808923	0.000686006	0.00391504	7.28462	5.54293	-0.512064	YGR076C	39	98.25	28	168	1.39286	0.584821	0.329465	-0.537446	-0.866911	-0.578544	8	5	0.0993438	0.111192	0.000409987	0.00286864	7.79938	5.85392	-1.0343	-0.453188	-0.77318	0.000686006	0.00391504	7.28462	5.54293
10	6	6	101.25	28.5	29	148	0.982759	0.684122	-0.0190566	-0.379919	-0.360862	-0.166778	0.0910863	0.0940033	0.00419137	0.0129499	5.47473	4.34667	-0.201413	YDL104C	28.5	60.5	29	172	0.982759	0.351744	-0.0190566	-1.04522	-1.02617	-0.731717	6	6	0.0756503	0.0901844	0.00010991	0.00143109	9.11584	6.54932	-1.3405	-0.449247	-0.770959	0.00419137	0.0129499	5.47473	4.34667
12	11	1	171.25	26.75	31	148	0.862903	1.15709	-0.148961	0.131098	0.280059	-0.238762	0.174273	0.242219	0.048806	0.0751378	3.0199	2.58843	-0.340259	YPL183C	26.75	260.25	31	163	0.862903	1.59663	-0.148961	0.457854	0.606815	-0.658644	11	1	0.126351	0.246407	0.00239474	0.008746	6.03448	4.73916	-1.19442	-0.448703	-0.767342	0.048806	0.0751378	3.0199	2.58843
5	14	23	140.5	33	28	151	1.17857	0.930464	0.161645	-0.0726396	-0.234285	-0.520991	0.0815004	0.0953005	0.0104529	0.0239243	4.56087	3.73286	-0.884638	YOR125C	33	166	28	168	1.17857	0.988095	0.161645	-0.0121285	-0.173774	-0.386146	14	23	0.0963016	0.102739	0.0365306	0.0596382	3.3096	2.81946	-0.649671	-0.453569	-0.767154	0.0365306	0.0596382	3.3096	2.81946
14	10	6	38	34.5	30	44	1.15	0.863636	0.136703	-0.147297	-0.284	-0.468852	0.0536002	0.0295603	0.00179547	0.00745911	6.32249	4.89832	-0.784069	blank	34.5	43.5	30	48	1.15	0.90625	0.136703	-0.0985061	-0.235209	-0.436306	10	6	0.0961569	0.0836699	0.0163384	0.0321505	4.11424	3.43733	-0.749947	-0.452579	-0.767008	0.0163384	0.0321505	4.11424	3.43733
6	7	14	133	30.5	30	168	1.01667	0.791667	0.0158567	-0.234138	-0.249995	-0.410829	0.00797519	0.0271998	8.94152e-06	0.000584494	11.6248	7.44476	-0.672152	YLR414C	30.5	118	30	155.5	1.01667	0.758842	0.0158567	-0.276123	-0.29198	-0.490224	7	14	0.0594161	0.0544199	0.00223913	0.00840027	6.10167	4.77949	-0.857735	-0.450527	-0.764943	0.00223913	0.00840027	6.10167	4.77949
4	11	1	117.5	59	34	152	1.73529	0.773026	0.548578	-0.265448	-0.814026	-0.422713	0.116164	0.103472	0.000786653	0.00431107	7.14772	5.44657	-0.695073	YER074W	59	146.75	34	148	1.73529	0.991554	0.548578	-0.0191168	-0.567695	-0.478036	11	1	0.12667	0.0589825	0.00293042	0.00990703	5.83261	4.61451	-0.83337	-0.450375	-0.764221	0.00293042	0.00990703	5.83261	4.61451
2	12	22	121.75	25	30	152	0.833333	0.800987	-0.183557	-0.223352	-0.039795	-0.294357	0.0542286	0.0623006	0.238488	0.286505	1.43344	1.25	-0.447494	YPL259C	25	88.75	30	150	0.833333	0.591667	-0.183557	-0.54594	-0.362384	-0.596792	12	22	0.277153	0.28354	0.0793394	0.112334	2.53402	2.18628	-1.07078	-0.445574	-0.759135	0.238488	0.286505	1.43344	1.25
1	2	22	109.5	32	31	157	1.03226	0.697452	0.0302174	-0.361459	-0.391677	-0.374697	0.100095	0.0991371	0.00434388	0.0131565	5.43899	4.33084	-0.602458	YMR143W	32	95	31	158	1.03226	0.601266	0.0302174	-0.509957	-0.540174	-0.519194	2	22	0.0971691	0.103469	0.00155904	0.00672666	6.46368	5.00168	-0.915649	-0.446946	-0.759054	0.00434388	0.0131565	5.43899	4.33084
13	3	22	210.25	39	29	160.5	1.34483	1.30997	0.294069	0.269899	-0.0241696	-0.4772	0.0691108	0.0730848	0.534628	0.580756	0.626184	0.543425	-0.800172	YJR039W	39	257.75	29	169	1.34483	1.52515	0.294069	0.421891	0.127823	-0.420265	3	22	0.0584108	0.0497144	0.0220747	0.0403652	3.81332	3.20979	-0.717878	-0.448733	-0.759025	0.534628	0.580756	0.626184	0.543425
12	11	24	213.75	39.75	31	148	1.28226	1.44426	0.243662	0.356348	0.112686	-0.489321	0.078948	0.115781	0.0648593	0.0946995	2.73554	2.35705	-0.82355	YBR084W	39.75	243.75	31	163	1.28226	1.4954	0.243662	0.39284	0.149178	-0.403081	11	24	0.0735319	0.180899	0.0269796	0.047199	3.61267	3.05338	-0.683526	-0.446201	-0.753538	0.0648593	0.0946995	2.73554	2.35705
14	1	21	173.25	48.75	30	44	1.625	3.9375	0.480203	1.36863	0.88843	-0.450662	0.105735	0.131401	0.000458836	0.00307211	7.68682	5.78539	-0.748983	YGR257C	48.75	187	30	48	1.625	3.89583	0.480203	1.35152	0.871318	-0.435104	1	21	0.188423	0.246245	0.00267468	0.00931286	5.92393	4.67636	-0.747543	-0.442883	-0.748263	0.00267468	0.00931286	5.92393	4.67636
9	6	22	84.5	34.25	33	154	1.03788	0.548701	0.0360658	-0.601244	-0.63731	-0.477638	0.0688285	0.0538347	0.000343632	0.00258057	7.97594	5.95974	-0.801017	YHR041C	34.25	90	33	156	1.03788	0.576923	0.0360658	-0.550229	-0.586295	-0.405577	6	22	0.0668298	0.0568442	0.000403541	0.00283586	7.81523	5.86541	-0.688515	-0.441608	-0.744766	0.000403541	0.00283586	7.81523	5.86541
10	5	23	132	36.5	29	148	1.25862	0.891892	0.228081	-0.115848	-0.343929	-0.32472	0.122157	0.0984198	0.0110789	0.0248168	4.50271	3.69624	-0.50606	YMR060C	36.5	116.5	29	172	1.25862	0.677326	0.228081	-0.392937	-0.621017	-0.551724	5	23	0.148921	0.115768	0.00361328	0.0112348	5.62314	4.48874	-0.980679	-0.438222	-0.743369	0.0110789	0.0248168	4.50271	3.69624
9	2	6	68.25	31.75	33	154	0.962121	0.443182	-0.0414204	-0.814662	-0.773241	-0.419875	0.0924263	0.0652562	0.0004648	0.0030927	7.6739	5.77871	-0.6896	YJL053W	31.75	61	33	156	0.962121	0.391026	-0.0414204	-0.940328	-0.898908	-0.457619	2	6	0.131205	0.113723	0.000841049	0.00449451	7.08086	5.4049	-0.792554	-0.438747	-0.741077	0.000841049	0.00449451	7.08086	5.4049
2	10	15	134.75	34.25	30	152	1.14167	0.886513	0.0876425	-0.120519	-0.208162	-0.423322	0.322949	0.315723	0.287756	0.337405	1.24564	1.08647	-0.696249	YOR352W	34.25	152.5	30	150	1.14167	1.01667	0.0876425	0.0162063	-0.0714362	-0.451796	10	15	0.306645	0.301262	0.673014	0.712791	0.395988	0.338567	-0.780913	-0.437559	-0.738581	0.673014	0.712791	0.395988	0.338567
14	1	17	137	38.5	30	44	1.28333	3.11364	0.245107	1.07852	0.833417	-0.445751	0.319718	0.353956	0.0137205	0.0290043	4.28886	3.54031	-0.73951	YOR369C	38.5	140.5	30	48	1.28333	2.92708	0.245107	1.04583	0.800719	-0.429636	1	17	0.264845	0.278983	0.00907245	0.0210958	4.70251	3.85868	-0.736612	-0.437693	-0.738061	0.0137205	0.0290043	4.28886	3.54031
8	3	1	183.75	46.5	32	160	1.45312	1.14844	0.369748	0.127158	-0.242589	-0.324798	0.082084	0.0495286	0.00967178	0.0226373	4.63854	3.78815	-0.506209	YNL162W	46.5	140.25	32	164	1.45312	0.855183	0.369748	-0.165822	-0.535569	-0.545784	3	1	0.0784729	0.0879452	0.000850678	0.00451891	7.06948	5.39948	-0.968806	-0.435291	-0.737507	0.00967178	0.0226373	4.63854	3.78815
4	6	15	99	31	34	152	0.911765	0.651316	-0.0926336	-0.429851	-0.337217	-0.461356	0.0526574	0.074566	0.00102703	0.00516491	6.88109	5.26587	-0.769611	YHR091C	31	100.75	34	148	0.911765	0.680743	-0.0926336	-0.385365	-0.292732	-0.41342	6	15	0.0554333	0.0639596	0.00181318	0.00741566	6.31267	4.90416	-0.704194	-0.437388	-0.736902	0.00181318	0.00741566	6.31267	4.90416
14	13	23	38	32.75	30	44	1.09167	0.863636	0.0861928	-0.147114	-0.233307	-0.432633	0.0415675	0.0543566	0.00151562	0.00663514	6.49193	5.01538	-0.714208	blank	32.75	40.75	30	48	1.09167	0.848958	0.0861928	-0.164107	-0.2503	-0.439529	13	23	0.0721113	0.0594405	0.00613029	0.0160528	5.09451	4.13187	-0.75639	-0.436081	-0.735299	0.00613029	0.0160528	5.09451	4.13187
5	1	7	206.5	41	28	151	1.46429	1.36755	0.375231	0.303692	-0.0715386	-0.47629	0.0321656	0.0391318	0.021138	0.0395124	3.85668	3.23114	-0.798416	YLR152C	41	227.5	28	168	1.46429	1.35417	0.375231	0.295454	-0.0797772	-0.39726	1	7	0.0377704	0.0595112	0.0242581	0.0434271	3.71901	3.13667	-0.67189	-0.436775	-0.735153	0.0242581	0.0434271	3.71901	3.13667
14	1	7	34.75	22.25	30	44	0.741667	0.789773	-0.307446	-0.246915	0.0605312	-0.471562	0.0886785	0.105718	0.265557	0.314042	1.32593	1.15823	-0.789297	YEL029C	22.25	38.75	30	48	0.741667	0.807292	-0.307446	-0.214792	0.0926546	-0.401426	1	7	0.115733	0.0927559	0.207652	0.254465	1.57189	1.36859	-0.680216	-0.436494	-0.734757	0.265557	0.314042	1.32593	1.15823
9	3	20	113	34.25	33	154	1.03788	0.733766	0.0368835	-0.310019	-0.346902	-0.445442	0.0485409	0.0444749	0.000742133	0.0041216	7.20598	5.49151	-0.738914	YML090W	34.25	118.25	33	156	1.03788	0.758013	0.0368835	-0.278622	-0.315506	-0.425964	3	20	0.0611614	0.0434808	0.0019422	0.0076656	6.24394	4.87101	-0.729271	-0.435703	-0.734093	0.0019422	0.0076656	6.24394	4.87101
12	2	18	165.5	27.5	31	148	0.887097	1.11824	-0.122853	0.110485	0.233338	-0.427154	0.0806696	0.0841684	0.0102732	0.0236423	4.57822	3.74472	-0.70364	YDR439W	27.5	170.75	31	163	0.887097	1.04755	-0.122853	0.0444527	0.167306	-0.441346	2	18	0.0885304	0.08913	0.0324519	0.0544171	3.428	2.91108	-0.760022	-0.43425	-0.731831	0.0324519	0.0544171	3.428	2.91108
5	11	2	150.25	41.25	28	151	1.47321	0.995033	0.386953	-0.0275584	-0.414511	-0.35758	0.220564	0.255323	0.0329205	0.0555844	3.41366	2.88985	-0.569442	YKL136W	41.25	157.25	28	168	1.47321	0.936012	0.386953	-0.0664119	-0.453365	-0.507646	11	2	0.02803	0.0538554	6.49258e-05	0.00118768	9.64226	6.73575	-0.892563	-0.432613	-0.731003	0.0329205	0.0555844	3.41366	2.88985
4	15	2	65.75	51.5	34	152	1.51471	0.432566	0.411785	-1.01532	-1.4271	-1.02749	0.686176	0.676359	0.0252703	0.0454814	3.67813	3.09045	-1.8616	YHL003C	51.5	224.75	34	148	1.51471	1.51858	0.411785	0.416426	0.00464131	0.139142	15	2	0.0375663	0.0282158	0.820776	0.845629	0.197505	0.167674	0.400438	-0.444174	-0.73058	0.820776	0.845629	0.197505	0.167674
6	12	3	138.25	48.25	30	168	1.60833	0.822917	0.474946	-0.195215	-0.670161	-0.390428	0.0363087	0.0361785	4.37251e-05	0.000945303	10.0376	6.964	-0.6328	YDR200C	48.25	114.5	30	155.5	1.60833	0.736334	0.474946	-0.30779	-0.782735	-0.473383	12	3	0.0705981	0.0759644	0.000200791	0.00193104	8.51325	6.2497	-0.824066	-0.431905	-0.728433	0.000200791	0.00193104	8.51325	6.2497
9	10	14	136.25	43.25	33	154	1.31061	0.88474	0.269899	-0.122627	-0.392525	-0.48255	0.0543838	0.0326573	0.000720666	0.00404416	7.23533	5.51048	-0.81049	YJR075W	43.25	152.75	33	156	1.31061	0.979167	0.269899	-0.0211318	-0.29103	-0.379701	10	14	0.0293881	0.0181511	0.00028126	0.00232338	8.17623	6.06473	-0.636786	-0.431125	-0.723638	0.000720666	0.00404416	7.23533	5.51048
14	1	9	90.75	40.25	30	44	1.34167	2.0625	0.29162	0.717531	0.425911	-0.364175	0.0581553	0.0841509	0.000690162	0.00392535	7.27858	5.5403	-0.582163	YHR010W	40.25	80.5	30	48	1.34167	1.67708	0.29162	0.511057	0.219437	-0.493163	1	9	0.0515468	0.120533	0.00340328	0.0108005	5.68301	4.52816	-0.86361	-0.428669	-0.722886	0.00340328	0.0108005	5.68301	4.52816
4	6	8	161	38	34	152	1.11765	1.05921	0.109646	0.0573483	-0.0522974	0.11011	0.0537481	0.0300414	0.146844	0.187871	1.91838	1.672	0.332662	YCL026C	38	122.5	34	148	1.11765	0.827703	0.109646	-1.17694	-1.28658	-0.950141	6	8	2.53114	2.44365	0.384194	0.435652	0.956608	0.830911	-1.77716	-0.420016	-0.722249	0.384194	0.435652	0.956608	0.830911
12	5	22	159.25	59	31	148	1.90323	1.07601	0.639719	0.0721515	-0.567567	-0.505292	0.0956392	0.13916	0.00128602	0.00599102	6.6562	5.11749	-0.854357	YJL128C	59	204	31	163	1.90323	1.25153	0.639719	0.223829	-0.415889	-0.354635	5	22	0.0895545	0.129731	0.00264166	0.00923978	5.93635	4.68424	-0.586677	-0.429964	-0.720517	0.00264166	0.00923978	5.93635	4.68424
10	5	13	151.5	48	29	148	1.65517	1.02365	0.502017	0.0230572	-0.478959	-0.436759	0.0767569	0.0864702	0.00110889	0.00545416	6.8044	5.21138	-0.722167	YLR461W	48	175.75	29	172	1.65517	1.0218	0.502017	0.0214761	-0.48054	-0.420484	5	13	0.0807782	0.0721519	0.00127684	0.00588317	6.66336	5.13566	-0.718316	-0.428622	-0.720242	0.00127684	0.00588317	6.66336	5.13566
10	5	17	105.5	31.5	29	148	1.08621	0.712838	0.0823215	-0.338647	-0.420969	-0.426043	0.0341106	0.0487546	0.000145794	0.00164328	8.83331	6.41106	-0.701497	YML010C-B	31.5	119.25	29	172	1.08621	0.693314	0.0823215	-0.368168	-0.450489	-0.4295	5	17	0.10071	0.0900129	0.00294679	0.00993847	5.82704	4.61134	-0.73634	-0.427772	-0.718919	0.00294679	0.00993847	5.82704	4.61134
7	10	24	166.25	29.75	31	162	0.959677	1.02623	-0.055396	0.0156791	0.0710751	-0.34369	0.108651	0.0899022	0.281977	0.331346	1.26593	1.10459	-0.54265	YNL229C	29.75	146.25	31	163	0.959677	0.897239	-0.055396	-0.120668	-0.0652724	-0.508939	10	24	0.173341	0.151494	0.506095	0.552328	0.68103	0.593613	-0.895148	-0.426315	-0.718899	0.506095	0.552328	0.68103	0.593613
5	1	22	228	29.5	28	151	1.05357	1.50993	0.0444978	0.405364	0.360866	-0.417947	0.0562032	0.0812431	0.00101912	0.00514439	6.88882	5.26985	-0.68588	YKL073W	29.5	225.25	28	168	1.05357	1.34077	0.0444978	0.284709	0.240211	-0.436572	1	22	0.0512178	0.0599209	0.00256669	0.00906605	5.96514	4.70322	-0.750477	-0.427259	-0.718179	0.00256669	0.00906605	5.96514	4.70322
9	14	12	91	26	33	154	0.787879	0.590909	-0.238781	-0.528437	-0.289655	-0.501992	0.107311	0.148819	0.0124584	0.0270284	4.38536	3.61087	-0.847991	YJR152W	26	107	33	156	0.787879	0.685897	-0.238781	-0.377223	-0.138442	-0.354237	14	12	0.0178739	0.0715282	0.000584467	0.00354638	7.44481	5.64183	-0.585881	-0.428114	-0.716936	0.0124584	0.0270284	4.38536	3.61087
8	12	22	103.25	24	32	160	0.75	0.645312	-0.290629	-0.442408	-0.151779	-0.220657	0.0942585	0.0886854	0.0485666	0.0748716	3.02482	2.59198	-0.305337	YMR084W	24	65.5	32	164	0.75	0.39939	-0.290629	-0.932033	-0.641404	-0.625104	12	22	0.117737	0.11188	0.00165466	0.00696591	6.40416	4.96673	-1.12738	-0.422881	-0.716356	0.0485666	0.0748716	3.02482	2.59198
12	3	18	151	27.5	31	148	0.887097	1.02027	-0.121661	0.0194937	0.141155	-0.443649	0.0448331	0.115031	0.00809097	0.0198708	4.81701	3.91851	-0.735456	YFL019C	27.5	158.5	31	163	0.887097	0.972393	-0.121661	-0.0280603	0.0936008	-0.406165	3	18	0.0589444	0.12773	0.0502519	0.0770549	2.99071	2.56324	-0.689692	-0.424907	-0.712574	0.0502519	0.0770549	2.99071	2.56324
2	8	12	69.25	25	30	152	0.833333	0.455592	-0.186473	-0.789395	-0.602922	-0.406668	0.119059	0.115414	0.00205043	0.00812913	6.18971	4.8123	-0.664125	YOL064C	25	81.25	30	150	0.833333	0.541667	-0.186473	-0.620797	-0.434324	-0.440961	8	12	0.13962	0.184265	0.00837141	0.0200048	4.78293	3.91179	-0.759252	-0.423815	-0.711689	0.00837141	0.0200048	4.78293	3.91179
1	6	16	141	30.75	31	157	0.991935	0.898089	-0.0109703	-0.109552	-0.0985817	-0.427007	0.151199	0.126542	0.283267	0.332571	1.26137	1.1009	-0.703355	YMR169C	30.75	150.5	31	158	0.991935	0.952532	-0.0109703	-0.0495709	-0.0386006	-0.420123	6	16	0.0538739	0.0534504	0.247297	0.295964	1.39716	1.21752	-0.717595	-0.423565	-0.710475	0.283267	0.332571	1.26137	1.1009
11	9	10	154.25	46.5	29	156	1.60345	0.988782	0.471033	-0.011317	-0.48235	-0.442305	0.0572655	0.0371146	0.000455503	0.00306098	7.69411	5.78902	-0.732863	YBR074W	46.5	174.25	29	170	1.60345	1.025	0.471033	0.0246895	-0.446344	-0.404409	9	10	0.0547074	0.0412689	0.000500808	0.00322161	7.59929	5.73787	-0.68618	-0.423357	-0.709522	0.000500808	0.00322161	7.59929	5.73787
13	3	12	172.75	35	29	160.5	1.2069	1.07632	0.186187	0.0733253	-0.112862	-0.45696	0.0940165	0.0795386	0.0957974	0.130978	2.34552	2.03272	-0.761131	YMR055C	35	210.75	29	169	1.2069	1.24704	0.186187	0.220564	0.0343764	-0.390163	3	12	0.0920427	0.0937739	0.509298	0.555485	0.674722	0.587913	-0.657702	-0.423562	-0.709417	0.509298	0.555485	0.674722	0.587913
11	2	15	52	16.5	29	156	0.568966	0.333333	-1.06064	-1.10463	-0.0439822	-0.368106	1.56109	1.60831	0.958607	0.963761	0.0422738	0.0369117	-0.589745	YIL121W	16.5	51	29	170	0.568966	0.3	-1.06064	-1.26112	-0.20048	-0.475801	2	15	1.27446	1.32388	0.773668	0.804962	0.256612	0.21696	-0.8289	-0.421953	-0.709322	0.958607	0.963761	0.0422738	0.0369117
1	5	19	72.5	24.25	31	157	0.782258	0.461783	-0.254638	-0.774036	-0.519398	-0.45638	0.119328	0.164487	0.00319043	0.0108174	5.7476	4.5266	-0.760012	YAL023C	24.25	79.75	31	158	0.782258	0.504747	-0.254638	-0.690286	-0.435648	-0.390605	5	19	0.215922	0.244064	0.027372	0.0477146	3.59823	3.04252	-0.658586	-0.423493	-0.709299	0.027372	0.0477146	3.59823	3.04252
1	4	17	95	29	31	157	0.935484	0.605096	-0.0690752	-0.503217	-0.434141	-0.488892	0.107	0.102518	0.00391198	0.0124127	5.54371	4.38903	-0.822722	YML062C	29	112.5	31	158	0.935484	0.712025	-0.0690752	-0.342388	-0.273313	-0.357202	4	17	0.139788	0.128175	0.0297147	0.0509233	3.51611	2.97744	-0.591807	-0.423047	-0.707265	0.0297147	0.0509233	3.51611	2.97744
7	12	21	139.5	32.5	31	162	1.04839	0.861111	0.0434342	-0.149692	-0.193127	-0.389674	0.0912899	0.0766871	0.0241557	0.0438868	3.72323	3.12614	-0.631347	YBL090W	32.5	125.75	31	163	1.04839	0.771472	0.0434342	-0.259619	-0.303053	-0.44671	12	21	0.114137	0.0816959	0.0130396	0.0273832	4.33976	3.59782	-0.770746	-0.418192	-0.701046	0.0241557	0.0438868	3.72323	3.12614
5	13	1	180.25	36.25	28	151	1.29464	1.19371	0.253971	0.169559	-0.0844118	-0.466425	0.244398	0.176662	0.539357	0.585301	0.617378	0.535629	-0.779387	YKL029C	36.25	267.75	28	168	1.29464	1.59375	0.253971	0.452106	0.198135	-0.371876	13	1	0.272731	0.0704422	0.24218	0.290487	1.41807	1.2362	-0.621143	-0.41915	-0.700265	0.539357	0.585301	0.617378	0.535629
9	4	9	141.75	55.5	33	154	1.68182	0.920455	0.517751	-0.0829173	-0.600669	-0.448491	0.0736126	0.0753139	0.000500603	0.00322691	7.5997	5.73623	-0.744795	YPR057W	55.5	149	33	156	1.68182	0.955128	0.517751	-0.046057	-0.563808	-0.381888	4	9	0.0565314	0.0711476	0.000275384	0.00229174	8.19734	6.07844	-0.641158	-0.415189	-0.692976	0.000500603	0.00322691	7.5997	5.73623
1	8	10	112.5	29.5	31	157	0.951613	0.716561	-0.0556563	-0.333615	-0.277959	-0.236721	0.123459	0.109978	0.0204553	0.0385312	3.88951	3.25629	-0.336323	YMR179W	29.5	72.5	31	158	0.951613	0.458861	-0.0556563	-0.78909	-0.733434	-0.584341	8	10	0.236816	0.221603	0.00847644	0.0201456	4.77046	3.90477	-1.04589	-0.410531	-0.691104	0.0204553	0.0385312	3.88951	3.25629
5	12	2	132.75	38.5	28	151	1.375	0.879139	0.317018	-0.144075	-0.461092	-0.424578	0.261947	0.267413	0.0389035	0.062637	3.24667	2.7704	-0.698671	YOR225W	38.5	172.25	28	168	1.375	1.0253	0.317018	0.0247884	-0.292229	-0.400102	12	2	0.0482357	0.0752374	0.00120995	0.00567104	6.71718	5.17238	-0.67757	-0.41234	-0.688121	0.0389035	0.062637	3.24667	2.7704
2	8	4	132.5	208.5	30	152	6.95	0.871711	0.833388	-0.139366	-0.972754	-0.413058	1.52026	1.45597	0.290635	0.340563	1.23569	1.07715	-0.676451	YOL060C	208.5	145.75	30	150	6.95	0.971667	0.833388	-0.0291559	-0.862544	-0.410683	8	4	1.55327	1.46246	0.347742	0.39886	1.0563	0.919144	-0.698722	-0.41187	-0.687586	0.347742	0.39886	1.0563	0.919144
1	16	17	169.75	55.25	31	157	1.78226	1.08121	0.569072	0.0693913	-0.499681	-0.452708	0.0170131	0.0981789	1.08694e-05	0.000590938	11.4296	7.4338	-0.752929	YMR031W-A	55.25	192.25	31	158	1.78226	1.21677	0.569072	0.189746	-0.379326	-0.371117	16	17	0.0279793	0.15698	0.000110085	0.00143109	9.11426	6.54932	-0.619627	-0.411913	-0.686278	0.000110085	0.00143109	9.11426	6.54932
1	14	9	105	28.5	31	157	0.919355	0.66879	-0.085748	-0.403945	-0.318197	-0.315372	0.120661	0.102171	0.0132882	0.02829	4.32088	3.56525	-0.488029	YMR015C	28.5	85	31	158	0.919355	0.537975	-0.085748	-0.637169	-0.551421	-0.5022	14	9	0.152219	0.126083	0.00542404	0.0147943	5.21692	4.21351	-0.881676	-0.408786	-0.684852	0.0132882	0.02829	4.32088	3.56525
14	7	1	195	47.5	30	44	1.58333	4.43182	0.402493	1.48491	1.08242	-0.430269	0.326083	0.253334	0.00696304	0.0179815	4.96714	4.01841	-0.709647	YNL059C	47.5	226	30	48	1.58333	4.70833	0.402493	1.54396	1.14147	-0.390921	7	1	0.299474	0.221655	0.00468597	0.013407	5.36318	4.31198	-0.659217	-0.410595	-0.684432	0.00696304	0.0179815	4.96714	4.01841
5	3	14	105	26.75	28	151	0.955357	0.695364	-0.0471782	-0.363713	-0.316535	-0.300792	0.0733147	0.0549001	0.00326669	0.0109849	5.72398	4.51124	-0.459905	YKL081W	26.75	86.75	28	168	0.955357	0.516369	-0.0471782	-0.662794	-0.615616	-0.514686	3	14	0.0264699	0.0405292	2.1877e-05	0.000747001	10.7301	7.19944	-0.906637	-0.407739	-0.683271	0.00326669	0.0109849	5.72398	4.51124
10	7	19	124.75	38.25	29	148	1.31897	0.842905	0.276447	-0.171069	-0.447516	-0.465016	0.0328363	0.0396175	0.000108373	0.00141411	9.12993	6.56126	-0.77667	YNR051C	38.25	154.5	29	172	1.31897	0.898256	0.276447	-0.107555	-0.384001	-0.355384	7	19	0.0348779	0.0159344	0.000205031	0.001944	8.49235	6.24301	-0.588174	-0.4102	-0.682422	0.000205031	0.001944	8.49235	6.24301
3	16	2	108.25	41	31	152	1.32258	0.712171	0.270944	-0.372408	-0.643352	-0.44526	0.182316	0.167507	0.00584763	0.0159497	5.14172	4.13832	-0.738563	YEL054C	41	130	31	150.5	1.32258	0.863787	0.270944	-0.149309	-0.420253	-0.373786	16	2	0.122718	0.158842	0.00637105	0.0165064	5.05599	4.10401	-0.624962	-0.409523	-0.681763	0.00637105	0.0165064	5.05599	4.10401
14	4	16	36.75	27.5	30	44	0.916667	0.835227	-0.0940035	-0.181433	-0.0874293	-0.369102	0.159253	0.126068	0.352433	0.402194	1.04289	0.91082	-0.591667	YEL036C	27.5	39.25	30	48	0.916667	0.817708	-0.0940035	-0.202885	-0.108881	-0.446763	4	16	0.111426	0.04543	0.145658	0.1872	1.92649	1.67558	-0.77085	-0.407933	-0.681259	0.352433	0.402194	1.04289	0.91082
12	15	24	184.75	31.5	31	148	1.01613	1.24831	-0.0332532	0.194374	0.227627	-0.315845	0.138867	0.243687	0.0464839	0.0723083	3.06865	2.62682	-0.488942	YBR121C	31.5	171.75	31	163	1.01613	1.05368	-0.0332532	0.00788758	0.0411408	-0.497587	15	24	0.259827	0.324882	0.772245	0.803637	0.258454	0.218608	-0.872454	-0.406716	-0.680698	0.772245	0.803637	0.258454	0.218608
8	7	14	130	41.25	32	160	1.28906	0.8125	0.252988	-0.207654	-0.460642	-0.386123	0.0473536	0.11405	0.000296643	0.00237065	8.12298	6.04459	-0.624498	YDR315C	41.25	137.75	32	164	1.28906	0.839939	0.252988	-0.17488	-0.427868	-0.428257	7	14	0.0724534	0.124879	0.00130476	0.00595955	6.64174	5.12276	-0.733855	-0.40719	-0.679176	0.00130476	0.00595955	6.64174	5.12276
14	6	21	65	22.75	30	44	0.758333	1.47727	-0.278279	0.389902	0.668181	-0.343418	0.0453189	0.06704	8.56527e-05	0.00124451	9.36521	6.68901	-0.542125	YGR252W	22.75	67	30	48	0.758333	1.39583	-0.278279	0.333151	0.61143	-0.468063	6	21	0.0635962	0.10507	0.000307201	0.00243946	8.08801	6.01598	-0.813432	-0.40574	-0.677778	0.000307201	0.00243946	8.08801	6.01598
5	1	5	196.5	42.75	28	151	1.52679	1.30132	0.418043	0.260907	-0.157136	-0.46109	0.0672517	0.114005	0.0185067	0.035853	3.98962	3.32833	-0.769098	YLR151C	42.75	221.75	28	168	1.52679	1.31994	0.418043	0.271175	-0.146868	-0.353394	1	5	0.0282012	0.040912	0.00188876	0.00757502	6.27183	4.8829	-0.584195	-0.407242	-0.676647	0.0185067	0.035853	3.98962	3.32833
6	7	15	100.75	26.75	30	168	0.891667	0.599702	-0.115139	-0.515205	-0.400067	-0.390678	0.10365	0.0894899	0.00451911	0.0134971	5.39944	4.30528	-0.633283	YJL166W	26.75	93.25	30	155.5	0.891667	0.599678	-0.115139	-0.513039	-0.397901	-0.420975	7	15	0.0832022	0.0772362	0.00242454	0.00878325	6.02211	4.73491	-0.719298	-0.405827	-0.67629	0.00451911	0.0134971	5.39944	4.30528
3	13	24	128.75	36.25	31	152	1.16935	0.847039	0.151413	-0.190444	-0.341858	-0.215908	0.198119	0.185748	0.0409059	0.0652459	3.19648	2.72959	-0.296178	YDR049W	36.25	83	31	150.5	1.16935	0.551495	0.151413	-0.61355	-0.764963	-0.587099	13	24	0.170907	0.159951	0.00294148	0.00992679	5.82884	4.61252	-1.0514	-0.401503	-0.673788	0.0409059	0.0652459	3.19648	2.72959
5	15	6	114	36.25	28	151	1.29464	0.754967	0.258164	-0.281195	-0.53936	-0.284785	0.0254764	0.0291947	2.89925e-05	0.000767802	10.4485	7.17198	-0.429031	YKL169C	36.25	93.5	28	168	1.29464	0.556548	0.258164	-0.586017	-0.844181	-0.520427	15	6	0.0113193	0.0216588	6.64444e-07	0.00032562	14.2243	8.02978	-0.918114	-0.402606	-0.673572	2.89925e-05	0.000767802	10.4485	7.17198
12	4	15	144.25	41	31	148	1.32258	0.974662	0.277045	-0.0259991	-0.303044	-0.446095	0.107311	0.0809291	0.0109857	0.0247006	4.51116	3.70093	-0.740175	YBR156C	41	160.75	31	163	1.32258	0.986196	0.277045	-0.0140097	-0.291055	-0.363809	4	15	0.0849153	0.0741619	0.00635487	0.0164724	5.05853	4.10607	-0.605017	-0.404952	-0.672596	0.0109857	0.0247006	4.51116	3.70093
10	10	6	129.75	45	29	148	1.55172	0.876689	0.438603	-0.131802	-0.570405	-0.466907	0.0565247	0.0747321	0.000265902	0.00226306	8.23238	6.09104	-0.780317	YDL134C	45	160.25	29	172	1.55172	0.931686	0.438603	-0.070763	-0.509366	-0.343451	10	6	0.0445444	0.0612033	0.000183101	0.0018422	8.60547	6.2968	-0.564318	-0.405179	-0.672317	0.000265902	0.00226306	8.23238	6.09104
14	3	21	160	54.75	30	44	1.825	3.63636	0.601218	1.29081	0.689589	-0.463759	0.0369293	0.076644	4.22284e-05	0.000933151	10.0724	6.97694	-0.774245	YPR133W-A	54.75	203.25	30	48	1.825	4.23438	0.601218	1.44273	0.841512	-0.344536	3	21	0.0531264	0.0851512	6.91154e-05	0.00119806	9.57973	6.72705	-0.566488	-0.404147	-0.670366	6.91154e-05	0.00119806	9.57973	6.72705
11	14	1	180.5	39.5	29	156	1.36207	1.15705	0.305719	0.145251	-0.160468	-0.466945	0.0714407	0.0322573	0.0205843	0.0387063	3.88323	3.25175	-0.780391	YNL078W	39.5	281.5	29	170	1.36207	1.65588	0.305719	0.496468	0.190749	-0.339545	14	1	0.101198	0.0827899	0.0326703	0.0547152	3.42129	2.90561	-0.556511	-0.403245	-0.668451	0.0326703	0.0547152	3.42129	2.90561
12	3	24	232.75	28.75	31	148	0.927419	1.57264	-0.0867789	0.445152	0.531931	-0.39696	0.291973	0.117912	0.0356492	0.0588605	3.33403	2.83258	-0.6454	YFR024C	28.75	241	31	163	0.927419	1.47853	-0.0867789	0.381861	0.46864	-0.406214	3	24	0.296994	0.0980431	0.0510328	0.0779853	2.97529	2.55124	-0.689789	-0.401587	-0.667594	0.0510328	0.0779853	2.97529	2.55124
4	11	17	79.75	22.75	34	152	0.669118	0.524671	-0.404867	-0.646344	-0.241478	-0.405258	0.133268	0.133721	0.036147	0.059518	3.32016	2.82148	-0.661405	YER086W	22.75	82	34	148	0.669118	0.554054	-0.404867	-0.591047	-0.18618	-0.395325	11	17	0.106422	0.104203	0.0395124	0.063314	3.23114	2.75965	-0.668021	-0.400291	-0.664713	0.0395124	0.063314	3.23114	2.75965
7	10	8	102.5	30.5	31	162	0.983871	0.632716	-0.0166728	-0.457793	-0.44112	-0.272152	0.0324935	0.0567487	0.000109643	0.00142377	9.11828	6.55444	-0.404664	YNL238W	30.5	84	31	163	0.983871	0.515337	-0.0166728	-0.663846	-0.647173	-0.523449	10	8	0.0181351	0.00789972	6.06138e-06	0.000543099	12.0136	7.51822	-0.924154	-0.397801	-0.664409	0.000109643	0.00142377	9.11828	6.55444
10	7	13	95.5	27.75	29	148	0.956897	0.64527	-0.0458778	-0.438323	-0.392445	-0.325289	0.0867073	0.0855371	0.00284744	0.0100776	5.86134	4.59744	-0.507157	YMR326C	27.75	96.25	29	172	0.956897	0.559593	-0.0458778	-0.580886	-0.535008	-0.471311	7	13	0.0842278	0.0844951	0.00105211	0.00518913	6.85696	5.26119	-0.819924	-0.3983	-0.66354	0.00284744	0.0100776	5.86134	4.59744
14	11	2	44	30.25	30	44	1.00833	1	0.00819746	-0.00103413	-0.00923158	-0.400205	0.0634171	0.0176885	0.789914	0.815708	0.235831	0.203698	-0.651658	blank	30.25	50	30	48	1.00833	1.04167	0.00819746	0.0403217	0.0321242	-0.39816	11	2	0.0451015	0.0920263	0.249502	0.298071	1.38829	1.21042	-0.673689	-0.399183	-0.662674	0.789914	0.815708	0.235831	0.203698
10	4	6	112	39	29	148	1.34483	0.756757	0.2948	-0.278852	-0.573652	-0.333264	0.0447707	0.0286993	0.000130329	0.00155354	8.94545	6.46722	-0.522539	YJR055W	39	105.25	29	172	1.34483	0.611919	0.2948	-0.491989	-0.78679	-0.46264	4	6	0.0940475	0.0691139	0.000464826	0.00309653	7.67385	5.77747	-0.80259	-0.397952	-0.662564	0.000464826	0.00309653	7.67385	5.77747
14	6	24	224	54.75	30	44	1.825	5.09091	0.599529	1.61566	1.01613	-0.40829	0.198182	0.117235	0.00197722	0.00793992	6.22607	4.83585	-0.667254	YGR255C	54.75	239.5	30	48	1.825	4.98958	0.599529	1.6007	1.00117	-0.389783	6	24	0.159938	0.11709	0.00109856	0.00531579	6.81376	5.23707	-0.656942	-0.399037	-0.662098	0.00197722	0.00793992	6.22607	4.83585
13	12	13	27.25	28.5	29	160.5	0.982759	0.169782	-0.0178647	-1.77371	-1.75584	-0.363894	0.0620226	0.0644793	1.21363e-05	0.000599828	11.3193	7.41887	-0.581621	blank	28.5	30.5	29	169	0.982759	0.180473	-0.0178647	-1.71284	-1.69498	-0.432176	12	13	0.0734195	0.0867643	2.2366e-05	0.000751497	10.708	7.19344	-0.74169	-0.398035	-0.661656	2.2366e-05	0.000751497	10.708	7.19344
13	11	4	188	42.75	29	160.5	1.47414	1.17134	0.387054	0.158064	-0.228991	-0.476132	0.0441585	0.173658	0.00191259	0.00774837	6.2593	4.86027	-0.798112	YCR107W	42.75	234.5	29	169	1.47414	1.38757	0.387054	0.326517	-0.0605376	-0.323617	11	4	0.0657212	0.176623	0.162672	0.205819	1.81602	1.58076	-0.524669	-0.399875	-0.66139	0.162672	0.205819	1.81602	1.58076
14	12	2	43.75	29.25	30	44	0.975	0.994318	-0.0274537	-0.00753155	0.0199222	-0.401229	0.117971	0.0775025	0.757806	0.786936	0.277328	0.239609	-0.653634	blank	29.25	48.5	30	48	0.975	1.01042	-0.0274537	0.010097	0.0375507	-0.394003	12	2	0.0946898	0.0436462	0.485639	0.533251	0.722289	0.628763	-0.665377	-0.397616	-0.659506	0.757806	0.786936	0.277328	0.239609
11	16	1	201.25	41.25	29	156	1.42241	1.29006	0.351415	0.18625	-0.165164	-0.292294	0.418471	0.448244	0.487533	0.535221	0.718398	0.625076	-0.443514	YNL099C	41.25	228.25	29	170	1.42241	1.34265	0.351415	0.266891	-0.0845237	-0.49717	16	1	0.274185	0.234758	0.581162	0.625366	0.542725	0.469418	-0.871621	-0.394732	-0.657568	0.581162	0.625366	0.542725	0.469418
9	16	19	225.5	39	33	154	1.18182	1.46429	0.162035	0.373316	0.211281	-0.389082	0.115219	0.092359	0.0350617	0.0582844	3.35065	2.84242	-0.630205	YJL059W	39	219.75	33	156	1.18182	1.40865	0.162035	0.328217	0.166182	-0.403677	16	19	0.153991	0.121949	0.119764	0.158427	2.12224	1.84246	-0.684717	-0.39638	-0.657461	0.119764	0.158427	2.12224	1.84246
13	2	8	128	41.25	29	160.5	1.42241	0.797508	0.351847	-0.227221	-0.579067	-0.479711	0.0528617	0.0475527	0.000208147	0.00197311	8.47727	6.22815	-0.805015	YLR338W	41.25	158	29	169	1.42241	0.934911	0.351847	-0.067474	-0.419321	-0.310406	2	8	0.0238483	0.0232613	5.05649e-05	0.00107964	9.89225	6.83113	-0.498258	-0.395058	-0.651636	0.000208147	0.00197311	8.47727	6.22815
14	5	7	35.75	33	30	44	1.1	0.8125	0.0946066	-0.208486	-0.303093	-0.404253	0.0354943	0.0623283	0.000437315	0.00297219	7.73486	5.81846	-0.659467	YJL140W	33	42.75	30	48	1.1	0.890625	0.0946066	-0.116425	-0.211032	-0.382833	5	7	0.0443423	0.0540021	0.00245923	0.00881029	6.00791	4.73184	-0.643047	-0.393543	-0.651257	0.00245923	0.00881029	6.00791	4.73184
14	16	17	41.5	35.75	30	44	1.19167	0.943182	0.17314	-0.0634793	-0.236619	-0.396762	0.0620272	0.0876434	0.00467468	0.0138006	5.3656	4.28304	-0.645018	blank	35.75	45.5	30	48	1.19167	0.947917	0.17314	-0.0571277	-0.230267	-0.390012	16	17	0.0659739	0.104516	0.00603408	0.015886	5.11033	4.14232	-0.657399	-0.393387	-0.651209	0.00603408	0.015886	5.11033	4.14232
14	4	19	115.25	50	30	44	1.66667	2.61932	0.509302	0.96287	0.453568	-0.449798	0.0683036	0.0419604	0.000922556	0.00484815	6.98836	5.32916	-0.747317	YDR138W	50	138.5	30	48	1.66667	2.88542	0.509302	1.05964	0.550335	-0.338155	4	19	0.0677399	0.0377063	0.000507159	0.00323811	7.58669	5.73277	-0.553732	-0.393977	-0.650525	0.000922556	0.00484815	6.98836	5.32916
1	11	23	119.75	25.75	31	157	0.830645	0.762739	-0.190724	-0.272337	-0.0816129	-0.291476	0.173306	0.159181	0.415759	0.464393	0.877649	0.767025	-0.441936	YLL002W	25.75	100.75	31	158	0.830645	0.637658	-0.190724	-0.453814	-0.263089	-0.490791	11	23	0.180594	0.175844	0.0618161	0.0917281	2.78359	2.38893	-0.858868	-0.391133	-0.650402	0.415759	0.464393	0.877649	0.767025
4	13	17	107.5	31.5	34	152	0.926471	0.707237	-0.0800461	-0.347915	-0.267869	-0.490909	0.0659942	0.065663	0.00390752	0.012408	5.54485	4.38941	-0.826613	YGR135W	31.5	140	34	148	0.926471	0.945946	-0.0800461	-0.0559628	0.0240833	-0.298197	13	17	0.0834379	0.0897111	0.604226	0.647334	0.503807	0.434893	-0.473851	-0.394553	-0.650232	0.604226	0.647334	0.503807	0.434893
14	4	3	62.25	23.75	30	44	0.791667	1.41477	-0.278714	0.338569	0.617283	-0.426709	0.281766	0.293508	0.0220095	0.040801	3.81628	3.19905	-0.702782	YGR167W	23.75	74.5	30	48	0.791667	1.55208	-0.278714	0.437645	0.716358	-0.357899	4	3	0.355855	0.363314	0.027535	0.0479832	3.5923	3.03691	-0.593203	-0.392304	-0.647992	0.027535	0.0479832	3.5923	3.03691
7	6	16	129.5	48.75	31	162	1.57258	0.799383	0.452466	-0.224071	-0.676537	-0.527243	0.0368322	0.0477769	4.4364e-05	0.000946433	10.0231	6.96281	-0.896696	YGL072C	48.75	183.75	31	163	1.57258	1.1273	0.452466	0.119652	-0.332813	-0.258958	6	16	0.0445295	0.0360528	0.000649783	0.00379699	7.33887	5.57355	-0.395407	-0.3931	-0.646051	0.000649783	0.00379699	7.33887	5.57355
14	10	5	38.5	35	30	44	1.16667	0.875	0.153333	-0.133789	-0.287122	-0.400442	0.0289654	0.03706	0.000280451	0.00230613	8.17911	6.07218	-0.652116	blank	35	43.25	30	48	1.16667	0.901042	0.153333	-0.104518	-0.257851	-0.380003	10	5	0.0363284	0.0302836	0.000757371	0.0042054	7.18566	5.47139	-0.63739	-0.390222	-0.644753	0.000757371	0.0042054	7.18566	5.47139
14	14	23	39	33.25	30	44	1.10833	0.886364	0.0953386	-0.12165	-0.216989	-0.395133	0.159755	0.14033	0.0727622	0.104112	2.62056	2.26229	-0.641876	blank	33.25	43.25	30	48	1.10833	0.901042	0.0953386	-0.104389	-0.199727	-0.385011	14	23	0.15567	0.146733	0.0827778	0.116374	2.4916	2.15095	-0.647402	-0.390072	-0.644639	0.0827778	0.116374	2.4916	2.15095
6	2	18	101.25	24.5	30	168	0.816667	0.602679	-0.20608	-0.513583	-0.307503	-0.375926	0.0890222	0.0704901	0.00621585	0.0166915	5.08065	4.09285	-0.604829	YGL211W	24.5	89	30	155.5	0.816667	0.572347	-0.20608	-0.561804	-0.355724	-0.401734	2	18	0.0740282	0.0905383	0.00239089	0.00873788	6.03609	4.74009	-0.680834	-0.38883	-0.642831	0.00621585	0.0166915	5.08065	4.09285
6	6	18	110	31.5	30	168	1.05	0.654762	0.0481596	-0.438185	-0.486345	-0.526644	0.200372	0.194687	0.0166876	0.0332884	4.09309	3.40255	-0.895541	YGL237C	31.5	144.5	30	155.5	1.05	0.92926	0.0481596	-0.0735159	-0.121676	-0.253537	6	18	0.0487311	0.0493443	0.0154453	0.0310061	4.17045	3.47357	-0.38457	-0.39009	-0.640055	0.0166876	0.0332884	4.09309	3.40255
13	5	4	201.5	39	29	160.5	1.34483	1.25545	0.295138	0.226796	-0.0683419	-0.398613	0.0529514	0.135331	0.0816871	0.114511	2.50486	2.16708	-0.648589	YJR066W	39	223.5	29	169	1.34483	1.32249	0.295138	0.278235	-0.0169028	-0.375005	5	4	0.0913542	0.110108	0.735927	0.770766	0.306624	0.26037	-0.627399	-0.386809	-0.637994	0.735927	0.770766	0.306624	0.26037
13	16	19	38	41.5	29	160.5	1.43103	0.23676	0.352203	-1.44327	-1.79547	-0.387916	0.0974952	0.0710853	4.40193e-05	0.000946433	10.0309	6.96281	-0.627956	blank	41.5	42.25	29	169	1.43103	0.25	0.352203	-1.3932	-1.74541	-0.38512	16	19	0.219712	0.2193	0.00054212	0.00339283	7.52002	5.68609	-0.647619	-0.386518	-0.637787	0.00054212	0.00339283	7.52002	5.68609
11	7	6	136	35.75	29	156	1.23276	0.871795	0.206768	-0.137617	-0.344386	-0.348221	0.0839665	0.0754164	0.00379143	0.0121694	5.57501	4.40883	-0.551389	YBR059C	35.75	133.75	29	170	1.23276	0.786765	0.206768	-0.240138	-0.446907	-0.423284	7	6	0.0915198	0.0748641	0.00228099	0.00849209	6.08315	4.76862	-0.723914	-0.385753	-0.637652	0.00379143	0.0121694	5.57501	4.40883
4	9	16	127.25	35.5	34	152	1.04412	0.837171	0.0412295	-0.178217	-0.219447	-0.274249	0.106255	0.0915292	0.0257416	0.0461041	3.65965	3.07685	-0.408709	YHL038C	35.5	107.25	34	148	1.04412	0.724662	0.0412295	-0.322748	-0.363978	-0.493971	9	16	0.0457068	0.0416555	0.000538232	0.00338425	7.52722	5.68862	-0.865224	-0.38411	-0.636966	0.0257416	0.0461041	3.65965	3.07685
12	8	9	104.5	37.25	31	148	1.20161	0.706081	0.182529	-0.348882	-0.531411	-0.372493	0.0333926	0.0461226	6.81555e-05	0.00108725	9.59372	6.8241	-0.598207	YDL013W	37.25	106.75	31	163	1.20161	0.654908	0.182529	-0.423356	-0.605885	-0.397859	8	9	0.0649027	0.0682353	0.000335376	0.00257937	8.00026	5.96021	-0.673086	-0.385176	-0.635647	0.000335376	0.00257937	8.00026	5.96021
10	3	21	139.25	39.5	29	148	1.36207	0.940878	0.301956	-0.0610102	-0.362966	-0.316639	0.127957	0.123647	0.0108495	0.0244967	4.52364	3.70922	-0.490472	YLR448W	39.5	133.75	29	172	1.36207	0.777616	0.301956	-0.252645	-0.5546	-0.450506	3	21	0.118717	0.108454	0.00259626	0.00913082	5.95368	4.6961	-0.778334	-0.383572	-0.634403	0.0108495	0.0244967	4.52364	3.70922
14	15	1	48	30.75	30	44	1.025	1.09091	0.0229742	0.08363	0.0606557	-0.390789	0.115223	0.249847	0.369725	0.419068	0.994997	0.869722	-0.633498	blank	30.75	54	30	48	1.025	1.125	0.0229742	0.117697	0.094723	-0.377971	15	1	0.0750848	0.210287	0.085943	0.12007	2.45407	2.11968	-0.633329	-0.38438	-0.633413	0.369725	0.419068	0.994997	0.869722
10	3	9	121.25	38	29	148	1.31034	0.819257	0.268554	-0.199466	-0.46802	-0.358808	0.0629547	0.066921	0.000660154	0.00382434	7.32304	5.56637	-0.571811	YLR441C	38	128.5	29	172	1.31034	0.747093	0.268554	-0.292095	-0.560649	-0.40858	3	9	0.0798869	0.0934344	0.000783166	0.00428312	7.15217	5.45307	-0.694519	-0.383694	-0.633165	0.000783166	0.00428312	7.15217	5.45307
10	10	7	115.75	41.5	29	148	1.43103	0.782095	0.357452	-0.245899	-0.603351	-0.402298	0.0403268	0.0173623	8.19801e-05	0.00120688	9.40903	6.71972	-0.655697	YCR045C	41.5	144.25	29	172	1.43103	0.838663	0.357452	-0.176587	-0.534039	-0.364958	10	7	0.0592034	0.0610168	0.000371465	0.00271397	7.89806	5.90934	-0.607314	-0.383628	-0.631505	0.000371465	0.00271397	7.89806	5.90934
2	3	14	86.75	26	30	152	0.866667	0.570724	-0.144184	-0.56431	-0.420125	-0.414411	0.0982866	0.0967132	0.00336309	0.0112159	5.6949	4.49043	-0.67906	YNL246W	26	89.25	30	150	0.866667	0.595	-0.144184	-0.5208	-0.376616	-0.352876	3	14	0.0673696	0.160546	0.00153359	0.00664351	6.48014	5.01412	-0.58316	-0.383643	-0.63111	0.00336309	0.0112159	5.6949	4.49043
11	11	1	177.5	37	29	156	1.27586	1.13782	0.236075	0.126408	-0.109668	-0.370982	0.0596109	0.0129994	0.0347704	0.0578718	3.35899	2.84953	-0.595292	YNR030W	37	231.5	29	170	1.27586	1.36176	0.236075	0.299342	0.0632664	-0.394454	11	1	0.0220404	0.0317049	0.0104955	0.0233736	4.55681	3.75615	-0.66628	-0.382718	-0.630786	0.0347704	0.0578718	3.35899	2.84953
5	14	2	117.25	37	28	151	1.32143	0.77649	0.278531	-0.261352	-0.539883	-0.4885	0.131534	0.138358	0.00378327	0.0121606	5.57717	4.40955	-0.821967	YOR239W	37	181	28	168	1.32143	1.07738	0.278531	0.0722798	-0.206251	-0.278669	14	2	0.0576565	0.109376	0.00562351	0.0151686	5.1808	4.18853	-0.434812	-0.383584	-0.628389	0.00562351	0.0151686	5.1808	4.18853
11	4	23	175	31	29	156	1.06897	1.12179	0.0656486	0.114141	0.0484923	-0.350576	0.0554596	0.138667	0.178652	0.222373	1.72232	1.5034	-0.555931	YIL146C	31	165.75	29	170	1.06897	0.975	0.0656486	-0.0254399	-0.0910885	-0.407029	4	23	0.0513322	0.153122	0.0381185	0.0617535	3.26706	2.78461	-0.691418	-0.378802	-0.623675	0.178652	0.222373	1.72232	1.5034
13	8	17	26.5	26.75	29	160.5	0.922414	0.165109	-0.0816073	-1.80167	-1.72006	-0.47556	0.0367797	0.0488712	2.69397e-06	0.000429005	12.8245	7.75404	-0.797007	blank	26.75	38.75	29	169	0.922414	0.22929	-0.0816073	-1.47383	-1.39222	-0.286274	8	17	0.0887471	0.0862484	7.11432e-05	0.00119858	9.55082	6.72662	-0.450016	-0.380917	-0.623512	7.11432e-05	0.00119858	9.55082	6.72662
1	8	11	127.75	29	31	157	0.935484	0.813694	-0.0690752	-0.206605	-0.13753	-0.301736	0.0887183	0.124968	0.0532799	0.0805945	2.9322	2.51832	-0.461728	YML032C	29	109.75	31	158	0.935484	0.69462	-0.0690752	-0.36446	-0.295385	-0.453242	8	11	0.0835079	0.133241	0.00580775	0.015475	5.14856	4.16853	-0.783803	-0.377489	-0.622765	0.0532799	0.0805945	2.9322	2.51832
13	3	8	180.75	35.25	29	160.5	1.21552	1.12617	0.192164	0.118741	-0.073423	-0.433671	0.0981451	0.121744	0.231495	0.278914	1.4632	1.27685	-0.71621	YMR053C	35.25	222	29	169	1.21552	1.31361	0.192164	0.272543	0.080379	-0.32524	3	8	0.114338	0.146729	0.254403	0.302784	1.36883	1.19474	-0.527913	-0.379456	-0.622062	0.254403	0.302784	1.36883	1.19474
14	12	24	44.75	25	30	44	0.833333	1.01705	-0.206833	0.0119242	0.218757	-0.328628	0.351066	0.140999	0.301126	0.351848	1.20023	1.04456	-0.513597	blank	25	39.5	30	48	0.833333	0.822917	-0.206833	-0.197334	0.00949895	-0.420231	12	24	0.275114	0.19689	0.949291	0.957276	0.0520395	0.0436631	-0.717811	-0.374429	-0.615704	0.949291	0.957276	0.0520395	0.0436631
4	6	7	91.75	32	34	152	0.941176	0.603618	-0.0621559	-0.50509	-0.442934	-0.291441	0.0650242	0.0447743	0.000855517	0.00456741	7.0638	5.38881	-0.44187	YHR081W	32	68	34	148	0.941176	0.459459	-0.0621559	-0.777868	-0.715713	-0.455316	6	7	0.0453385	0.0901448	6.98231e-05	0.00119858	9.56955	6.72662	-0.78795	-0.373379	-0.61491	0.000855517	0.00456741	7.0638	5.38881
4	4	10	89	31.25	34	152	0.919118	0.585526	-0.0859528	-0.535467	-0.449514	-0.340063	0.0892514	0.0771281	0.00208352	0.00821645	6.1737	4.80162	-0.535653	YCL008C	31.25	74.25	34	148	0.919118	0.501689	-0.0859528	-0.692422	-0.606469	-0.407393	4	10	0.104908	0.0706221	0.00138935	0.00622427	6.57892	5.0793	-0.692146	-0.373728	-0.613899	0.00208352	0.00821645	6.1737	4.80162
14	5	8	35.25	31.75	30	44	1.05833	0.801136	0.0556229	-0.221799	-0.277422	-0.377353	0.0416644	0.0539203	0.000915184	0.00481412	6.99639	5.3362	-0.607581	YJL140W	31.75	41.75	30	48	1.05833	0.869792	0.0556229	-0.140293	-0.195916	-0.370543	5	8	0.0956593	0.0892852	0.026316	0.0462638	3.63758	3.0734	-0.618479	-0.373948	-0.61303	0.026316	0.0462638	3.63758	3.0734
13	1	23	208.75	56.25	29	160.5	1.93966	1.30062	0.652954	0.258485	-0.39447	-0.357757	0.0805699	0.0864659	0.00226354	0.0086549	6.09083	4.74963	-0.569783	YGL144C	56.25	245.25	29	169	1.93966	1.45118	0.652954	0.371273	-0.281682	-0.389234	1	23	0.152006	0.123804	0.0341311	0.0564407	3.37755	2.87457	-0.655845	-0.373496	-0.612814	0.0341311	0.0564407	3.37755	2.87457
3	16	19	190.5	44.75	31	152	1.44355	1.25329	0.356008	0.214438	-0.14157	-0.217895	0.027102	0.0587054	0.0018721	0.00765926	6.2807	4.87184	-0.300009	YDR377W	44.75	157.75	31	150.5	1.44355	1.04817	0.356008	0.0187302	-0.337278	-0.523831	16	19	0.124718	0.0999764	0.012393	0.026449	4.39062	3.63254	-0.924918	-0.370863	-0.612464	0.012393	0.026449	4.39062	3.63254
11	7	8	134.75	41.5	29	156	1.43103	0.863782	0.357609	-0.147228	-0.504837	-0.386158	0.091199	0.0993816	0.00157866	0.00681129	6.45118	4.98917	-0.624566	YBR061C	41.5	145.25	29	170	1.43103	0.854412	0.357609	-0.158627	-0.516235	-0.361217	7	8	0.100448	0.120535	0.00196362	0.00772232	6.23297	4.86364	-0.599835	-0.373688	-0.6122	0.00196362	0.00772232	6.23297	4.86364
4	11	2	149	58.75	34	152	1.72794	0.980263	0.546903	-0.0241962	-0.571099	-0.310705	0.100031	0.124372	0.00144141	0.00641188	6.54214	5.0496	-0.479027	YHL033C	58.75	146	34	148	1.72794	0.986486	0.546903	-0.0140282	-0.560932	-0.433933	11	2	0.0347173	0.0217159	6.51321e-05	0.00118768	9.63909	6.73575	-0.745202	-0.372319	-0.612115	0.00144141	0.00641188	6.54214	5.0496
10	13	21	97	24.5	29	148	0.844828	0.655405	-0.179819	-0.422767	-0.242948	-0.260298	0.169438	0.106962	0.0641713	0.0939502	2.7462	2.36499	-0.381799	YJR074W	24.5	92	29	172	0.844828	0.534884	-0.179819	-0.626509	-0.44669	-0.481178	13	21	0.215338	0.142513	0.0254452	0.0450719	3.67123	3.0995	-0.839649	-0.370738	-0.610724	0.0641713	0.0939502	2.7462	2.36499
12	9	1	156	24	31	148	0.774194	1.05405	-0.268192	0.0368859	0.305078	-0.151964	0.340238	0.427455	0.170819	0.213912	1.76715	1.54219	-0.172839	YML076C	24	244.25	31	163	0.774194	1.49847	-0.268192	0.397663	0.665855	-0.58393	9	1	0.263924	0.38435	0.0150122	0.0303518	4.19889	3.4949	-1.04506	-0.367947	-0.608951	0.170819	0.213912	1.76715	1.54219
2	6	18	141.75	33.5	30	152	1.11667	0.932566	0.108527	-0.0699065	-0.178433	-0.306656	0.0539182	0.0470707	0.00702379	0.0180753	4.95845	4.01321	-0.471218	YOL055C	33.5	137	30	150	1.11667	0.913333	0.108527	-0.0916282	-0.200155	-0.431155	6	18	0.0748594	0.0751922	0.0127902	0.0269708	4.35907	3.613	-0.73965	-0.368906	-0.605434	0.0127902	0.0269708	4.35907	3.613
12	4	4	145	35.5	31	148	1.14516	0.97973	0.132886	-0.0213661	-0.154253	-0.331002	0.123021	0.121311	0.0871104	0.121007	2.44058	2.1119	-0.518177	YDR446W	35.5	147	31	163	1.14516	0.90184	0.132886	-0.103884	-0.23677	-0.404064	4	4	0.0987908	0.127533	0.017273	0.0335355	4.05861	3.39515	-0.68549	-0.367533	-0.601834	0.0871104	0.121007	2.44058	2.1119
3	10	3	117.5	48.75	31	152	1.57258	0.773026	0.452261	-0.258625	-0.710886	-0.181201	0.0452541	0.0743425	7.08555e-05	0.0011138	9.55487	6.79998	-0.229234	YDR127W	48.75	96	31	150.5	1.57258	0.637874	0.452261	-0.449751	-0.902012	-0.548562	10	3	0.0316012	0.0473818	1.18406e-05	0.000562492	11.344	7.48313	-0.974359	-0.364882	-0.601796	7.08555e-05	0.0011138	9.55487	6.79998
3	4	20	81.25	31	31	152	1	0.534539	-0.00104275	-0.637242	-0.636199	-0.469911	0.223282	0.202836	0.0107151	0.0243056	4.53611	3.71705	-0.786112	YDR408C	31	113.5	31	150.5	1	0.754153	-0.00104275	-0.286535	-0.285492	-0.269005	4	20	0.15042	0.163118	0.0320935	0.0540183	3.4391	2.91843	-0.415493	-0.369458	-0.600803	0.0320935	0.0540183	3.4391	2.91843
8	12	6	150.75	40	32	160	1.25	0.942187	0.222987	-0.0595661	-0.282553	-0.382667	0.0238155	0.136946	0.000164017	0.00176945	8.71554	6.33709	-0.617832	YMR075C-A	40	154.75	32	164	1.25	0.943598	0.222987	-0.0583842	-0.281371	-0.353102	12	6	0.0440266	0.1379	0.00103323	0.00510537	6.87507	5.27746	-0.583612	-0.367885	-0.600722	0.00103323	0.00510537	6.87507	5.27746
7	6	18	87.25	27	31	162	0.870968	0.53858	-0.139526	-0.618963	-0.479437	-0.311704	0.0757917	0.0787655	0.00106504	0.00528733	6.84474	5.24244	-0.480953	YGL076C	27	81.75	31	163	0.870968	0.501534	-0.139526	-0.690551	-0.551025	-0.419081	6	18	0.0256262	0.0481678	2.76743e-05	0.000788876	10.495	7.1449	-0.715512	-0.365392	-0.598233	0.00106504	0.00528733	6.84474	5.24244
11	2	19	179.25	31	29	156	1.06897	1.14904	0.0653883	0.138589	0.0732003	-0.426597	0.0410949	0.0542186	0.0377528	0.0613635	3.27669	2.79094	-0.702565	YIL124W	31	220	29	170	1.06897	1.29412	0.0653883	0.256809	0.191421	-0.305497	2	19	0.0436671	0.0449733	0.00312536	0.0102501	5.76821	4.58047	-0.488444	-0.366047	-0.595505	0.0377528	0.0613635	3.27669	2.79094
1	13	10	141.5	31	31	157	1	0.901274	-0.00300547	-0.104658	-0.101652	-0.315211	0.0589447	0.0658111	0.0409645	0.0652531	3.19505	2.72948	-0.487718	YLR091W	31	120.5	31	158	1	0.762658	-0.00300547	-0.272286	-0.26928	-0.408342	13	10	0.0621053	0.0842121	0.00322658	0.0104432	5.73633	4.56181	-0.694042	-0.361776	-0.59088	0.0409645	0.0652531	3.19505	2.72948
13	8	13	24.75	27	29	160.5	0.931034	0.154206	-0.0728345	-1.87123	-1.79839	-0.449059	0.127669	0.10997	9.81795e-05	0.00133963	9.22871	6.61536	-0.745891	blank	27	35.75	29	169	0.931034	0.211538	-0.0728345	-1.55401	-1.48118	-0.279121	8	13	0.0522269	0.0518261	1.20713e-05	0.000564308	11.3247	7.47991	-0.435716	-0.36409	-0.590803	9.81795e-05	0.00133963	9.22871	6.61536
11	14	8	114.75	32	29	156	1.10345	0.735577	0.0976913	-0.307241	-0.404932	-0.264178	0.0592055	0.0481455	0.000845333	0.00454451	7.07578	5.39384	-0.389284	YML035C	32	105.5	29	170	1.10345	0.620588	0.0976913	-0.478493	-0.576184	-0.456601	14	8	0.0461768	0.0297807	0.00014108	0.00161014	8.86619	6.43144	-0.790519	-0.36039	-0.589901	0.000845333	0.00454451	7.07578	5.39384
8	7	20	125	28.5	32	160	0.890625	0.78125	-0.116602	-0.246876	-0.130274	-0.227312	0.0515796	0.096491	0.0149668	0.0307105	4.20192	3.48315	-0.318173	YDR318W	28.5	100.75	32	164	0.890625	0.614329	-0.116602	-0.487454	-0.370852	-0.491372	7	20	0.0607548	0.105461	0.00118339	0.00557574	6.73937	5.18933	-0.860029	-0.359342	-0.589101	0.0149668	0.0307105	4.20192	3.48315
14	12	23	38.25	28.75	30	44	0.958333	0.869318	-0.0444828	-0.140283	-0.0958	-0.329826	0.0930245	0.123088	0.131537	0.171387	2.02846	1.76383	-0.515909	blank	28.75	38.5	30	48	0.958333	0.802083	-0.0444828	-0.221485	-0.177002	-0.390858	12	23	0.104875	0.124372	0.0432353	0.0679828	3.1411	2.6885	-0.65909	-0.360342	-0.5875	0.131537	0.171387	2.02846	1.76383
7	14	22	143	29	31	162	0.935484	0.882716	-0.0678833	-0.125282	-0.0573983	-0.353982	0.0790653	0.0528587	0.242447	0.290547	1.41697	1.23599	-0.562501	YNL198C	29	135.75	31	163	0.935484	0.832822	-0.0678833	-0.183342	-0.115459	-0.366869	14	22	0.0795243	0.0755967	0.0623128	0.0922848	2.77559	2.38288	-0.611133	-0.360425	-0.586817	0.242447	0.290547	1.41697	1.23599
4	4	11	84.75	32.75	34	152	0.963235	0.557566	-0.0380198	-0.584293	-0.546273	-0.296759	0.0534182	0.0456012	0.000255562	0.00221955	8.27205	6.11045	-0.452127	YHR060W	32.75	67.5	34	148	0.963235	0.456081	-0.0380198	-0.785668	-0.747648	-0.421282	4	11	0.0619549	0.0515694	0.000155897	0.00167621	8.76631	6.39122	-0.719911	-0.35902	-0.586019	0.000255562	0.00221955	8.27205	6.11045
14	9	5	37.5	35.5	30	44	1.18333	0.852273	0.167043	-0.162556	-0.329599	-0.37738	0.130657	0.14676	0.0150167	0.0307894	4.19859	3.48058	-0.607633	blank	35.5	43.25	30	48	1.18333	0.901042	0.167043	-0.104906	-0.271949	-0.337519	9	5	0.0573369	0.0847673	0.0024838	0.00885651	5.99797	4.7266	-0.552459	-0.35745	-0.580046	0.0150167	0.0307894	4.19859	3.48058
14	5	24	220.25	58.75	30	44	1.95833	5.00568	0.662145	1.59925	0.937102	-0.383877	0.310832	0.103479	0.00914494	0.0217251	4.69455	3.82929	-0.620166	YGR255C	58.75	246.5	30	48	1.95833	5.13542	0.662145	1.62711	0.964961	-0.330645	5	24	0.293813	0.139361	0.00717737	0.017872	4.93682	4.02452	-0.538718	-0.357261	-0.579442	0.00914494	0.0217251	4.69455	3.82929
4	5	23	152.5	33.75	34	152	0.992647	1.00329	-0.00967028	0.00312646	0.0127967	-0.291417	0.0674381	0.0577703	0.72958	0.76071	0.315286	0.273503	-0.441824	YER050C	33.75	117.25	34	148	0.992647	0.79223	-0.00967028	-0.233091	-0.22342	-0.418922	5	23	0.0909299	0.0742311	0.0161399	0.0318884	4.12646	3.44551	-0.715194	-0.35517	-0.578509	0.72958	0.76071	0.315286	0.273503
6	14	23	164	37.75	30	168	1.25833	0.97619	0.228159	-0.024866	-0.253025	-0.460096	0.0785304	0.077671	0.00757843	0.0190328	4.88245	3.96159	-0.767181	YDR230W	37.75	163.25	30	155.5	1.25833	1.04984	0.228159	0.0481889	-0.17997	-0.255369	14	23	0.0973851	0.1114	0.0343721	0.0566947	3.37051	2.87007	-0.388232	-0.357732	-0.577706	0.0343721	0.0566947	3.37051	2.87007
14	16	18	40.75	34.75	30	44	1.15833	0.926136	0.128141	-0.0803247	-0.208466	-0.309943	0.269472	0.224164	0.219551	0.265985	1.51617	1.32431	-0.477558	blank	34.75	40.75	30	48	1.15833	0.848958	0.128141	-0.182405	-0.310546	-0.400217	16	18	0.36544	0.30525	0.187772	0.233402	1.67253	1.45499	-0.677801	-0.35508	-0.577679	0.219551	0.265985	1.51617	1.32431
10	13	5	134.25	38	29	148	1.31034	0.907095	0.269286	-0.0981696	-0.367455	-0.323219	0.0808726	0.040516	0.0028155	0.00999372	5.87261	4.6058	-0.503164	YGL217C	38	152.25	29	172	1.31034	0.885174	0.269286	-0.122857	-0.392143	-0.386585	13	5	0.0712602	0.0273415	0.00160631	0.0068265	6.43382	4.98694	-0.650547	-0.354902	-0.576856	0.0028155	0.00999372	5.87261	4.6058
14	15	21	37.75	35.5	30	44	1.18333	0.857955	0.168032	-0.153964	-0.321996	-0.382151	0.0557987	0.0792448	0.00139665	0.00629429	6.57368	5.06811	-0.616836	blank	35.5	44	30	48	1.18333	0.916667	0.168032	-0.0879346	-0.255967	-0.327775	15	21	0.0254787	0.0864981	0.000269467	0.00227418	8.21906	6.08613	-0.53298	-0.354963	-0.574908	0.00139665	0.00629429	6.57368	5.06811
12	2	9	169.5	37.5	31	148	1.20968	1.14527	0.187326	0.134552	-0.0527734	-0.349888	0.0930262	0.0670716	0.339003	0.389086	1.08175	0.943955	-0.554605	YBR130C	37.5	174.5	31	163	1.20968	1.07055	0.187326	0.0665266	-0.120799	-0.358765	2	9	0.0982752	0.0599221	0.090998	0.125792	2.39692	2.07313	-0.594933	-0.354326	-0.574769	0.339003	0.389086	1.08175	0.943955
7	1	3	138.25	44.25	31	162	1.42742	0.853395	0.352765	-0.1648	-0.517566	-0.287339	0.0509755	0.0174858	0.00026109	0.00223151	8.25065	6.10508	-0.433958	YPL065W	44.25	112	31	163	1.42742	0.687117	0.352765	-0.385832	-0.738598	-0.416894	1	3	0.100009	0.0473139	0.000673222	0.00387915	7.30343	5.55214	-0.71114	-0.352117	-0.572549	0.000673222	0.00387915	7.30343	5.55214
13	12	19	26.5	23.5	29	160.5	0.810345	0.165109	-0.212337	-1.80204	-1.5897	-0.392771	0.0678591	0.0663528	2.14064e-05	0.00066904	10.7518	7.30967	-0.63732	blank	23.5	34.25	29	169	0.810345	0.202663	-0.212337	-1.59671	-1.38438	-0.315101	12	19	0.0553483	0.0566589	1.75917e-05	0.000683939	10.9481	7.28764	-0.507643	-0.353936	-0.572482	2.14064e-05	0.000683939	10.7518	7.28764
2	11	15	128.25	25.25	30	152	0.841667	0.84375	-0.172516	-0.170269	0.00224762	-0.327774	0.0317085	0.0674777	0.896248	0.9091	0.109538	0.0952998	-0.51195	YNL318C	25.25	135.75	30	150	0.841667	0.905	-0.172516	-0.10057	0.071946	-0.377068	11	15	0.0538375	0.0829087	0.0755157	0.107944	2.58342	2.22614	-0.631523	-0.352421	-0.571736	0.896248	0.9091	0.109538	0.0952998
12	3	15	159.25	34.75	31	148	1.12097	1.07601	0.110407	0.0731315	-0.0372751	-0.320536	0.0952528	0.16567	0.490925	0.538066	0.711464	0.619775	-0.497989	YCR088W	34.75	154.75	31	163	1.12097	0.949387	0.110407	-0.052836	-0.163243	-0.383829	3	15	0.0873896	0.158456	0.033437	0.055515	3.39809	2.8911	-0.645039	-0.352182	-0.571514	0.490925	0.538066	0.711464	0.619775
14	3	22	162.25	59.25	30	44	1.975	3.6875	0.679005	1.30491	0.625902	-0.424439	0.0715407	0.137337	0.000406852	0.00282224	7.80706	5.87022	-0.698403	YPR133W-A	59.25	206.25	30	48	1.975	4.29688	0.679005	1.45756	0.778552	-0.283448	3	22	0.0454822	0.123348	5.4791e-05	0.00114409	9.81199	6.77315	-0.444366	-0.353944	-0.571385	0.000406852	0.00282224	7.80706	5.87022
12	2	21	168.25	30	31	148	0.967742	1.13682	-0.0343884	0.127236	0.161624	-0.346624	0.112864	0.10439	0.0643628	0.0941536	2.74322	2.36283	-0.548309	YBR139W	30	186.5	31	163	0.967742	1.14417	-0.0343884	0.133772	0.168161	-0.35808	2	21	0.100177	0.108972	0.0438224	0.068705	3.12761	2.67793	-0.593563	-0.352352	-0.570936	0.0643628	0.0941536	2.74322	2.36283
12	3	13	164.5	37.25	31	148	1.20161	1.11149	0.180979	0.105675	-0.0753042	-0.345891	0.0812584	0.0467727	0.160872	0.203112	1.82715	1.594	-0.546896	YCR084C	37.25	158	31	163	1.20161	0.969325	0.180979	-0.0313459	-0.212325	-0.358772	3	13	0.0956828	0.0753089	0.0212664	0.0392784	3.85063	3.23708	-0.594948	-0.352332	-0.570922	0.160872	0.203112	1.82715	1.594
11	7	5	151.25	42.25	29	156	1.4569	0.969551	0.375824	-0.0310032	-0.406827	-0.433281	0.0456489	0.0455174	0.000385073	0.00274192	7.86208	5.8991	-0.715458	YNR004W	42.25	188.75	29	170	1.4569	1.11029	0.375824	0.104373	-0.271451	-0.272668	7	5	0.0616642	0.0523057	0.00308742	0.0102079	5.78042	4.5846	-0.422816	-0.352975	-0.569137	0.00308742	0.0102079	5.78042	4.5846
1	6	14	151.25	30.75	31	157	0.991935	0.963376	-0.00819746	-0.0373597	-0.0291622	-0.336634	0.0190193	0.0202217	0.0547089	0.0824083	2.90573	2.49607	-0.529041	YMR167W	30.75	142.25	31	158	0.991935	0.900316	-0.00819746	-0.10593	-0.0977321	-0.364619	6	14	0.0506938	0.0396458	0.0308202	0.0524334	3.47958	2.94821	-0.606636	-0.350627	-0.567838	0.0547089	0.0824083	2.90573	2.49607
6	11	1	268.5	53.5	30	168	1.78333	1.59821	0.576709	0.459815	-0.116894	-0.297922	0.0935735	0.0633874	0.0878272	0.121753	2.43238	2.10576	-0.454371	YJL147C	53.5	242	30	155.5	1.78333	1.55627	0.576709	0.435205	-0.141504	-0.401215	11	1	0.0820383	0.0813305	0.0409457	0.065031	3.19551	2.73289	-0.679795	-0.349568	-0.567083	0.0878272	0.121753	2.43238	2.10576
5	1	14	206.25	29.75	28	151	1.0625	1.36589	0.0485819	0.300209	0.251627	-0.381509	0.0455483	0.0658292	0.00158806	0.00682445	6.44525	4.98724	-0.615597	YKL069W	29.75	217.5	28	168	1.0625	1.29464	0.0485819	0.248578	0.199996	-0.320115	1	14	0.0604709	0.0880029	0.00703601	0.0176695	4.95671	4.03592	-0.517667	-0.350812	-0.566632	0.00703601	0.0176695	4.95671	4.03592
13	2	18	168.5	34.5	29	160.5	1.18966	1.04984	0.167275	0.0474588	-0.119816	-0.30104	0.164329	0.188386	0.24085	0.288891	1.42358	1.24171	-0.460385	YLR244C	34.5	161.5	29	169	1.18966	0.955621	0.167275	-0.0470711	-0.214346	-0.39668	2	18	0.154867	0.159203	0.0696777	0.100994	2.66387	2.29269	-0.670729	-0.34886	-0.565557	0.24085	0.288891	1.42358	1.24171
11	5	23	163.5	29	29	156	1	1.04808	-0.000872816	0.0457768	0.0466496	-0.380661	0.0751185	0.159061	0.302475	0.353117	1.19576	1.04096	-0.613962	YNL050C	29	171.25	29	170	1	1.00735	-0.000872816	0.00513602	0.00600883	-0.317846	5	23	0.0395446	0.118894	0.781062	0.811712	0.247101	0.208609	-0.513131	-0.349254	-0.563547	0.781062	0.811712	0.247101	0.208609
13	14	8	68.25	32.5	29	160.5	1.12069	0.425234	0.112662	-0.873996	-0.986658	-0.0809153	0.28089	0.275526	0.00592497	0.0161197	5.12858	4.12771	-0.0357966	YDL185W	32.5	37.75	29	169	1.12069	0.223373	0.112662	-1.50325	-1.61592	-0.606854	14	8	0.165488	0.159581	0.000293317	0.00238559	8.13425	6.03831	-1.09089	-0.343885	-0.563344	0.00592497	0.0161197	5.12858	4.12771
9	10	8	134.5	44	33	154	1.33333	0.873377	0.287553	-0.135818	-0.423371	-0.335696	0.0402207	0.0198134	0.000234451	0.00211123	8.35827	6.16048	-0.527231	YOL162W	44	128.75	33	156	1.33333	0.825321	0.287553	-0.192127	-0.47968	-0.359809	10	8	0.0270636	0.0158068	4.93673e-05	0.00106159	9.91622	6.84798	-0.59702	-0.347753	-0.562126	0.000234451	0.00211123	8.35827	6.16048
2	12	4	106	44.25	30	152	1.475	0.697368	0.38861	-0.360913	-0.749524	-0.399793	0.0372003	0.0347411	3.3628e-05	0.000814402	10.3002	7.11306	-0.650865	YPL270W	44.25	116.5	30	150	1.475	0.776667	0.38861	-0.254059	-0.64267	-0.296355	12	4	0.0690702	0.108387	0.000338683	0.00258631	7.99045	5.95752	-0.470169	-0.348074	-0.560517	0.000338683	0.00258631	7.99045	5.95752
12	2	19	164.75	32	31	148	1.03226	1.11318	0.0302174	0.107011	0.0767936	-0.329889	0.0573613	0.0689014	0.0752061	0.106932	2.58752	2.23557	-0.51603	YBR138C	32	171.5	31	163	1.03226	1.05215	0.0302174	0.0504475	0.02023	-0.362977	2	19	0.0805019	0.131597	0.649822	0.691306	0.431057	0.369173	-0.603354	-0.346433	-0.559692	0.649822	0.691306	0.431057	0.369173
6	11	13	131	22.25	30	168	0.741667	0.779762	-0.299559	-0.2491	0.0504591	-0.280367	0.0308754	0.0622538	0.0468278	0.0727801	3.06128	2.62031	-0.42051	YJL139C	22.25	102.75	30	155.5	0.741667	0.660772	-0.299559	-0.415562	-0.116003	-0.410543	11	13	0.0839706	0.0944991	0.0699798	0.101323	2.65955	2.28944	-0.698443	-0.345455	-0.559476	0.0699798	0.101323	2.65955	2.28944
12	5	9	85.25	32.5	31	148	1.04839	0.576014	0.0459703	-0.5527	-0.59867	-0.367177	0.0776752	0.0513765	0.000593095	0.00356984	7.43016	5.63523	-0.587953	YLR192C	32.5	90.75	31	163	1.04839	0.556748	0.0459703	-0.586801	-0.632771	-0.325978	5	9	0.0347351	0.0721615	4.54747e-05	0.000997845	9.99835	6.90991	-0.529388	-0.346577	-0.558671	0.000593095	0.00356984	7.43016	5.63523
9	11	13	66.75	26.25	33	154	0.795455	0.433442	-0.232327	-0.84353	-0.611203	-0.445484	0.131682	0.117599	0.00264578	0.00960411	5.93479	4.64556	-0.738995	YLL044W	26.25	85	33	156	0.795455	0.544872	-0.232327	-0.612382	-0.380056	-0.249497	11	13	0.177748	0.177637	0.0234825	0.0422638	3.7515	3.16382	-0.376494	-0.34749	-0.557745	0.0234825	0.0422638	3.7515	3.16382
3	10	8	113.5	33.5	31	152	1.08065	0.746711	0.0717925	-0.29242	-0.364213	-0.321668	0.131622	0.160915	0.0116271	0.0257056	4.45441	3.66105	-0.500172	YEL013W	33.5	100.5	31	150.5	1.08065	0.667774	0.0717925	-0.404316	-0.476109	-0.36806	10	8	0.116565	0.136306	0.00383726	0.0116747	5.563	4.45033	-0.613514	-0.344864	-0.556843	0.0116271	0.0257056	4.45441	3.66105
13	4	17	29.5	24.5	29	160.5	0.844828	0.183801	-0.175232	-1.69578	-1.52055	-0.36197	0.180209	0.189938	0.000453157	0.00304903	7.69927	5.79293	-0.577909	blank	24.5	36.75	29	169	0.844828	0.217456	-0.175232	-1.52621	-1.35097	-0.326386	4	17	0.107784	0.120759	0.000139195	0.00159896	8.87963	6.4384	-0.530203	-0.344178	-0.554056	0.000453157	0.00304903	7.69927	5.79293
3	11	7	144.5	42.25	31	152	1.3629	0.950658	0.308591	-0.0509562	-0.359547	-0.298835	0.0732479	0.0837264	0.00224651	0.00862046	6.09838	4.75362	-0.456132	YPL144W	42.25	134.75	31	150.5	1.3629	0.895349	0.308591	-0.110588	-0.41918	-0.386796	11	7	0.0613204	0.0846768	0.00084663	0.00450196	7.07425	5.40324	-0.65097	-0.342816	-0.553551	0.00224651	0.00862046	6.09838	4.75362
11	11	11	122.25	35.25	29	156	1.21552	0.783654	0.194277	-0.243911	-0.438188	-0.241228	0.0409187	0.0512868	0.000222723	0.00204328	8.40958	6.1932	-0.345017	YNR037C	35.25	109.25	29	170	1.21552	0.642647	0.194277	-0.442271	-0.636548	-0.440998	11	11	0.0656358	0.067253	0.000299343	0.00241946	8.11392	6.02421	-0.759325	-0.341113	-0.552171	0.000299343	0.00241946	8.11392	6.02421
5	1	4	153.25	37.75	28	151	1.34821	1.0149	0.296082	-0.0307867	-0.326869	-0.506249	0.307628	0.27476	0.123585	0.162324	2.09083	1.81816	-0.856203	YKL064W	37.75	202.25	28	168	1.34821	1.20387	0.296082	0.183081	-0.113001	-0.184291	1	4	0.053263	0.0910903	0.0239737	0.0429844	3.7308	3.14692	-0.24614	-0.34527	-0.551171	0.123585	0.162324	2.09083	1.81816
3	13	5	105.5	35	31	152	1.12903	0.694079	0.119726	-0.369174	-0.4889	-0.148907	0.0749941	0.0790383	0.000974274	0.00498171	6.93382	5.30198	-0.166943	YPL125W	35	70.25	31	150.5	1.12903	0.466777	0.119726	-0.762126	-0.881851	-0.528468	13	5	0.0576295	0.0715625	7.66413e-05	0.00122992	9.47637	6.7008	-0.934188	-0.338688	-0.550566	0.000974274	0.00498171	6.93382	5.30198
7	14	15	113	27.5	31	162	0.887097	0.697531	-0.121661	-0.361515	-0.239854	-0.268138	0.121929	0.0773275	0.0292465	0.0507683	3.53199	2.98048	-0.396922	YGL007W	27.5	97	31	163	0.887097	0.595092	-0.121661	-0.519388	-0.397727	-0.411627	14	15	0.0974933	0.0447959	0.00385078	0.0116826	5.55948	4.44966	-0.700609	-0.339882	-0.548765	0.0292465	0.0507683	3.53199	2.98048
10	13	18	135.25	26.5	29	148	0.913793	0.913851	-0.0950554	-0.090662	0.00439342	-0.2994	0.0787363	0.100471	0.91819	0.927681	0.0853512	0.0750679	-0.457221	YDR005C	26.5	147.5	29	172	0.913793	0.857558	-0.0950554	-0.154155	-0.0590995	-0.381186	13	18	0.15037	0.15075	0.489206	0.536619	0.714971	0.622466	-0.639755	-0.340293	-0.548488	0.91819	0.927681	0.0853512	0.0750679
9	11	9	88	31	33	154	0.939394	0.571429	-0.0635631	-0.561013	-0.49745	-0.373963	0.0391512	0.0485368	0.000133644	0.0015653	8.92033	6.45968	-0.601042	YHR193C	31	97.5	33	156	0.939394	0.625	-0.0635631	-0.470333	-0.406769	-0.308998	11	9	0.0704102	0.0732952	0.00139205	0.006226	6.57698	5.07902	-0.495443	-0.34148	-0.548242	0.00139205	0.006226	6.57698	5.07902
14	10	12	34	28.75	30	44	0.958333	0.772727	-0.0438663	-0.258045	-0.214179	-0.350175	0.0574595	0.0454974	0.00499683	0.0144278	5.29895	4.2386	-0.555158	blank	28.75	38.75	30	48	0.958333	0.807292	-0.0438663	-0.214298	-0.170431	-0.33183	10	12	0.0501074	0.0527268	0.00649595	0.0167226	5.03658	4.09099	-0.541086	-0.341002	-0.548122	0.00649595	0.0167226	5.03658	4.09099
13	15	2	240	19.5	29	160.5	0.672414	1.49533	-0.400416	0.395961	0.796378	-0.384103	0.138087	0.236707	0.00139912	0.00629429	6.57191	5.06811	-0.6206	YGR258C	19.5	257	29	169	0.672414	1.52071	-0.400416	0.414093	0.814509	-0.298322	15	2	0.150554	0.216916	0.00168879	0.00708185	6.38374	4.95022	-0.474101	-0.341212	-0.54735	0.00168879	0.00708185	6.38374	4.95022
12	6	16	87.25	29	31	148	0.935484	0.589527	-0.0678833	-0.528771	-0.460887	-0.309487	0.0592777	0.0614348	0.000577885	0.00352634	7.45614	5.64749	-0.476677	YDR470C	29	86.5	31	163	0.935484	0.530675	-0.0678833	-0.636476	-0.568593	-0.369705	6	16	0.0576126	0.0879779	0.000284139	0.00233925	8.16605	6.05792	-0.616803	-0.339596	-0.54674	0.000577885	0.00352634	7.45614	5.64749
5	6	9	85.25	33.25	28	151	1.1875	0.56457	0.170846	-0.571944	-0.742791	-0.452872	0.0745886	0.0547478	0.000276612	0.00230488	8.1929	6.07273	-0.753246	YGR061C	33.25	114.25	28	168	1.1875	0.68006	0.170846	-0.385601	-0.556448	-0.230109	6	9	0.0531663	0.0558519	0.000238484	0.00212972	8.34121	6.15177	-0.337736	-0.341491	-0.545491	0.000276612	0.00230488	8.1929	6.07273
11	12	8	110	35.25	29	156	1.21552	0.705128	0.190891	-0.350157	-0.541048	-0.301394	0.134657	0.109283	0.00402407	0.0126142	5.51546	4.37293	-0.461067	YKR019C	35.25	110.75	29	170	1.21552	0.651471	0.190891	-0.428858	-0.619748	-0.37571	12	8	0.0872013	0.0892746	0.00075443	0.00419735	7.18955	5.4733	-0.628809	-0.338552	-0.544938	0.00402407	0.0126142	5.51546	4.37293
12	9	3	157.5	34.5	31	148	1.1129	1.06419	0.101401	0.061724	-0.0396772	-0.207746	0.124691	0.108328	0.569745	0.614187	0.562566	0.487456	-0.280434	YML086C	34.5	157.75	31	163	1.1129	0.967791	0.101401	-0.0355329	-0.136934	-0.465467	9	3	0.159079	0.114957	0.183625	0.229041	1.69486	1.47385	-0.808241	-0.336606	-0.544338	0.569745	0.614187	0.562566	0.487456
14	9	12	33	29.5	30	44	0.983333	0.75	-0.0175262	-0.287682	-0.270156	-0.340613	0.043802	0.0448615	0.00114772	0.00556874	6.76997	5.19059	-0.536716	blank	29.5	37.5	30	48	0.983333	0.78125	-0.0175262	-0.248374	-0.230848	-0.335664	9	12	0.0843731	0.0689383	0.0119983	0.0258321	4.42299	3.65614	-0.548752	-0.338139	-0.542734	0.0119983	0.0258321	4.42299	3.65614
5	7	22	94.5	20.5	28	151	0.732143	0.625828	-0.315674	-0.471401	-0.155727	-0.31347	0.149828	0.139493	0.129158	0.168573	2.04672	1.78038	-0.484359	YKL120W	20.5	97	28	168	0.732143	0.577381	-0.315674	-0.549602	-0.233928	-0.361509	7	22	0.111928	0.0993071	0.0249459	0.0444379	3.69105	3.11366	-0.600418	-0.337489	-0.542389	0.129158	0.168573	2.04672	1.78038
13	3	19	86.75	21.5	29	160.5	0.741379	0.540498	-0.300598	-0.615573	-0.314975	-0.211114	0.0845343	0.110631	0.00500251	0.0144278	5.29782	4.2386	-0.286931	YGL157W	21.5	85.25	29	169	0.741379	0.504438	-0.300598	-0.687628	-0.38703	-0.45867	3	19	0.134649	0.169197	0.0104559	0.0233144	4.56059	3.75869	-0.794655	-0.334892	-0.540793	0.0104559	0.0233144	4.56059	3.75869
11	11	3	176.5	47.25	29	156	1.62931	1.13141	0.486669	0.121378	-0.36529	-0.298249	0.06563	0.0392934	0.00155346	0.00674379	6.46727	4.99913	-0.455002	YNR031C	47.25	186	29	170	1.62931	1.09412	0.486669	0.0898326	-0.396836	-0.374492	11	3	0.0717553	0.064217	0.00158298	0.00677555	6.44845	4.99444	-0.626373	-0.336371	-0.540687	0.00158298	0.00677555	6.44845	4.99444
14	16	19	47	40	30	44	1.33333	1.06818	0.285013	0.0616763	-0.223337	-0.311229	0.0309546	0.0657153	0.000721469	0.00404444	7.23422	5.51041	-0.480037	blank	40	46.75	30	48	1.33333	0.973958	0.285013	-0.0272379	-0.312251	-0.361836	16	19	0.0765676	0.141314	0.00385467	0.0116826	5.55847	4.44966	-0.601071	-0.336532	-0.540554	0.00385467	0.0116826	5.55847	4.44966
6	7	8	135	33.25	30	168	1.10833	0.803571	0.101677	-0.219641	-0.321319	-0.297098	0.0610072	0.0757709	0.00182727	0.00752175	6.30493	4.88996	-0.45278	YLR410W	33.25	113.25	30	155.5	1.10833	0.728296	0.101677	-0.318936	-0.420613	-0.374989	7	8	0.0795747	0.089388	0.00180818	0.00740624	6.31543	4.90543	-0.627367	-0.336043	-0.540074	0.00182727	0.00752175	6.30493	4.88996
8	2	15	137.5	47.25	32	160	1.47656	0.859375	0.389562	-0.15177	-0.541332	-0.341988	0.0109023	0.0684019	2.25104e-06	0.000429005	13.0041	7.75404	-0.539366	YIL090W	47.25	141.75	32	164	1.47656	0.864329	0.389562	-0.146109	-0.535671	-0.331043	2	15	0.0438376	0.0987136	0.000150181	0.00165785	8.80367	6.40223	-0.539515	-0.336515	-0.53944	0.000150181	0.00165785	8.80367	6.40223
9	9	3	151.25	43.25	33	154	1.31061	0.982143	0.270176	-0.018252	-0.288428	-0.365218	0.0237864	0.100807	0.000153675	0.00169294	8.78067	6.38129	-0.584175	YER098W	43.25	162	33	156	1.31061	1.03846	0.270176	0.0376158	-0.23256	-0.308569	9	3	0.0355825	0.0798798	0.000966968	0.00490155	6.94134	5.3182	-0.494585	-0.336894	-0.53938	0.000966968	0.00490155	6.94134	5.3182
8	13	22	155	34.75	32	160	1.08594	0.96875	0.0821611	-0.0318007	-0.113962	-0.331628	0.0354552	0.05723	0.00763039	0.0191029	4.87562	3.95791	-0.519385	YIL040W	34.75	147.75	32	164	1.08594	0.900915	0.0821611	-0.105745	-0.187906	-0.340254	13	22	0.0485671	0.0601957	0.00448818	0.0129514	5.40631	4.34655	-0.557927	-0.335941	-0.538656	0.00763039	0.0191029	4.87562	3.95791
13	3	6	153.75	31.75	29	160.5	1.09483	0.957944	0.0897541	-0.044318	-0.134072	-0.375492	0.0998167	0.137572	0.0746442	0.106329	2.59502	2.24121	-0.603992	YMR052W	31.75	180.25	29	169	1.09483	1.06657	0.0897541	0.0635476	-0.0262065	-0.29713	3	6	0.0119	0.0754068	0.0217042	0.0398541	3.83025	3.22253	-0.471719	-0.336311	-0.537855	0.0746442	0.106329	2.59502	2.24121
11	9	2	148.5	24.5	29	156	0.844828	0.951923	-0.173168	-0.0534242	0.119744	-0.29221	0.144231	0.126558	0.195407	0.239897	1.63267	1.42755	-0.443353	YBR069C	24.5	161	29	170	0.844828	0.947059	-0.173168	-0.0546537	0.118515	-0.377318	9	2	0.12034	0.0811907	0.143495	0.18464	1.94146	1.68935	-0.632023	-0.334764	-0.537688	0.195407	0.239897	1.63267	1.42755
13	12	7	33.25	29	29	160.5	1	0.207165	-0.00342655	-1.57455	-1.57113	-0.286288	0.123381	0.161893	0.000132765	0.00156083	8.92693	6.46254	-0.431931	blank	29	35.25	29	169	1	0.20858	-0.00342655	-1.5701	-1.56668	-0.38291	12	7	0.165847	0.223295	0.000323744	0.00252238	8.03556	5.98255	-0.643202	-0.334599	-0.537566	0.000323744	0.00252238	8.03556	5.98255
14	3	4	54.5	23.75	30	44	0.791667	1.23864	-0.278279	0.212593	0.490873	-0.435969	0.363264	0.27433	0.0736261	0.105179	2.60876	2.25209	-0.720643	YGR167W	23.75	74.75	30	48	0.791667	1.55729	-0.278279	0.442029	0.720308	-0.238308	3	4	0.344452	0.234516	0.0249084	0.044399	3.69255	3.11454	-0.354126	-0.337139	-0.537385	0.0736261	0.105179	2.60876	2.25209
11	2	18	173.5	28.25	29	156	0.974138	1.11218	-0.0314733	0.106201	0.137674	-0.336735	0.115739	0.132562	0.0977015	0.13304	2.32584	2.0171	-0.529234	YDR205W	28.25	189	29	170	0.974138	1.11176	-0.0314733	0.10576	0.137233	-0.333094	2	18	0.133282	0.126664	0.131585	0.171492	2.0281	1.76322	-0.543615	-0.334915	-0.536424	0.131585	0.171492	2.0281	1.76322
10	11	2	173.5	40.75	29	148	1.40517	1.1723	0.339649	0.156269	-0.18338	-0.393523	0.103285	0.046812	0.0380648	0.061656	3.26847	2.78618	-0.63877	YDL225W	40.75	224.5	29	172	1.40517	1.30523	0.339649	0.263502	-0.0761476	-0.278162	11	2	0.105749	0.0579333	0.245449	0.293949	1.40466	1.22435	-0.433799	-0.335843	-0.536285	0.245449	0.293949	1.40466	1.22435
5	8	18	102.75	29	28	151	1.03571	0.680464	0.0347939	-0.398309	-0.433103	-0.388261	0.169954	0.170756	0.0146039	0.0302312	4.22647	3.49888	-0.628621	YOR201C	29	140.75	28	168	1.03571	0.837798	0.0347939	-0.177298	-0.212092	-0.282936	8	18	0.0292894	0.0349099	0.000713736	0.00403899	7.245	5.51176	-0.443343	-0.335599	-0.535982	0.0146039	0.0302312	4.22647	3.49888
12	11	4	173.5	42.75	31	148	1.37903	1.1723	0.314906	0.15796	-0.156946	-0.147021	0.154927	0.188628	0.135859	0.176164	1.99614	1.73634	-0.163304	YPR024W	42.75	132.5	31	163	1.37903	0.812883	0.314906	-0.207967	-0.522873	-0.515403	11	4	0.0901286	0.175715	0.00137495	0.00618555	6.58934	5.08554	-0.908071	-0.331212	-0.535687	0.135859	0.176164	1.99614	1.73634
9	4	6	102.25	39	33	154	1.18182	0.663961	0.166569	-0.410415	-0.576984	-0.325464	0.0554885	0.0573958	0.000243163	0.00215534	8.32178	6.13981	-0.507495	YJL036W	39	96.75	33	156	1.18182	0.620192	0.166569	-0.479312	-0.645881	-0.342994	4	6	0.0290902	0.0210639	2.51404e-05	0.000769803	10.591	7.16938	-0.563405	-0.334229	-0.53545	0.000243163	0.00215534	8.32178	6.13981
13	8	5	34.5	31	29	160.5	1.06897	0.214953	0.0656486	-1.53786	-1.60351	-0.344546	0.0890653	0.03455	4.71073e-05	0.000956341	9.96308	6.9524	-0.544301	blank	31	41.25	29	169	1.06897	0.244083	0.0656486	-1.4103	-1.47595	-0.323947	8	5	0.063118	0.0671588	2.15234e-05	0.000744486	10.7464	7.20282	-0.525329	-0.334247	-0.534815	4.71073e-05	0.000956341	9.96308	6.9524
2	4	12	83.5	26.75	30	152	0.891667	0.549342	-0.115852	-0.600681	-0.484829	-0.349457	0.0830681	0.100524	0.00135071	0.00617992	6.60713	5.08645	-0.553773	YOL041C	26.75	78	30	150	0.891667	0.52	-0.115852	-0.654607	-0.538755	-0.319056	4	12	0.078535	0.0719527	0.000837825	0.00448555	7.0847	5.40689	-0.51555	-0.334256	-0.534662	0.00135071	0.00617992	6.60713	5.08645
14	12	1	51.5	28.75	30	44	0.958333	1.17045	-0.0475884	0.156023	0.203611	-0.322242	0.0635138	0.0909737	0.00768774	0.0191961	4.86813	3.95305	-0.501281	blank	28.75	54.5	30	48	0.958333	1.13542	-0.0475884	0.126789	0.174378	-0.344776	12	1	0.0932126	0.0745455	0.0333101	0.0554316	3.40189	2.89261	-0.566967	-0.333509	-0.534124	0.0333101	0.0554316	3.40189	2.89261
11	9	6	143	36	29	156	1.24138	0.916667	0.215654	-0.0872162	-0.302871	-0.294055	0.0517645	0.082577	0.00134092	0.0061561	6.6144	5.09031	-0.446911	YBR072W	36	143.25	29	170	1.24138	0.842647	0.215654	-0.17184	-0.387494	-0.371485	9	6	0.0740608	0.0931508	0.00186317	0.00751586	6.28547	4.89074	-0.620363	-0.33277	-0.533637	0.00186317	0.00751586	6.28547	4.89074
3	3	14	135	28	31	152	0.903226	0.888158	-0.104988	-0.119168	-0.0141802	-0.334343	0.12818	0.11221	0.839098	0.85802	0.175428	0.153128	-0.524621	YBR183W	28	126	31	150.5	0.903226	0.837209	-0.104988	-0.178643	-0.0736544	-0.332266	3	14	0.106075	0.102884	0.259058	0.307982	1.3507	1.17771	-0.541959	-0.333305	-0.53329	0.839098	0.85802	0.175428	0.153128
12	2	16	173	33.75	31	148	1.08871	1.16892	0.0829561	0.155593	0.0726371	-0.401308	0.0778388	0.121267	0.158827	0.200954	1.83994	1.60468	-0.653787	YDR438W	33.75	204	31	163	1.08871	1.25153	0.0829561	0.222067	0.13911	-0.267049	2	16	0.0602454	0.0788827	0.0191084	0.0361079	3.95763	3.32124	-0.411583	-0.334179	-0.532685	0.158827	0.200954	1.83994	1.60468
11	13	13	113.5	33.5	29	156	1.15517	0.727564	0.14145	-0.319034	-0.460484	-0.32175	0.0558567	0.0545729	0.000485558	0.00316791	7.63021	5.75468	-0.500331	YBL100C	33.5	126.25	29	170	1.15517	0.742647	0.14145	-0.297869	-0.439319	-0.343558	13	13	0.0980426	0.0995869	0.00293194	0.00990703	5.83209	4.61451	-0.564533	-0.332654	-0.532432	0.00293194	0.00990703	5.83209	4.61451
4	8	13	137	36.25	34	152	1.06618	0.901316	-0.0384868	-0.104166	-0.0656793	-0.349175	0.502565	0.500439	0.81072	0.833751	0.209833	0.18182	-0.553231	YHR106W	36.25	132.5	34	148	1.06618	0.89527	-0.0384868	-0.111005	-0.0725179	-0.316527	8	13	0.464225	0.463231	0.775174	0.806373	0.254667	0.215209	-0.510494	-0.332851	-0.531862	0.81072	0.833751	0.209833	0.18182
4	5	22	121	30.25	34	152	0.889706	0.796053	-0.120016	-0.230256	-0.11024	-0.282493	0.057015	0.0620468	0.0305878	0.0525872	3.48715	2.94528	-0.424611	YGR200C	30.25	104.25	34	148	0.889706	0.704392	-0.120016	-0.35101	-0.230994	-0.38059	5	22	0.0790043	0.0728356	0.00996783	0.022582	4.60839	3.7906	-0.638563	-0.331542	-0.531587	0.0305878	0.0525872	3.48715	2.94528
6	14	20	112.5	26.5	30	168	0.883333	0.669643	-0.124944	-0.402753	-0.277809	-0.182394	0.095215	0.117836	0.0100265	0.0231738	4.60253	3.76473	-0.231534	YPL084W	26.5	81.5	30	155.5	0.883333	0.524116	-0.124944	-0.650098	-0.525154	-0.476678	14	20	0.115544	0.114053	0.00281292	0.0096443	5.87353	4.64139	-0.830655	-0.329536	-0.531095	0.0100265	0.0231738	4.60253	3.76473
4	10	24	186.5	38	34	152	1.11765	1.22697	0.105296	0.193396	0.0880994	-0.278073	0.070625	0.0654067	0.0881059	0.122077	2.42922	2.10311	-0.416085	YCR003W	38	161.25	34	148	1.11765	1.08953	0.105296	0.0725448	-0.0327516	-0.38235	10	24	0.0854753	0.0704932	0.499255	0.54586	0.694639	0.605393	-0.642083	-0.330212	-0.529084	0.499255	0.54586	0.694639	0.605393
13	12	11	29	27	29	160.5	0.931034	0.180685	-0.071459	-1.71315	-1.64169	-0.290183	0.0763829	0.0794356	2.77108e-05	0.000757366	10.4937	7.18566	-0.439443	blank	27	31.75	29	169	0.931034	0.18787	-0.071459	-1.6726	-1.60115	-0.369646	12	11	0.0401126	0.0111984	4.33198e-06	0.000523447	12.3495	7.55508	-0.616686	-0.329915	-0.528064	2.77108e-05	0.000757366	10.4937	7.18566
1	12	18	131	36.5	31	157	1.17742	0.834395	0.160593	-0.18118	-0.341773	-0.244507	0.0989654	0.079892	0.00621984	0.0166939	5.08001	4.09271	-0.351341	YMR216C	36.5	118.5	31	158	1.17742	0.75	0.160593	-0.288523	-0.449116	-0.412649	12	18	0.10504	0.0913634	0.00336038	0.0107213	5.6957	4.53552	-0.702654	-0.328578	-0.526997	0.00621984	0.0166939	5.08001	4.09271
12	4	24	211.25	29.25	31	148	0.943548	1.42736	-0.0594079	0.352039	0.411447	-0.377234	0.0888009	0.0948011	0.00265936	0.00964689	5.92967	4.64112	-0.607352	YDR458C	29.25	243	31	163	0.943548	1.4908	-0.0594079	0.386589	0.445997	-0.281025	4	24	0.214433	0.0644922	0.0252672	0.0448311	3.67825	3.10485	-0.439523	-0.32913	-0.523437	0.0252672	0.0448311	3.67825	3.10485
3	5	17	96.75	32.5	31	152	1.04839	0.636513	0.0459703	-0.459724	-0.505694	-0.416563	0.147699	0.112531	0.00637494	0.0169746	5.05538	4.07604	-0.683211	YPL184C	32.5	128.25	31	150.5	1.04839	0.852159	0.0459703	-0.161141	-0.207111	-0.241657	5	17	0.0773516	0.0477104	0.0127403	0.0269122	4.36299	3.61518	-0.360822	-0.32911	-0.522016	0.0127403	0.0269122	4.36299	3.61518
1	9	24	149.5	33.5	31	157	1.08065	0.952229	0.0717925	-0.0615689	-0.133361	-0.299055	0.0719622	0.0514497	0.0341257	0.0570992	3.3777	2.86296	-0.456556	YLR068W	33.5	136.5	31	158	1.08065	0.863924	0.0717925	-0.155868	-0.227661	-0.354349	9	24	0.0422627	0.0663137	0.00171033	0.00714987	6.37107	4.94066	-0.586105	-0.326702	-0.521331	0.0341257	0.0570992	3.3777	2.86296
7	14	23	146.25	25.25	31	162	0.814516	0.902778	-0.208589	-0.10331	0.105279	-0.283604	0.0754431	0.146861	0.068365	0.098825	2.68289	2.31441	-0.426752	YGL014W	25.25	128.5	31	163	0.814516	0.788344	-0.208589	-0.238508	-0.0299185	-0.368533	14	23	0.0794421	0.144753	0.506041	0.552328	0.681137	0.593613	-0.61446	-0.326068	-0.520606	0.506041	0.552328	0.681137	0.593613
3	9	19	95.25	28	31	152	0.903226	0.626645	-0.102421	-0.551467	-0.449047	-0.560989	0.520472	0.49292	0.182892	0.226514	1.69886	1.48495	-0.961788	YPL154C	28	159.25	31	150.5	0.903226	1.05814	-0.102421	0.0561269	0.158548	-0.0996998	9	19	0.0637358	0.0568728	0.015604	0.0311976	4.16023	3.46741	-0.0770328	-0.330345	-0.519411	0.182892	0.226514	1.69886	1.48495
12	9	5	136	38	31	148	1.22581	0.918919	0.202732	-0.0846514	-0.287384	-0.278267	0.0505981	0.0315459	0.00146356	0.00647265	6.52688	5.04017	-0.416458	YMR048W	38	124.75	31	163	1.22581	0.765337	0.202732	-0.267877	-0.470609	-0.37148	9	5	0.0756914	0.0907591	0.00112078	0.00537492	6.79373	5.22601	-0.620352	-0.324873	-0.518405	0.00146356	0.00647265	6.52688	5.04017
4	5	19	128.5	37.25	34	152	1.09559	0.845395	0.0906661	-0.168141	-0.258807	-0.379776	0.0606584	0.0616199	0.00338112	0.0112629	5.68955	4.48624	-0.612255	YER048C	37.25	146.25	34	148	1.09559	0.988176	0.0906661	-0.0121568	-0.102823	-0.273233	5	19	0.0585299	0.0698357	0.0390988	0.0628526	3.24166	2.76696	-0.423946	-0.326505	-0.5181	0.0390988	0.0628526	3.24166	2.76696
2	11	18	134.75	28.75	30	152	0.958333	0.886513	-0.0435472	-0.120697	-0.0771502	-0.301229	0.0507979	0.055644	0.0559764	0.0839178	2.88282	2.47792	-0.460749	YOR054C	28.75	136.75	30	150	0.958333	0.911667	-0.0435472	-0.0933567	-0.0498095	-0.347114	11	18	0.0575422	0.0208071	0.18184	0.226973	1.70463	1.48292	-0.571642	-0.324172	-0.516195	0.18184	0.226973	1.70463	1.48292
13	3	16	174	28	29	160.5	0.965517	1.08411	-0.0357295	0.079704	0.115433	-0.377861	0.0769979	0.0971769	0.0577446	0.0860646	2.85173	2.45266	-0.608561	YMR057C	28	206	29	169	0.965517	1.21893	-0.0357295	0.19796	0.233689	-0.272299	3	16	0.0444879	0.0639491	0.00184163	0.00746926	6.2971	4.89696	-0.422078	-0.32508	-0.515319	0.0577446	0.0860646	2.85173	2.45266
5	9	19	56.75	23.25	28	151	0.830357	0.375828	-0.187968	-1.00113	-0.813159	-0.493394	0.306571	0.208863	0.0130769	0.0279529	4.33691	3.57724	-0.831407	YKL003C	23.25	116.75	28	168	0.830357	0.69494	-0.187968	-0.364216	-0.176248	-0.160397	9	19	0.0750064	0.0741642	0.0182256	0.0348661	4.00493	3.35624	-0.198373	-0.326895	-0.51489	0.0182256	0.0348661	4.00493	3.35624
8	5	2	93.75	36.5	32	160	1.14062	0.585938	0.126581	-0.534925	-0.661506	-0.250569	0.0929399	0.10519	0.000751145	0.00415773	7.19391	5.48279	-0.363034	YDR289C	36.5	89.5	32	164	1.14062	0.545732	0.126581	-0.605893	-0.732475	-0.394644	5	2	0.106059	0.119181	0.000821311	0.00445035	7.10461	5.41477	-0.66666	-0.322607	-0.514847	0.000821311	0.00445035	7.10461	5.41477
3	14	7	146.5	46	31	152	1.48387	0.963816	0.3936	-0.0373001	-0.4309	-0.381784	0.0467735	0.045921	0.000348872	0.0026013	7.96081	5.95174	-0.616128	YDR350C	46	146.75	31	150.5	1.48387	0.975083	0.3936	-0.0253982	-0.418998	-0.267947	14	7	0.0671101	0.0805378	0.00110706	0.00534732	6.80605	5.23116	-0.413377	-0.324865	-0.514752	0.00110706	0.00534732	6.80605	5.23116
3	14	18	95.75	27.5	31	152	0.887097	0.629934	-0.121661	-0.470201	-0.348539	-0.112868	0.152632	0.137075	0.0196905	0.0375509	3.92762	3.28206	-0.0974281	YEL050C	27.5	74	31	150.5	0.887097	0.491694	-0.121661	-0.710312	-0.58865	-0.526458	14	18	0.082767	0.0653196	0.000752847	0.00419735	7.19165	5.4733	-0.930171	-0.319663	-0.5138	0.0196905	0.0375509	3.92762	3.28206
6	6	5	120	40	30	168	1.33333	0.714286	0.287526	-0.337249	-0.624775	-0.366923	0.0551603	0.0502528	0.000188388	0.00188872	8.57701	6.27186	-0.587463	YDR150W	40	126.75	30	155.5	1.33333	0.815113	0.287526	-0.204544	-0.49207	-0.281248	6	5	0.0353703	0.0409072	0.000101907	0.00138844	9.19145	6.57958	-0.439968	-0.324086	-0.513716	0.000188388	0.00188872	8.57701	6.27186
11	5	4	146.25	43	29	156	1.48276	0.9375	0.392975	-0.0649043	-0.457879	-0.30476	0.0620633	0.0405461	0.000675302	0.00387866	7.30035	5.55227	-0.46756	YBR044C	43	144	29	170	1.48276	0.847059	0.392975	-0.166508	-0.559483	-0.340586	5	4	0.0866085	0.0604589	0.00100096	0.00499048	6.9068	5.30022	-0.558591	-0.322673	-0.513076	0.00100096	0.00499048	6.9068	5.30022
9	12	23	109	33.5	33	154	1.01515	0.707792	0.0129725	-0.346264	-0.359236	-0.273338	0.064382	0.0631473	0.00154213	0.00672786	6.47459	5.0015	-0.406952	YJL095W	33.5	96	33	156	1.01515	0.615385	0.0129725	-0.487681	-0.500654	-0.370514	12	23	0.0400564	0.0573888	0.000140375	0.00160907	8.87119	6.4321	-0.61842	-0.321926	-0.512686	0.00154213	0.00672786	6.47459	5.0015
6	9	18	93.75	22	30	168	0.733333	0.558036	-0.310155	-0.585511	-0.275356	-0.324702	0.076031	0.0609265	0.00542805	0.015139	5.21617	4.19048	-0.506024	YLR239C	22	84.75	30	155.5	0.733333	0.545016	-0.310155	-0.609347	-0.299192	-0.32071	9	18	0.0806476	0.0780512	0.00506534	0.0141393	5.28533	4.2588	-0.518857	-0.322706	-0.51244	0.00542805	0.015139	5.21617	4.19048
3	14	5	99.25	34.5	31	152	1.1129	0.652961	0.106651	-0.433408	-0.540058	-0.441829	0.114345	0.104257	0.00251456	0.00929732	5.98566	4.67803	-0.731945	YDR349C	34.5	113.5	31	150.5	1.1129	0.754153	0.106651	-0.283959	-0.39061	-0.207278	14	5	0.0582945	0.052941	0.000898247	0.00469288	7.01507	5.36171	-0.292093	-0.324553	-0.512019	0.00251456	0.00929732	5.98566	4.67803
13	1	6	145.5	19.75	29	160.5	0.681034	0.906542	-0.407777	-0.109555	0.298222	-0.271354	0.264581	0.225256	0.109502	0.146366	2.21181	1.92165	-0.403125	YER177W	19.75	138.5	29	169	0.681034	0.819527	-0.407777	-0.203547	0.20423	-0.371223	1	6	0.256059	0.185596	0.208939	0.255751	1.56571	1.36355	-0.619838	-0.321289	-0.511481	0.208939	0.255751	1.56571	1.36355
11	9	1	133	28	29	156	0.965517	0.852564	-0.0397948	-0.162883	-0.123088	-0.438989	0.198914	0.132848	0.303896	0.354454	1.19107	1.03718	-0.726468	YNR014W	28	221.5	29	170	0.965517	1.30294	-0.0397948	0.255672	0.295467	-0.207005	9	1	0.0515762	0.0371099	0.00142698	0.00632436	6.55219	5.06335	-0.291547	-0.322997	-0.509008	0.303896	0.354454	1.19107	1.03718
6	6	10	142.75	28.25	30	168	0.941667	0.849702	-0.06022	-0.163269	-0.103049	-0.205064	0.0261141	0.0935888	0.00423962	0.0129852	5.46328	4.34394	-0.275261	YGL232W	28.25	105.25	30	155.5	0.941667	0.676849	-0.06022	-0.392127	-0.331907	-0.43198	6	10	0.0804388	0.0864777	0.00372592	0.0114586	5.59244	4.46902	-0.741299	-0.318522	-0.50828	0.00423962	0.0129852	5.46328	4.34394
14	10	14	32.25	26	30	44	0.866667	0.732955	-0.143471	-0.311005	-0.167534	-0.365548	0.0517481	0.0368692	0.00747594	0.0188423	4.89607	3.97165	-0.584811	blank	26	35.75	30	48	0.866667	0.744792	-0.143471	-0.294725	-0.151254	-0.276704	10	14	0.0213568	0.018041	0.000762308	0.00421842	7.17916	5.4683	-0.430883	-0.321126	-0.507847	0.00747594	0.0188423	4.89607	3.97165
2	16	13	112	33	30	152	1.1	0.736842	0.0911222	-0.328818	-0.41994	-0.438529	0.169702	0.0969659	0.0158294	0.0320764	4.14589	3.43963	-0.72558	YOL012C	33	137.5	30	150	1.1	0.916667	0.0911222	-0.0985487	-0.189671	-0.205302	16	13	0.0877716	0.0849407	0.022829	0.0413925	3.77972	3.18466	-0.288144	-0.321916	-0.506862	0.022829	0.0413925	3.77972	3.18466
9	1	14	202.75	41.75	33	154	1.26515	1.31656	0.231111	0.265142	0.0340301	-0.302835	0.0581746	0.0325731	0.326519	0.376827	1.11927	0.975969	-0.463847	YMR320W	41.75	195.75	33	156	1.26515	1.25481	0.231111	0.221851	-0.00926054	-0.334727	1	14	0.0294498	0.0175611	0.574039	0.618196	0.555058	0.48095	-0.546879	-0.318781	-0.505363	0.574039	0.618196	0.555058	0.48095
6	7	13	151	29.5	30	168	0.983333	0.89881	-0.0169508	-0.107314	-0.0903632	-0.279551	0.0474022	0.0306358	0.0317317	0.0540525	3.45044	2.9178	-0.418936	YJL168C	29.5	132.75	30	155.5	0.983333	0.853698	-0.0169508	-0.158585	-0.141634	-0.355369	7	13	0.0417438	0.0414921	0.0065419	0.0167712	5.02953	4.08809	-0.588144	-0.31746	-0.50354	0.0317317	0.0540525	3.45044	2.9178
6	12	7	133.25	36	30	168	1.2	0.793155	0.181549	-0.231826	-0.413375	-0.2789	0.0533219	0.0497033	0.000582906	0.00354213	7.44749	5.64303	-0.41768	YDR204W	36	106.25	30	155.5	1.2	0.68328	0.181549	-0.381014	-0.562562	-0.355389	12	7	0.0624242	0.0679577	0.000372508	0.00271397	7.89525	5.90934	-0.588185	-0.317145	-0.502933	0.000582906	0.00354213	7.44749	5.64303
1	1	12	153	30.25	31	157	0.975806	0.974522	-0.029643	-0.0405997	-0.0109567	-0.279887	0.117613	0.0871556	0.864082	0.880293	0.146087	0.127501	-0.419584	YLL045C	30.25	146.25	31	158	0.975806	0.925633	-0.029643	-0.0959287	-0.0662857	-0.353113	1	12	0.141907	0.107769	0.419109	0.469206	0.869625	0.756713	-0.583634	-0.3165	-0.501609	0.864082	0.880293	0.146087	0.127501
4	1	8	147.75	47	34	152	1.38235	0.972039	0.317862	-0.0351933	-0.353055	-0.309988	0.0232614	0.0495921	7.85357e-05	0.00117607	9.45196	6.74558	-0.477643	YGR159C	47	123.25	34	148	1.38235	0.83277	0.317862	-0.193625	-0.511487	-0.322952	1	8	0.0662691	0.14444	0.000590594	0.00357146	7.43438	5.63478	-0.52334	-0.31647	-0.500491	0.000590594	0.00357146	7.43438	5.63478
14	14	2	41.25	27	30	44	0.9	0.9375	-0.105704	-0.0647419	0.0409617	-0.324307	0.0288649	0.061171	0.0657453	0.0957591	2.72197	2.34592	-0.505262	blank	27	47.5	30	48	0.9	0.989583	-0.105704	-0.0118583	0.0938454	-0.309136	14	2	0.0849615	0.0262294	0.114194	0.152108	2.16985	1.88316	-0.495719	-0.316721	-0.500491	0.114194	0.152108	2.16985	1.88316
6	3	6	144	37	30	168	1.23333	0.857143	0.209538	-0.154344	-0.363882	-0.343085	0.000613561	0.01529	1.32152e-09	7.10449e-06	20.4445	11.8548	-0.541484	YLR373C	37	135.25	30	155.5	1.23333	0.869775	0.209538	-0.140153	-0.349691	-0.290843	3	6	0.0400845	0.0250122	0.00041034	0.00286864	7.79852	5.85392	-0.459149	-0.316964	-0.500316	0.00041034	0.00286864	7.79852	5.85392
10	16	24	210.75	35.75	29	148	1.23276	1.42399	0.207041	0.349054	0.142013	-0.267349	0.15674	0.120356	0.167642	0.210423	1.78593	1.55864	-0.395399	YOR333C	35.75	243	29	172	1.23276	1.41279	0.207041	0.338849	0.131808	-0.362826	16	24	0.210442	0.121762	0.299082	0.349101	1.20704	1.05239	-0.603051	-0.315087	-0.499225	0.299082	0.349101	1.20704	1.05239
1	6	20	146.75	35.25	31	157	1.1371	0.934713	0.126393	-0.0679818	-0.194374	-0.308036	0.0459056	0.065628	0.00345683	0.0114256	5.6674	4.4719	-0.473878	YMR172C-A	35.25	161.25	31	158	1.1371	1.02057	0.126393	0.0199564	-0.106436	-0.322813	6	20	0.0688793	0.0741307	0.0536921	0.0813782	2.92449	2.50865	-0.523062	-0.315425	-0.49847	0.0536921	0.0813782	2.92449	2.50865
13	13	1	242.75	19.25	29	160.5	0.663793	1.51246	-0.428328	0.412042	0.84037	-0.239482	0.168751	0.0240268	0.00215362	0.00839586	6.1406	4.78002	-0.341648	YER141W	19.25	285.25	29	169	0.663793	1.68787	-0.428328	0.518428	0.946756	-0.388933	13	1	0.14263	0.0753688	0.000923633	0.00478019	6.9872	5.34327	-0.655242	-0.314207	-0.498445	0.00215362	0.00839586	6.1406	4.78002
12	9	4	145	44.5	31	148	1.43548	0.97973	0.36068	-0.021014	-0.381694	-0.309989	0.0413406	0.102179	0.000346576	0.00259137	7.96741	5.95557	-0.477646	YMR104C	44.5	166	31	163	1.43548	1.0184	0.36068	0.0177169	-0.342963	-0.319821	9	4	0.0115956	0.114569	1.06432e-05	0.000554838	11.4506	7.49683	-0.517079	-0.314905	-0.497362	0.000346576	0.00259137	7.96741	5.95557
5	1	10	203	29.5	28	151	1.05357	1.34437	0.0332444	0.289336	0.256092	-0.296413	0.0986233	0.151136	0.0138676	0.0292133	4.2782	3.53313	-0.45146	YKL067W	29.5	195	28	168	1.05357	1.16071	0.0332444	0.143066	0.109821	-0.332697	1	10	0.10099	0.144362	0.117911	0.156323	2.13782	1.85583	-0.54282	-0.314555	-0.49714	0.117911	0.156323	2.13782	1.85583
10	2	18	161.25	32.25	29	148	1.11207	1.08953	0.105889	0.0853655	-0.0205232	-0.358326	0.0578632	0.0206981	0.529257	0.575619	0.636281	0.552309	-0.57088	YJR049C	32.25	189.75	29	172	1.11207	1.1032	0.105889	0.0968117	-0.00907704	-0.272883	2	18	0.0822854	0.0256975	0.839548	0.861666	0.174892	0.148887	-0.423246	-0.315605	-0.497063	0.839548	0.861666	0.174892	0.148887
6	12	1	174	37.75	30	168	1.25833	1.03571	0.22709	0.0193158	-0.207774	-0.39268	0.209216	0.108326	0.141203	0.181953	1.95756	1.70401	-0.637145	YDR199W	37.75	202	30	155.5	1.25833	1.29904	0.22709	0.258603	0.0315132	-0.23912	12	1	0.121615	0.0913149	0.640085	0.681945	0.446155	0.382806	-0.355748	-0.3159	-0.496447	0.640085	0.681945	0.446155	0.382806
12	3	22	156.75	31.5	31	148	1.01613	1.05912	0.0136674	0.0568448	0.0431774	-0.347467	0.0500437	0.106193	0.182882	0.226514	1.69891	1.48495	-0.549935	YFR019W	31.5	181.25	31	163	1.01613	1.11196	0.0136674	0.105547	0.0918793	-0.282739	3	22	0.042223	0.102129	0.0224092	0.0408241	3.79828	3.19848	-0.442949	-0.315103	-0.496442	0.182882	0.226514	1.69891	1.48495
1	7	15	160.75	45	31	157	1.45161	1.02389	0.371793	0.0231651	-0.348628	-0.377636	0.0622916	0.0719403	0.00152842	0.00668575	6.48352	5.00778	-0.608128	YAL011W	45	185.25	31	158	1.45161	1.17247	0.371793	0.158445	-0.213348	-0.253326	7	15	0.0422477	0.0476605	0.0020673	0.00797228	6.18151	4.83179	-0.384149	-0.315481	-0.496138	0.0020673	0.00797228	6.18151	4.83179
11	11	9	113	34.75	29	156	1.19828	0.724359	0.178541	-0.322584	-0.501126	-0.171881	0.0752027	0.0875183	0.00091308	0.00480776	6.99869	5.33752	-0.211256	YNR036C	34.75	94.75	29	170	1.19828	0.557353	0.178541	-0.584788	-0.763329	-0.451499	11	9	0.0816266	0.0863036	0.000333648	0.00256976	8.00542	5.96394	-0.780319	-0.31169	-0.495787	0.00091308	0.00480776	6.99869	5.33752
13	5	12	167.75	37.5	29	160.5	1.2931	1.04517	0.256051	0.043777	-0.212275	-0.315515	0.0423615	0.0273378	0.00211471	0.00830438	6.15884	4.79097	-0.488304	YIL131C	37.5	198	29	169	1.2931	1.1716	0.256051	0.157401	-0.0986505	-0.311131	5	12	0.0336707	0.0507012	0.00991023	0.0224907	4.61419	3.79465	-0.499707	-0.313323	-0.494006	0.00991023	0.0224907	4.61419	3.79465
13	12	2	162.5	25.25	29	160.5	0.87069	1.01246	-0.147861	0.0118856	0.159746	-0.262445	0.162287	0.0927875	0.143631	0.184418	1.94051	1.69055	-0.38594	YJL004C	25.25	147	29	169	0.87069	0.869822	-0.147861	-0.140576	0.00728493	-0.360862	12	2	0.132995	0.0700706	0.919682	0.931464	0.0837276	0.0709981	-0.599125	-0.311653	-0.492533	0.919682	0.931464	0.0837276	0.0709981
13	4	15	29	27.5	29	160.5	0.948276	0.180685	-0.0535942	-1.71191	-1.65832	-0.310053	0.0456644	0.0435165	5.75192e-06	0.000475728	12.066	7.65066	-0.477768	blank	27.5	35.75	29	169	0.948276	0.211538	-0.0535942	-1.55695	-1.50336	-0.314577	4	15	0.062797	0.0535675	2.00599e-05	0.000738643	10.8168	7.2107	-0.506597	-0.312315	-0.492183	2.00599e-05	0.000738643	10.8168	7.2107
8	4	6	160	41.25	32	160	1.28906	1	0.252795	-0.000106349	-0.252902	-0.341707	0.0508111	0.141044	0.00215697	0.00839671	6.13905	4.77992	-0.538826	YIR018W	41.25	175.5	32	164	1.28906	1.07012	0.252795	0.0674622	-0.185333	-0.282742	4	6	0.0678865	0.166125	0.0120716	0.0259692	4.4169	3.65084	-0.442954	-0.312225	-0.49089	0.0120716	0.0259692	4.4169	3.65084
2	7	17	131	27.25	30	152	0.908333	0.861842	-0.100269	-0.148829	-0.0485602	-0.2353	0.10018	0.0771354	0.403826	0.453135	0.906771	0.791566	-0.333581	YMR305C	27.25	123.25	30	150	0.908333	0.821667	-0.100269	-0.197229	-0.0969605	-0.383093	7	17	0.143215	0.106676	0.268688	0.318234	1.31421	1.14497	-0.643568	-0.309197	-0.488575	0.403826	0.453135	0.906771	0.791566
1	13	7	168.5	34.5	31	157	1.1129	1.07325	0.105833	0.0692801	-0.0365529	-0.268642	0.0472558	0.0464547	0.219595	0.265985	1.51597	1.32431	-0.397894	YLL010C	34.5	158.75	31	158	1.1129	1.00475	0.105833	0.00151455	-0.104319	-0.350596	13	7	0.0409102	0.0380938	0.0145789	0.0296879	4.22818	3.51702	-0.578601	-0.309619	-0.488248	0.219595	0.265985	1.51597	1.32431
11	4	18	157.75	32	29	156	1.10345	1.01122	0.0981958	0.0109817	-0.0872141	-0.286252	0.0240834	0.0412734	0.00542931	0.015139	5.21594	4.19048	-0.431862	YGR086C	32	164	29	170	1.10345	0.964706	0.0981958	-0.03596	-0.134156	-0.333221	4	18	0.0312746	0.0574503	0.00332876	0.0106457	5.70516	4.5426	-0.543868	-0.309737	-0.487865	0.00542931	0.015139	5.21594	4.19048
9	7	14	125.5	33.5	33	154	1.01515	0.814935	0.0140065	-0.20488	-0.218887	-0.3045	0.0664144	0.095889	0.00710637	0.0182064	4.94676	4.00598	-0.467057	YML117W	33.5	123	33	156	1.01515	0.788462	0.0140065	-0.237688	-0.251695	-0.315075	7	14	0.0532384	0.0878243	0.00250735	0.00890326	5.98853	4.72134	-0.507592	-0.309787	-0.487325	0.00710637	0.0182064	4.94676	4.00598
11	14	2	193.5	32.75	29	156	1.12931	1.24038	0.120815	0.212964	0.0921491	-0.310381	0.0504355	0.0364543	0.0353899	0.0585583	3.34133	2.83773	-0.478402	YKR041W	32.75	238.25	29	170	1.12931	1.40147	0.120815	0.335829	0.215013	-0.308642	14	2	0.0753456	0.120939	0.0106691	0.0236402	4.5404	3.74481	-0.494731	-0.309511	-0.486567	0.0353899	0.0585583	3.34133	2.83773
12	8	4	147.25	44.75	31	148	1.44355	0.994932	0.366934	-0.00524757	-0.372181	-0.308797	0.0276973	0.108876	0.00011305	0.00144572	9.08768	6.53915	-0.475347	YDR480W	44.75	169	31	163	1.44355	1.03681	0.366934	0.0360695	-0.330864	-0.308884	8	4	0.0200359	0.110858	6.10138e-05	0.00118756	9.70441	6.73585	-0.495215	-0.30884	-0.485281	0.00011305	0.00144572	9.08768	6.53915
8	12	2	167.25	40.25	32	160	1.25781	1.04531	0.22916	0.0435283	-0.185632	-0.258373	0.0609623	0.0511469	0.00889156	0.0212922	4.72265	3.84941	-0.378086	YMR072W	40.25	148	32	164	1.25781	0.902439	0.22916	-0.103276	-0.332436	-0.356824	12	2	0.0576698	0.0509828	0.00140108	0.00625597	6.57051	5.07422	-0.591052	-0.307598	-0.484569	0.00889156	0.0212922	4.72265	3.84941
8	11	6	134	30.5	32	160	0.953125	0.8375	-0.0484215	-0.178633	-0.130211	-0.242225	0.0772328	0.0675703	0.0433494	0.068342	3.13846	2.68323	-0.346938	YIL011W	30.5	124	32	164	0.953125	0.756098	-0.0484215	-0.281653	-0.233231	-0.372392	11	6	0.0848031	0.102378	0.0118264	0.0255438	4.43742	3.66736	-0.622174	-0.307308	-0.484556	0.0433494	0.068342	3.13846	2.68323
3	3	9	159.25	42.5	31	152	1.37097	1.0477	0.314745	0.0463369	-0.268408	-0.339168	0.0379806	0.0403101	0.000767203	0.00423458	7.17276	5.46447	-0.533927	YPL201C	42.5	164.5	31	150.5	1.37097	1.09302	0.314745	0.0887866	-0.225958	-0.278613	3	9	0.0294218	0.0396278	0.000599397	0.00360443	7.41959	5.62559	-0.434699	-0.30889	-0.484313	0.000767203	0.00423458	7.17276	5.46447
8	15	6	149.25	28.75	32	160	0.898438	0.932813	-0.107213	-0.0698445	0.0373684	-0.258444	0.0299481	0.142346	0.0880519	0.122033	2.42983	2.10346	-0.378224	YIL044C	28.75	142.5	32	164	0.898438	0.868902	-0.107213	-0.141249	-0.034036	-0.356289	15	6	0.0315836	0.153084	0.120107	0.158737	2.11937	1.84051	-0.589983	-0.307367	-0.484104	0.120107	0.158737	2.11937	1.84051
12	10	1	132.25	21.5	31	148	0.693548	0.893581	-0.392024	-0.117315	0.274709	-0.185649	0.260655	0.211571	0.125626	0.164522	2.07445	1.80471	-0.237812	YDL024C	21.5	257.5	31	163	0.693548	1.57975	-0.392024	0.450661	0.842685	-0.425994	10	1	0.197881	0.18955	0.00339978	0.0107958	5.68404	4.5286	-0.72933	-0.305821	-0.483571	0.125626	0.164522	2.07445	1.80471
13	6	17	28	30	29	160.5	1.03448	0.174455	0.0321538	-1.74769	-1.77984	-0.359356	0.124652	0.167678	9.42798e-05	0.00131156	9.26924	6.63654	-0.572868	blank	30	38.5	29	169	1.03448	0.227811	0.0321538	-1.48016	-1.51231	-0.258117	6	17	0.114354	0.141258	0.000118571	0.00147554	9.04	6.51873	-0.393727	-0.308737	-0.483297	0.000118571	0.00147554	9.04	6.51873
12	4	13	149	37.5	31	148	1.20968	1.00676	0.190092	0.00665474	-0.183437	-0.313814	0.040199	0.0419168	0.00278041	0.00993848	5.88516	4.61134	-0.485024	YBR151W	37.5	145.75	31	163	1.20968	0.894172	0.190092	-0.111897	-0.301989	-0.300604	4	13	0.0312831	0.0574151	0.000303501	0.00241946	8.10013	6.02421	-0.478663	-0.307209	-0.481844	0.00278041	0.00993848	5.88516	4.61134
6	8	1	193.75	43.5	30	168	1.45	1.15327	0.369314	0.137959	-0.231355	-0.236129	0.0540408	0.108373	0.00334799	0.0111794	5.69939	4.49368	-0.33518	YDR161W	43.5	177.25	30	155.5	1.45	1.13987	0.369314	0.127205	-0.242109	-0.375521	8	1	0.0478933	0.119201	0.00206103	0.00796752	6.18455	4.83238	-0.62843	-0.305825	-0.481805	0.00334799	0.0111794	5.69939	4.49368
4	4	15	92	26.5	34	152	0.779412	0.605263	-0.249764	-0.502614	-0.25285	-0.26675	0.0482287	0.0505577	0.00185211	0.00760654	6.29143	4.87875	-0.394245	YHR066W	26.5	85.25	34	148	0.779412	0.576014	-0.249764	-0.55226	-0.302496	-0.345822	4	15	0.0242657	0.0358352	0.00014148	0.00161014	8.86335	6.43144	-0.569058	-0.306286	-0.481651	0.00185211	0.00760654	6.29143	4.87875
8	7	7	39.25	23.75	32	160	0.742188	0.245312	-0.883351	-1.40901	-0.525657	-0.33497	1.66801	1.59146	0.573249	0.617593	0.556435	0.481926	-0.525831	YKR001C	23.75	43.25	32	164	0.742188	0.26372	-0.883351	-1.33371	-0.450362	-0.278773	7	7	1.72102	1.64467	0.636918	0.678975	0.451114	0.387171	-0.435019	-0.306871	-0.480425	0.636918	0.678975	0.451114	0.387171
8	9	16	132.75	45.5	32	160	1.42188	0.829688	0.351304	-0.186726	-0.538029	-0.309014	0.039726	0.0643785	0.000110424	0.00143045	9.11119	6.54977	-0.475765	YDR334W	45.5	144	32	164	1.42188	0.878049	0.351304	-0.130355	-0.481658	-0.302469	9	16	0.040158	0.0403891	0.00015877	0.00168875	8.74805	6.38376	-0.482391	-0.305741	-0.479078	0.00015877	0.00168875	8.74805	6.38376
13	8	10	63.25	32.5	29	160.5	1.12069	0.394081	0.111619	-0.935721	-1.04734	-0.28587	0.183748	0.187247	0.00144839	0.00643514	6.53731	5.04598	-0.431124	YFL018C	32.5	66.25	29	169	1.12069	0.392012	0.111619	-0.938084	-1.0497	-0.324713	8	10	0.115291	0.145255	0.000361301	0.002681	7.9258	5.92156	-0.52686	-0.305292	-0.478992	0.00144839	0.00643514	6.53731	5.04598
11	12	3	140.75	38.25	29	156	1.31897	0.902244	0.276611	-0.103882	-0.380493	-0.259715	0.0534522	0.0537574	0.000750889	0.00415773	7.19425	5.48279	-0.380674	YNL056W	38.25	147	29	170	1.31897	0.864706	0.276611	-0.146484	-0.423095	-0.348869	12	3	0.0508902	0.0452609	0.000473528	0.00312354	7.6553	5.76879	-0.57515	-0.304292	-0.477912	0.000750889	0.00415773	7.19425	5.48279
9	15	18	165.75	36.25	33	154	1.09848	1.0763	0.0934855	0.0735155	-0.0199699	-0.357843	0.0389963	0.0446314	0.381117	0.429806	0.964648	0.84442	-0.569949	YPR020W	36.25	188.75	33	156	1.09848	1.20994	0.0934855	0.190394	0.096909	-0.253863	15	18	0.0426435	0.0315274	0.0199482	0.0373083	3.91462	3.28854	-0.385222	-0.305853	-0.477586	0.381117	0.429806	0.964648	0.84442
13	12	23	28.5	30.5	29	160.5	1.05172	0.17757	0.0489758	-1.7304	-1.77937	-0.321433	0.0499737	0.0665731	6.10233e-06	0.000486461	12.0068	7.62835	-0.49972	blank	30.5	35	29	169	1.05172	0.207101	0.0489758	-1.57515	-1.62413	-0.286237	12	23	0.0815411	0.0875715	3.48069e-05	0.000879857	10.2657	7.03575	-0.449941	-0.303835	-0.474831	3.48069e-05	0.000879857	10.2657	7.03575
7	3	5	157.5	48	31	162	1.54839	0.972222	0.430859	-0.0287077	-0.459567	-0.260436	0.0924029	0.0800411	0.00216178	0.00840327	6.13682	4.77913	-0.382066	YPL049C	48	146.25	31	163	1.54839	0.897239	0.430859	-0.108625	-0.539484	-0.344859	3	5	0.130153	0.09836	0.00367717	0.0113416	5.60561	4.47928	-0.567134	-0.302648	-0.4746	0.00367717	0.0113416	5.60561	4.47928
12	2	24	255.75	26.5	31	148	0.854839	1.72804	-0.158766	0.540157	0.698923	-0.305657	0.191669	0.0269629	0.00532243	0.0149736	5.23582	4.20147	-0.46929	YDR442W	26.5	278	31	163	0.854839	1.70552	-0.158766	0.523968	0.682734	-0.301006	2	24	0.218071	0.0251594	0.00822084	0.019783	4.80108	3.92293	-0.479466	-0.303331	-0.474378	0.00822084	0.019783	4.80108	3.92293
2	14	1	239.25	49.5	30	152	1.65	1.57401	0.498702	0.436874	-0.0618287	-0.150528	0.141899	0.0357092	0.44764	0.495984	0.803765	0.701212	-0.17007	YOR378W	49.5	70.75	30	150	1.65	0.471667	0.498702	-0.919932	-1.41863	-0.450658	14	1	0.723326	0.741836	0.0294757	0.0506362	3.52419	2.98309	-0.778638	-0.300593	-0.474354	0.44764	0.495984	0.803765	0.701212
14	6	1	83	18.5	30	44	0.616667	1.88636	-0.491528	0.631863	1.12339	-0.279498	0.0717056	0.116928	7.14263e-05	0.0011195	9.54684	6.79488	-0.418832	YBL093C	18.5	93.25	30	48	0.616667	1.94271	-0.491528	0.663023	1.15455	-0.325828	6	1	0.104511	0.126558	0.000202971	0.00193927	8.50245	6.24544	-0.529088	-0.302663	-0.47396	0.000202971	0.00193927	8.50245	6.24544
3	16	10	119.5	38.25	31	152	1.23387	0.786184	0.20568	-0.249202	-0.454881	-0.257	0.101633	0.0789537	0.0029418	0.0102696	5.82873	4.57857	-0.375439	YEL059W	38.25	101.25	31	150.5	1.23387	0.672757	0.20568	-0.406979	-0.612659	-0.347415	16	10	0.128398	0.113318	0.00244056	0.00880768	6.01553	4.73213	-0.572242	-0.302208	-0.473841	0.0029418	0.0102696	5.82873	4.57857
3	12	14	110	22.75	31	152	0.733871	0.723684	-0.318083	-0.324937	-0.00685421	-0.329842	0.193457	0.18343	0.947968	0.954359	0.0534343	0.0467154	-0.51594	YEL033W	22.75	108.5	31	150.5	0.733871	0.72093	-0.318083	-0.328898	-0.010815	-0.276365	12	14	0.118378	0.125575	0.866668	0.886118	0.143099	0.120906	-0.430207	-0.303104	-0.473073	0.947968	0.954359	0.0534343	0.0467154
14	10	17	34.5	20.25	30	44	0.675	0.784091	-0.39578	-0.244176	0.151604	-0.280714	0.13098	0.128298	0.103564	0.139889	2.26757	1.9669	-0.42118	blank	20.25	36.5	30	48	0.675	0.760417	-0.39578	-0.274358	0.121422	-0.32287	10	17	0.120752	0.12045	0.137837	0.178213	1.98168	1.72477	-0.523176	-0.301792	-0.472178	0.137837	0.178213	1.98168	1.72477
11	15	2	135.75	28.25	29	156	0.974138	0.870192	-0.026935	-0.172156	-0.145221	-0.494671	0.299902	0.327909	0.404253	0.453425	0.905713	0.790925	-0.83387	YNL057W	28.25	239.5	29	170	0.974138	1.40882	-0.026935	0.341683	0.368618	-0.116335	15	2	0.0722507	0.11944	0.00200614	0.00780957	6.21154	4.85241	-0.110289	-0.305503	-0.472079	0.404253	0.453425	0.905713	0.790925
12	10	9	124.75	39.5	31	148	1.27419	0.842905	0.24127	-0.171101	-0.412371	-0.248449	0.043802	0.046812	0.000327044	0.00250098	8.02542	5.99107	-0.358943	YDL032W	39.5	120.5	31	163	1.27419	0.739264	0.24127	-0.302782	-0.544051	-0.353757	10	9	0.0242643	0.0282724	2.44112e-05	0.000767454	10.6205	7.17243	-0.584921	-0.301103	-0.471932	0.000327044	0.00250098	8.02542	5.99107
13	5	24	248	41.75	29	160.5	1.43966	1.54517	0.354386	0.426673	0.0722867	-0.287789	0.0497972	0.151046	0.0623376	0.0918911	2.77519	2.38715	-0.434825	YIL094C	41.75	279.5	29	169	1.43966	1.65385	0.354386	0.499072	0.144686	-0.315436	5	24	0.0694862	0.152387	0.025192	0.0447709	3.68123	3.1062	-0.508314	-0.301612	-0.471569	0.0623376	0.0918911	2.77519	2.38715
2	7	5	131.75	34	30	152	1.13333	0.866776	0.123913	-0.143655	-0.267568	-0.32987	0.0195874	0.0178971	0.000107626	0.00141121	9.13685	6.56331	-0.515994	YMR299C	34	151.5	30	150	1.13333	1.01	0.123913	0.00944912	-0.114464	-0.27426	7	5	0.0859322	0.0890193	0.0760755	0.108627	2.57603	2.21983	-0.425998	-0.302065	-0.470996	0.0760755	0.108627	2.57603	2.21983
12	11	20	75.25	20	31	148	0.645161	0.508446	-0.45439	-0.686509	-0.23212	-0.413847	0.232642	0.208448	0.139933	0.180577	1.96659	1.7116	-0.677973	YBR081C	20	100.5	31	163	0.645161	0.616564	-0.45439	-0.483996	-0.0296067	-0.192905	11	20	0.198396	0.183153	0.784831	0.814624	0.242287	0.205029	-0.263361	-0.303376	-0.470667	0.784831	0.814624	0.242287	0.205029
3	14	23	156.5	31	31	152	1	1.02961	-0.00208551	0.0283369	0.0304224	-0.35191	0.0922212	0.102604	0.55653	0.601267	0.586034	0.508715	-0.558506	YDR363W	31	141.5	31	150.5	1	0.940199	-0.00208551	-0.0625702	-0.0604847	-0.252209	14	23	0.0902289	0.0839547	0.2725	0.322536	1.30012	1.13154	-0.381916	-0.30206	-0.470211	0.55653	0.601267	0.586034	0.508715
12	6	18	82.75	23.5	31	148	0.758065	0.559122	-0.283615	-0.582712	-0.299097	-0.334243	0.11782	0.112051	0.0147586	0.0304292	4.21593	3.49235	-0.524428	YDR471W	23.5	94.25	31	163	0.758065	0.578221	-0.283615	-0.548399	-0.264783	-0.268387	6	18	0.149808	0.128163	0.0385023	0.0621773	3.25704	2.77777	-0.414258	-0.301315	-0.469343	0.0385023	0.0621773	3.25704	2.77777
6	6	14	115.75	25.75	30	168	0.858333	0.688988	-0.153276	-0.373605	-0.220329	-0.322615	0.0871683	0.0913353	0.0149352	0.030669	4.20404	3.4845	-0.502	YGL235W	25.75	120.5	30	155.5	0.858333	0.77492	-0.153276	-0.255593	-0.102317	-0.279497	6	14	0.0569029	0.0629521	0.0368615	0.0600689	3.30059	2.81226	-0.436468	-0.301056	-0.469234	0.0368615	0.0600689	3.30059	2.81226
9	11	11	69.5	24.75	33	154	0.75	0.451299	-0.287837	-0.796469	-0.508632	-0.421601	0.0662028	0.0631771	0.000598708	0.00358026	7.42074	5.63232	-0.69293	YLL030C	24.75	92.5	33	156	0.75	0.592949	-0.287837	-0.52354	-0.235703	-0.182924	11	11	0.0545036	0.0555266	0.00325123	0.010504	5.72872	4.556	-0.243408	-0.302263	-0.468169	0.00325123	0.010504	5.72872	4.556
2	3	18	120.75	29.25	30	152	0.975	0.794408	-0.0257236	-0.2314	-0.205676	-0.343031	0.0852623	0.0993871	0.0169707	0.0337128	4.07627	3.38988	-0.54138	YOR002W	29.25	123.25	30	150	0.975	0.821667	-0.0257236	-0.19684	-0.171116	-0.256146	3	18	0.0137811	0.135964	0.000143163	0.00161014	8.85152	6.43144	-0.389787	-0.299589	-0.465583	0.0169707	0.0337128	4.07627	3.38988
2	5	15	139.75	29	30	152	0.966667	0.919408	-0.0357752	-0.0842601	-0.0484849	-0.265125	0.0675629	0.0479604	0.246714	0.294675	1.39953	1.22188	-0.39111	YMR291W	29	147.75	30	150	0.966667	0.985	-0.0357752	-0.0155581	0.0202172	-0.330699	5	15	0.0567538	0.0528813	0.527597	0.57335	0.639422	0.556259	-0.538827	-0.297912	-0.464968	0.527597	0.57335	0.639422	0.556259
1	13	24	229.75	33.5	31	157	1.08065	1.46338	0.0735301	0.372597	0.299067	-0.260739	0.0809306	0.0621139	0.00512277	0.0146024	5.27406	4.22657	-0.382651	YLR098C	33.5	220.75	31	158	1.08065	1.39715	0.0735301	0.330534	0.257004	-0.33478	13	24	0.054287	0.0891075	0.00249734	0.00887839	5.99253	4.72413	-0.546984	-0.29776	-0.464817	0.00512277	0.0146024	5.27406	4.22657
7	13	5	133.25	32.5	31	162	1.04839	0.822531	0.0468903	-0.195979	-0.242869	-0.235422	0.0534733	0.0636157	0.00281868	0.00999551	5.87149	4.60562	-0.333818	YPR135W	32.5	118.5	31	163	1.04839	0.726994	0.0468903	-0.319531	-0.366421	-0.357718	13	5	0.0638679	0.0896461	0.00142082	0.00631101	6.55652	5.06546	-0.59284	-0.29657	-0.463329	0.00281868	0.00999551	5.87149	4.60562
10	6	21	146	45.25	29	148	1.56034	0.986486	0.443979	-0.0141713	-0.458151	-0.33149	0.0339892	0.0937863	0.000112004	0.00144169	9.09698	6.54194	-0.519119	YBR297W	45.25	174.25	29	172	1.56034	1.01308	0.443979	0.0129192	-0.43106	-0.260809	6	21	0.0368052	0.0990473	0.000170472	0.00176581	8.67694	6.33915	-0.399108	-0.29615	-0.459113	0.000170472	0.00176581	8.67694	6.33915
3	11	2	124.75	41.25	31	152	1.33065	0.820724	0.28546	-0.221004	-0.506464	-0.294128	0.249662	0.229492	0.0269849	0.047815	3.61248	3.04042	-0.447052	YBR238C	41.25	153.5	31	150.5	1.33065	1.01993	0.28546	0.018442	-0.267018	-0.296069	11	2	0.0780821	0.0752617	0.00639673	0.0165268	5.05197	4.10277	-0.469597	-0.295098	-0.458324	0.0269849	0.047815	3.61248	3.04042
13	4	3	33.25	17.25	29	160.5	0.594828	0.207165	-0.573703	-1.57524	-1.00154	-0.35377	0.433536	0.355167	0.0190837	0.0367326	3.95892	3.30409	-0.562093	blank	17.25	42.5	29	169	0.594828	0.251479	-0.573703	-1.38046	-0.806761	-0.238522	4	3	0.413709	0.340048	0.0299182	0.0511578	3.50929	2.97284	-0.354553	-0.296146	-0.458323	0.0299182	0.0511578	3.50929	2.97284
6	4	2	113.75	37.5	30	168	1.25	0.677083	0.221492	-0.412222	-0.633714	-0.400373	0.272436	0.24351	0.0187324	0.0361858	3.9775	3.31909	-0.651983	YGL215W	37.5	135.25	30	155.5	1.25	0.869775	0.221492	-0.139773	-0.361264	-0.192597	4	2	0.0668939	0.064432	0.00169756	0.00711306	6.37857	4.94582	-0.262744	-0.296485	-0.457364	0.0187324	0.0361858	3.9775	3.31909
13	16	17	37.5	40.75	29	160.5	1.40517	0.233645	0.325783	-1.46032	-1.7861	-0.288364	0.1279	0.0997017	0.000100756	0.00136375	9.20281	6.59751	-0.435935	blank	40.75	40.5	29	169	1.40517	0.239645	0.325783	-1.43253	-1.75831	-0.300608	16	17	0.0962994	0.0947637	4.51641e-05	0.000997845	10.0052	6.90991	-0.478671	-0.294486	-0.457303	0.000100756	0.00136375	9.20281	6.59751
7	12	18	133.25	30	31	162	0.967742	0.822531	-0.0333457	-0.195599	-0.162254	-0.309999	0.0474605	0.0748502	0.00640211	0.0170216	5.05113	4.07327	-0.477666	YNL215W	30	133	31	163	0.967742	0.815951	-0.0333457	-0.203857	-0.170512	-0.279481	12	18	0.0371363	0.0338967	0.00273072	0.00945898	5.90319	4.66079	-0.436435	-0.29474	-0.45705	0.00640211	0.0170216	5.05113	4.07327
10	9	2	184.25	31.5	29	148	1.08621	1.24493	0.079316	0.218538	0.139222	-0.278111	0.0986798	0.0839853	0.066645	0.0968596	2.70838	2.33449	-0.416158	YDL206W	31.5	208	29	172	1.08621	1.2093	0.079316	0.189483	0.110167	-0.308252	9	2	0.128793	0.118333	0.185652	0.231355	1.68388	1.4638	-0.493952	-0.293181	-0.455055	0.185652	0.231355	1.68388	1.4638
3	8	4	92.5	36.75	31	152	1.18548	0.608553	0.166124	-0.497068	-0.663192	-0.209042	0.0956558	0.0883128	0.000811942	0.00442249	7.11608	5.42105	-0.282935	YDR431W	36.75	84.5	31	150.5	1.18548	0.561462	0.166124	-0.577299	-0.743423	-0.374209	8	4	0.109582	0.117612	0.000865892	0.00457272	7.05175	5.38765	-0.625807	-0.291626	-0.454371	0.000865892	0.00457272	7.05175	5.38765
2	1	5	205.75	37.75	30	152	1.25833	1.35362	0.219828	0.296221	0.0763924	-0.0790664	0.0317096	0.0843865	0.0170312	0.0337485	4.07271	3.38882	-0.0322305	YMR254C	37.75	125	30	150	1.25833	0.833333	0.219828	-0.200635	-0.420463	-0.499203	1	5	0.15605	0.13967	0.0125201	0.0266181	4.38042	3.62616	-0.875683	-0.289135	-0.453957	0.0170312	0.0337485	4.07271	3.38882
5	5	21	127.5	31	28	151	1.10714	0.844371	0.10074	-0.1731	-0.27384	-0.242404	0.0648155	0.0328788	0.00347898	0.0114672	5.66102	4.46827	-0.347285	YLR201C	31	142.25	28	168	1.10714	0.846726	0.10074	-0.166835	-0.267575	-0.341441	5	21	0.0409284	0.0518148	0.000966154	0.00490155	6.94219	5.3182	-0.5603	-0.291923	-0.453793	0.00347898	0.0114672	5.66102	4.46827
7	9	11	154	35.5	31	162	1.14516	0.950617	0.132698	-0.0508875	-0.183586	-0.313378	0.0879678	0.0841384	0.0250413	0.0451449	3.68723	3.09788	-0.484184	YPR109W	35.5	163.25	31	163	1.14516	1.00153	0.132698	0.0014074	-0.131291	-0.272856	9	11	0.104178	0.0827505	0.0861392	0.120282	2.45179	2.11792	-0.423192	-0.293117	-0.453688	0.0861392	0.120282	2.45179	2.11792
2	7	7	109.5	32.25	30	152	1.075	0.720395	0.0704705	-0.330404	-0.400875	-0.290353	0.143183	0.114158	0.0112535	0.0251032	4.48708	3.68476	-0.43977	YMR300C	32.25	121.25	30	150	1.075	0.808333	0.0704705	-0.215002	-0.285472	-0.293098	7	7	0.0886136	0.0539676	0.00758147	0.0186365	4.88205	3.98263	-0.463656	-0.291725	-0.451713	0.0112535	0.0251032	4.48708	3.68476
9	13	6	97	32	33	154	0.969697	0.62987	-0.0325326	-0.462374	-0.429842	-0.258939	0.0635942	0.059999	0.000875421	0.00464587	7.04081	5.37178	-0.379177	YMR123W	32	90.5	33	156	0.969697	0.580128	-0.0325326	-0.544793	-0.512261	-0.322504	13	6	0.0560096	0.0710249	0.000356485	0.00266917	7.93922	5.92599	-0.522444	-0.290721	-0.450811	0.000875421	0.00464587	7.04081	5.37178
11	7	1	214.75	32.5	29	156	1.12069	1.3766	0.108855	0.316841	0.207986	-0.120567	0.0358523	0.089448	0.00137511	0.00622941	6.58923	5.07847	-0.112278	YNR001C	32.5	198	29	170	1.12069	1.16471	0.108855	0.148231	0.0393758	-0.455483	7	1	0.0422779	0.0942058	0.159401	0.202028	1.83633	1.59935	-0.788283	-0.288025	-0.45028	0.159401	0.202028	1.83633	1.59935
3	6	20	89.25	29.5	31	152	0.951613	0.587171	-0.0500185	-0.539713	-0.489695	-0.4709	0.172131	0.137133	0.0107617	0.0243805	4.53176	3.71397	-0.788019	YDR425W	29.5	134	31	150.5	0.951613	0.890365	-0.0500185	-0.117321	-0.0673027	-0.115924	6	20	0.0724061	0.0816848	0.159983	0.202655	1.83269	1.59625	-0.109466	-0.293412	-0.448743	0.159983	0.202655	1.83269	1.59625
1	10	17	104.75	31.5	31	157	1.01613	0.667197	0.0145873	-0.405929	-0.420516	-0.260133	0.0891019	0.10657	0.0025201	0.009305	5.98346	4.6772	-0.381481	YML011C	31.5	102	31	158	1.01613	0.64557	0.0145873	-0.438048	-0.452635	-0.319164	10	17	0.0932511	0.0980663	0.00232141	0.00860683	6.06558	4.7552	-0.515765	-0.289648	-0.448623	0.0025201	0.009305	5.98346	4.6772
9	3	6	132	49.75	33	154	1.50758	0.857143	0.40986	-0.154524	-0.564384	-0.303066	0.0474277	0.0482567	0.000162554	0.00176945	8.7245	6.33709	-0.464292	YOR306C	49.75	135	33	156	1.50758	0.865385	0.40986	-0.144832	-0.554692	-0.277617	3	6	0.0638432	0.0595343	0.000415352	0.00288447	7.78639	5.84841	-0.43271	-0.290342	-0.448501	0.000415352	0.00288447	7.78639	5.84841
2	9	17	128.75	29.75	30	152	0.991667	0.847039	-0.010988	-0.16612	-0.155132	-0.257573	0.0984565	0.0698605	0.0512151	0.0780217	2.97172	2.55077	-0.376544	YNL329C	29.75	132.5	30	150	0.991667	0.883333	-0.010988	-0.125865	-0.114877	-0.320921	9	17	0.125698	0.0865111	0.165025	0.208502	1.80166	1.56781	-0.519278	-0.289247	-0.447911	0.165025	0.208502	1.80166	1.56781
11	15	19	146	26.25	29	156	0.905172	0.935897	-0.10401	-0.0686552	0.0353552	-0.173372	0.057152	0.0607093	0.304016	0.354454	1.19068	1.03718	-0.214132	YBR010W	26.25	136.25	29	170	0.905172	0.801471	-0.10401	-0.224231	-0.12022	-0.399571	15	19	0.121387	0.118129	0.141949	0.183002	1.95228	1.69826	-0.676508	-0.286471	-0.44532	0.304016	0.354454	1.19068	1.03718
12	9	6	137.5	42.25	31	148	1.3629	0.929054	0.304508	-0.0737779	-0.378286	-0.278227	0.112332	0.120247	0.00668333	0.0175095	5.00814	4.04501	-0.416381	YNL109W	42.25	143.25	31	163	1.3629	0.878834	0.304508	-0.129665	-0.434173	-0.29798	9	6	0.123343	0.127377	0.00588925	0.0156194	5.13463	4.15924	-0.473416	-0.288103	-0.444899	0.00668333	0.0175095	5.00814	4.04501
8	10	3	128.5	43	32	160	1.34375	0.803125	0.295194	-0.219512	-0.514705	-0.186842	0.0514338	0.0396709	0.000272622	0.00228222	8.20742	6.08261	-0.240114	YFL036W	43	109.5	32	164	1.34375	0.667683	0.295194	-0.404119	-0.699313	-0.386087	10	3	0.00781444	0.0422626	3.84601e-07	0.000295373	14.7711	8.12727	-0.649553	-0.286465	-0.444833	0.000272622	0.00228222	8.20742	6.08261
12	2	17	166.5	31.5	31	148	1.01613	1.125	0.0156301	0.11607	0.10044	-0.246705	0.0494967	0.0196097	0.0269633	0.0478069	3.61328	3.04058	-0.355581	YBR137W	31.5	171.75	31	163	1.01613	1.05368	0.0156301	0.0509037	0.0352736	-0.328003	2	17	0.049416	0.0444889	0.248695	0.297306	1.39153	1.21299	-0.533436	-0.287354	-0.444508	0.248695	0.297306	1.39153	1.21299
7	7	19	65	20.5	31	162	0.66129	0.401235	-0.417457	-0.913906	-0.496448	-0.237933	0.0876417	0.080429	0.00147517	0.00649508	6.51898	5.03671	-0.338661	YPL002C	20.5	61.75	31	163	0.66129	0.378834	-0.417457	-0.971078	-0.553621	-0.336151	7	19	0.126219	0.150492	0.00312009	0.0102431	5.76989	4.58115	-0.549725	-0.287042	-0.444193	0.00312009	0.0102431	5.76989	4.58115
12	8	24	139.5	24	31	148	0.774194	0.942568	-0.291586	-0.0780049	0.213581	-0.334967	0.510405	0.33676	0.464067	0.5126	0.767726	0.668259	-0.525824	blank	24	171	31	163	0.774194	1.04908	-0.291586	0.00406552	0.295652	-0.242097	8	24	0.653247	0.449097	0.432098	0.481942	0.839103	0.729932	-0.3617	-0.288532	-0.443762	0.464067	0.5126	0.767726	0.668259
14	15	2	44	28.5	30	44	0.95	1	-0.0520637	-0.000923237	0.0511405	-0.295602	0.0547962	0.102789	0.158792	0.200954	1.84016	1.60468	-0.449895	blank	28.5	50.75	30	48	0.95	1.05729	-0.0520637	0.055085	0.107149	-0.277946	15	2	0.0156237	0.106022	0.000838538	0.00448555	7.08385	5.40689	-0.433367	-0.286774	-0.441631	0.158792	0.200954	1.84016	1.60468
4	12	6	149.75	37.5	34	152	1.10294	0.985197	0.0977088	-0.015029	-0.112738	-0.272907	0.0193839	0.041352	0.00136476	0.00620844	6.59678	5.08185	-0.40612	YCR006C	37.5	131.25	34	148	1.10294	0.886824	0.0977088	-0.120274	-0.217983	-0.299675	12	6	0.028874	0.0524823	0.000630695	0.00372994	7.36869	5.59136	-0.476806	-0.286291	-0.441463	0.00136476	0.00620844	6.59678	5.08185
1	12	15	153.75	29.5	31	157	0.951613	0.979299	-0.0500185	-0.0212509	0.0287676	-0.221813	0.0606755	0.0743674	0.412961	0.461747	0.884401	0.772738	-0.307567	YMR003W	29.5	141.75	31	158	0.951613	0.897152	-0.0500185	-0.109485	-0.059467	-0.348387	12	15	0.0282325	0.0309844	0.0244365	0.0437028	3.71168	3.13034	-0.574187	-0.2851	-0.440877	0.412961	0.461747	0.884401	0.772738
13	5	10	186.75	44.5	29	160.5	1.53448	1.16355	0.426887	0.150266	-0.276621	-0.324751	0.0758902	0.0949881	0.00532866	0.0149827	5.23466	4.20086	-0.506119	YIL122W	44.5	233.25	29	169	1.53448	1.38018	0.426887	0.322038	-0.104849	-0.247968	5	10	0.0463159	0.0584641	0.0201566	0.0376127	3.90422	3.28041	-0.373438	-0.28636	-0.439779	0.0201566	0.0376127	3.90422	3.28041
1	13	11	156	26.5	31	157	0.854839	0.993631	-0.157391	-0.00702837	0.150362	-0.26864	0.0623386	0.0510348	0.0169756	0.0337128	4.07598	3.38988	-0.397891	YLL013C	26.5	156	31	158	0.854839	0.987342	-0.157391	-0.0132258	0.144165	-0.301846	13	11	0.0212932	0.0291449	0.000871086	0.00459113	7.04577	5.38363	-0.481145	-0.285243	-0.439518	0.0169756	0.0337128	4.07598	3.38988
3	11	5	141.5	41.25	31	152	1.33065	0.930921	0.28546	-0.0716869	-0.357147	-0.247321	0.0141262	0.0313749	1.70333e-05	0.000622933	10.9803	7.38107	-0.356769	YPL145C	41.25	136	31	150.5	1.33065	0.903654	0.28546	-0.101484	-0.386944	-0.32228	11	5	0.0134667	0.0366671	1.16076e-05	0.000562492	11.3638	7.48313	-0.521995	-0.2848	-0.439382	1.70333e-05	0.000622933	10.9803	7.38107
12	2	14	165.75	29.5	31	148	0.951613	1.11993	-0.0540381	0.112178	0.166216	-0.261048	0.160828	0.136656	0.130616	0.170311	2.03549	1.77013	-0.383246	YDL095W	29.5	162.75	31	163	0.951613	0.998466	-0.0540381	-0.00401603	0.0500221	-0.308923	2	14	0.185894	0.155539	0.627819	0.669806	0.465504	0.400767	-0.495293	-0.284985	-0.439269	0.627819	0.669806	0.465504	0.400767
1	5	24	205	34.5	31	157	1.1129	1.30573	0.101156	0.251767	0.15061	-0.238291	0.252474	0.194793	0.318594	0.369369	1.14384	0.99596	-0.339352	YLR024C	34.5	183.75	31	158	1.1129	1.16297	0.101156	0.134104	0.0329475	-0.330643	5	24	0.275665	0.225937	0.826474	0.85101	0.190587	0.161332	-0.538713	-0.284467	-0.439032	0.826474	0.85101	0.190587	0.161332
7	9	20	110.5	21.5	31	162	0.693548	0.682099	-0.366772	-0.38309	-0.0163173	-0.260301	0.0581509	0.0489491	0.613848	0.654511	0.488008	0.423866	-0.381806	YFR040W	21.5	111.5	31	163	0.693548	0.684049	-0.366772	-0.379776	-0.0130036	-0.309097	9	20	0.0460728	0.0675888	0.611879	0.654423	0.491221	0.424001	-0.495642	-0.284699	-0.438724	0.613848	0.654511	0.488008	0.423866
8	15	21	180.75	35	32	160	1.09375	1.12969	0.0826138	0.121507	0.0388928	-0.260873	0.113282	0.149018	0.541614	0.587395	0.613202	0.532058	-0.382908	YDR258C	35	173.5	32	164	1.09375	1.05793	0.0826138	0.0553428	-0.027271	-0.308251	15	21	0.116982	0.145331	0.67281	0.712714	0.396293	0.338675	-0.49395	-0.284562	-0.438429	0.67281	0.712714	0.396293	0.338675
4	12	12	129.25	30.75	34	152	0.904412	0.850329	-0.101614	-0.162427	-0.0608132	-0.271555	0.0694151	0.0422135	0.178037	0.221866	1.72576	1.50568	-0.403513	YCR009C	30.75	115.5	34	148	0.904412	0.780405	-0.101614	-0.248492	-0.146878	-0.29746	12	12	0.0627166	0.0366174	0.0183915	0.0350364	3.99587	3.35137	-0.472377	-0.284508	-0.437945	0.178037	0.221866	1.72576	1.50568
10	11	17	94.75	24	29	148	0.827586	0.640203	-0.193096	-0.449155	-0.256059	-0.241296	0.0390562	0.0333779	0.000958101	0.00495508	6.95056	5.30734	-0.345148	YCL058C	24	103.5	29	172	0.827586	0.601744	-0.193096	-0.515721	-0.322625	-0.326599	11	17	0.0503802	0.0862452	0.00102711	0.0050798	6.88101	5.28248	-0.53063	-0.283948	-0.437889	0.00102711	0.0050798	6.88101	5.28248
2	6	5	151.75	39.75	30	152	1.325	0.998355	0.281353	-0.00176936	-0.283122	-0.304027	0.0291277	0.0328878	0.000297342	0.00237065	8.12063	6.04459	-0.466145	YOR311C	39.75	173.75	30	150	1.325	1.15833	0.281353	0.146847	-0.134506	-0.265182	6	5	0.030507	0.061186	0.00307332	0.0101863	5.785	4.58671	-0.40785	-0.284604	-0.436998	0.00307332	0.0101863	5.785	4.58671
13	12	21	26.5	22	29	160.5	0.758621	0.165109	-0.276253	-1.8017	-1.52544	-0.305186	0.0384805	0.030478	4.42248e-06	0.000456726	12.3288	7.69143	-0.468382	blank	22	33	29	169	0.758621	0.195266	-0.276253	-1.63409	-1.35784	-0.263955	12	21	0.0435477	0.0364101	9.08507e-06	0.000554838	11.6089	7.49683	-0.405398	-0.284571	-0.43689	9.08507e-06	0.000554838	11.6089	7.49683
11	9	9	126	38.75	29	156	1.33621	0.807692	0.287081	-0.213653	-0.500734	-0.226076	0.071522	0.0685869	0.000788791	0.00431827	7.14501	5.4449	-0.315791	YNR020C	38.75	123.5	29	170	1.33621	0.726471	0.287081	-0.319762	-0.606843	-0.339765	9	9	0.0689427	0.0632984	0.000399571	0.00281902	7.82512	5.87136	-0.55695	-0.282921	-0.43637	0.000788791	0.00431827	7.14501	5.4449
8	7	2	160.25	39.5	32	160	1.23438	1.00156	0.210485	0.00133454	-0.20915	-0.261972	0.0115413	0.0882883	4.6194e-05	0.000952651	9.98266	6.95626	-0.385028	YDR307W	39.5	161.5	32	164	1.23438	0.984756	0.210485	-0.0154811	-0.225966	-0.304225	7	2	0.0291011	0.0844923	0.000580142	0.0035321	7.45224	5.64586	-0.485901	-0.283098	-0.435464	0.000580142	0.0035321	7.45224	5.64586
9	10	15	96.75	27.5	33	154	0.833333	0.628247	-0.184109	-0.465125	-0.281016	-0.27906	0.071869	0.048485	0.0043533	0.0131724	5.43682	4.32963	-0.417988	YJL121C	27.5	98	33	156	0.833333	0.628205	-0.184109	-0.46543	-0.281322	-0.286928	10	15	0.0602243	0.049537	0.00259692	0.00913082	5.95343	4.6961	-0.451324	-0.282994	-0.434656	0.0043533	0.0131724	5.43682	4.32963
8	8	9	118.25	40.25	32	160	1.25781	0.739062	0.228855	-0.302506	-0.531361	-0.244651	0.0537872	0.0635802	0.000283307	0.00231468	8.16898	6.06848	-0.351619	YFL025C	40.25	117.25	32	164	1.25781	0.714939	0.228855	-0.335638	-0.564493	-0.317777	8	9	0.0346243	0.0497529	6.33984e-05	0.00118756	9.66607	6.73585	-0.512993	-0.281214	-0.432306	0.000283307	0.00231468	8.16898	6.06848
2	10	17	120.5	26.75	30	152	0.891667	0.792763	-0.118317	-0.232413	-0.114096	-0.240433	0.104912	0.116044	0.117892	0.15553	2.13799	1.86092	-0.343483	YOR354C	26.75	124.75	30	150	0.891667	0.831667	-0.118317	-0.185438	-0.0671206	-0.321784	10	17	0.117012	0.137087	0.334478	0.385539	1.09518	0.953113	-0.521004	-0.281109	-0.432244	0.334478	0.385539	1.09518	0.953113
9	14	22	179	35.5	33	154	1.07576	1.16234	0.0709796	0.149896	0.0789167	-0.281881	0.0680295	0.0442283	0.103077	0.139337	2.27228	1.97086	-0.423429	YKR090W	35.5	182.75	33	156	1.07576	1.17147	0.0709796	0.157755	0.0867755	-0.281383	14	22	0.0846368	0.043708	0.132695	0.172795	2.0197	1.75565	-0.440238	-0.281632	-0.431834	0.132695	0.172795	2.0197	1.75565
9	16	18	242	38.5	33	154	1.16667	1.57143	0.149042	0.443518	0.294476	-0.239318	0.0790619	0.054449	0.00500784	0.0144355	5.29675	4.23807	-0.341331	YKR103W	38.5	216.75	33	156	1.16667	1.38942	0.149042	0.317556	0.168514	-0.322401	16	18	0.111993	0.102969	0.0572409	0.0860054	2.86049	2.45335	-0.522237	-0.280859	-0.431784	0.0572409	0.0860054	2.86049	2.45335
5	16	19	163.75	36.75	28	151	1.3125	1.08444	0.264826	0.0703721	-0.194454	-0.0143626	0.035587	0.143179	0.00164008	0.00698572	6.41301	4.96389	0.0925736	YOR135C	36.75	141	28	168	1.3125	0.839286	0.264826	-0.181501	-0.446327	-0.538695	16	19	0.0679017	0.119972	0.000950802	0.00485424	6.9582	5.3279	-0.954633	-0.276529	-0.43103	0.00164008	0.00698572	6.41301	4.96389
1	3	11	147.5	26.75	31	157	0.862903	0.93949	-0.156187	-0.0631649	0.093022	-0.258723	0.113854	0.1172	0.200758	0.245569	1.60565	1.40418	-0.378761	YAL045C	26.75	141.25	31	158	0.862903	0.893987	-0.156187	-0.113955	0.0422316	-0.30147	3	11	0.205506	0.203362	0.708667	0.746031	0.344369	0.292988	-0.480393	-0.280096	-0.429577	0.708667	0.746031	0.344369	0.292988
1	3	23	176.5	31.5	31	157	1.01613	1.1242	0.0145873	0.116581	0.101993	-0.321166	0.037394	0.0516829	0.0121025	0.0264484	4.41434	3.63256	-0.499205	YAL037W	31.5	194	31	158	1.01613	1.22785	0.0145873	0.204524	0.189936	-0.241138	3	23	0.0432363	0.0606876	0.00310607	0.0102138	5.7744	4.58401	-0.359784	-0.281152	-0.429494	0.0121025	0.0264484	4.41434	3.63256
2	7	13	128.25	31	30	152	1.03333	0.84375	0.0301772	-0.170086	-0.200263	-0.272725	0.0887506	0.0679759	0.0203328	0.0383945	3.89552	3.25984	-0.40577	YMR304W	31	140.75	30	150	1.03333	0.938333	0.0301772	-0.0638911	-0.0940683	-0.287343	7	13	0.0892644	0.0565725	0.125649	0.164633	2.07426	1.80403	-0.452152	-0.280034	-0.428961	0.125649	0.164633	2.07426	1.80403
3	3	3	68	33.25	31	152	1.07258	0.447368	0.0654871	-0.856479	-0.921966	-0.469971	0.307478	0.289634	0.00928595	0.0219434	4.67925	3.81929	-0.786228	YPL205C	33.25	111.75	31	150.5	1.07258	0.742525	0.0654871	-0.299246	-0.364733	-0.0959066	3	3	0.167607	0.151469	0.0224073	0.0408241	3.79837	3.19848	-0.0694498	-0.282939	-0.427839	0.0224073	0.0408241	3.79837	3.19848
6	3	18	130	28.25	30	168	0.941667	0.77381	-0.0631065	-0.258342	-0.195235	-0.238265	0.0966913	0.091881	0.0273173	0.0482096	3.60023	3.0322	-0.339301	YLR381W	28.25	113	30	155.5	0.941667	0.726688	-0.0631065	-0.323195	-0.260088	-0.318646	3	18	0.17047	0.162534	0.0553657	0.083585	2.89379	2.48189	-0.51473	-0.278455	-0.427016	0.0553657	0.083585	2.89379	2.48189
8	14	16	144.75	30	32	160	0.9375	0.904687	-0.0648165	-0.10029	-0.0354731	-0.193275	0.0428944	0.02382	0.196705	0.24138	1.62605	1.42138	-0.252522	YMR092C	30	122.25	32	164	0.9375	0.745427	-0.0648165	-0.29511	-0.230293	-0.361906	14	16	0.0805348	0.0413532	0.0106081	0.0235658	4.54613	3.74796	-0.601212	-0.277591	-0.426867	0.196705	0.24138	1.62605	1.42138
13	15	1	250.75	21.25	29	160.5	0.732759	1.56231	-0.333083	0.438428	0.771511	-0.281726	0.116567	0.0969551	0.000931611	0.00486247	6.97859	5.32621	-0.42313	YER158C	21.25	340.5	29	169	0.732759	2.01479	-0.333083	0.688861	1.02194	-0.275737	15	1	0.130317	0.135454	0.000563362	0.00346326	7.48159	5.66554	-0.428952	-0.278731	-0.426041	0.000931611	0.00486247	6.97859	5.32621
13	8	7	31	26.75	29	160.5	0.922414	0.193146	-0.0816073	-1.64561	-1.564	-0.321778	0.0907126	0.135263	5.36239e-05	0.00101783	9.83352	6.89008	-0.500386	blank	26.75	40	29	169	0.922414	0.236686	-0.0816073	-1.44148	-1.35987	-0.236852	8	7	0.0531578	0.0978298	1.64433e-05	0.000683939	11.0156	7.28764	-0.351216	-0.279315	-0.425801	5.36239e-05	0.00101783	9.83352	6.89008
3	6	5	117.25	29.5	31	152	0.951613	0.771382	-0.0554078	-0.259743	-0.204336	-0.19743	0.121272	0.10224	0.0434154	0.068426	3.13694	2.682	-0.260536	YDR101C	29.5	92.25	31	150.5	0.951613	0.612957	-0.0554078	-0.491364	-0.435956	-0.356807	6	5	0.116797	0.113691	0.00497714	0.0139724	5.3029	4.27067	-0.591019	-0.277119	-0.425778	0.0434154	0.068426	3.13694	2.682
9	13	10	139.25	52.25	33	154	1.58333	0.904221	0.459406	-0.100904	-0.560309	-0.34314	0.033627	0.0324778	5.93956e-05	0.00103117	9.73129	6.87706	-0.54159	YMR125W	52.25	161.5	33	156	1.58333	1.03526	0.459406	0.0342827	-0.425123	-0.215498	13	10	0.0495517	0.0509006	0.000431248	0.00295713	7.74883	5.82354	-0.308527	-0.279319	-0.425058	0.000431248	0.00295713	7.74883	5.82354
12	1	9	217.75	31	31	148	1	1.47128	-0.0102383	0.380879	0.391117	-0.317694	0.0590873	0.0540718	0.000931305	0.00486247	6.97892	5.32621	-0.492508	YCR030C	31	244.5	31	163	1	1.5	-0.0102383	0.393807	0.404045	-0.238836	1	9	0.0671072	0.0552704	0.00123231	0.0057458	6.69886	5.15929	-0.355182	-0.278265	-0.423845	0.00123231	0.0057458	6.69886	5.15929
8	4	17	122	29.25	32	160	0.914062	0.7625	-0.0905401	-0.274398	-0.183857	-0.293862	0.0885756	0.0985022	0.0254016	0.0456413	3.67294	3.08694	-0.446539	YIL047C	29.25	129.5	32	164	0.914062	0.789634	-0.0905401	-0.236497	-0.145957	-0.261687	4	17	0.070839	0.0513786	0.0259027	0.0457316	3.65341	3.08497	-0.400864	-0.277775	-0.423702	0.0259027	0.0457316	3.65341	3.08497
6	6	1	151.5	37.75	30	168	1.25833	0.901786	0.229549	-0.11238	-0.341929	-0.32277	0.156131	0.213312	0.0220298	0.040811	3.81536	3.1988	-0.502299	YDR148C	37.75	182.5	30	155.5	1.25833	1.17363	0.229549	0.154464	-0.0750841	-0.232927	6	1	0.119771	0.0486762	0.298727	0.348818	1.20822	1.05321	-0.343369	-0.277849	-0.422834	0.298727	0.348818	1.20822	1.05321
9	7	3	159.25	45	33	154	1.36364	1.03409	0.308325	0.0334011	-0.274924	-0.306977	0.085968	0.163931	0.00774098	0.0193022	4.86123	3.94754	-0.471836	YEL011W	45	169	33	156	1.36364	1.08333	0.308325	0.0796652	-0.22866	-0.248113	7	3	0.0858462	0.126151	0.0129256	0.027197	4.34854	3.60465	-0.373728	-0.277545	-0.422782	0.0129256	0.027197	4.34854	3.60465
12	4	14	141.5	32.5	31	148	1.04839	0.956081	0.0440076	-0.045043	-0.0890506	-0.300416	0.0774345	0.112149	0.104986	0.141489	2.25393	1.95554	-0.459182	YDR452W	32.5	146.5	31	163	1.04839	0.898773	0.0440076	-0.107804	-0.151812	-0.25404	4	14	0.071484	0.105209	0.0239093	0.0429027	3.73349	3.14882	-0.385575	-0.277228	-0.422379	0.104986	0.141489	2.25393	1.95554
10	4	9	122.25	40.25	29	148	1.38793	0.826014	0.327005	-0.191418	-0.518422	-0.282574	0.0617008	0.0548655	0.000458874	0.00307211	7.68674	5.78539	-0.424766	YBR269C	40.25	142	29	172	1.38793	0.825581	0.327005	-0.1919	-0.518905	-0.27098	4	9	0.0604478	0.0618516	0.000430506	0.00295581	7.75055	5.82398	-0.419441	-0.276777	-0.422103	0.000458874	0.00307211	7.68674	5.78539
7	11	20	154.5	32.5	31	162	1.04839	0.953704	0.0468903	-0.0477626	-0.0946529	-0.274447	0.031575	0.0190611	0.00929264	0.0219456	4.67853	3.81919	-0.409092	YFR056C	32.5	160.5	31	163	1.04839	0.984663	0.0468903	-0.0160052	-0.0628954	-0.278685	11	20	0.0216829	0.0433714	0.0101921	0.0229067	4.58614	3.77632	-0.434845	-0.276566	-0.421968	0.0101921	0.0229067	4.58614	3.77632
14	9	17	35.5	21.25	30	44	0.708333	0.806818	-0.34613	-0.214756	0.131373	-0.235407	0.0705746	0.112898	0.0337381	0.0566446	3.38913	2.87096	-0.333788	blank	21.25	36.5	30	48	0.708333	0.760417	-0.34613	-0.274755	0.0713742	-0.316336	9	17	0.0508685	0.0703854	0.0675037	0.0985338	2.69557	2.31736	-0.510114	-0.275872	-0.421951	0.0675037	0.0985338	2.69557	2.31736
3	2	22	97.75	21	31	152	0.677419	0.643092	-0.3906	-0.442517	-0.0519168	-0.312994	0.017303	0.0802391	0.00926879	0.0219125	4.6811	3.8207	-0.483442	YDR392W	21	100.75	31	150.5	0.677419	0.669435	-0.3906	-0.404799	-0.0141993	-0.241071	2	22	0.0950399	0.115013	0.78459	0.814591	0.242594	0.205069	-0.359649	-0.277032	-0.421546	0.78459	0.814591	0.242594	0.205069
13	4	9	29.25	28	29	160.5	0.965517	0.182243	-0.0357295	-1.7034	-1.66767	-0.324147	0.0594192	0.0377406	1.24548e-05	0.000599828	11.2934	7.41887	-0.504955	blank	28	37.25	29	169	0.965517	0.220414	-0.0357295	-1.5138	-1.47807	-0.230178	4	9	0.0889457	0.0840194	5.98767e-05	0.00118056	9.72322	6.74177	-0.337873	-0.277163	-0.421414	5.98767e-05	0.00118056	9.72322	6.74177
14	11	1	53.5	28.5	30	44	0.95	1.21591	-0.0555256	0.194398	0.249924	-0.245752	0.0983264	0.0969732	0.0147079	0.0303648	4.21937	3.49447	-0.353742	blank	28.5	56.25	30	48	0.95	1.17188	-0.0555256	0.1577	0.213226	-0.304658	11	1	0.07291	0.114651	0.00996114	0.0225796	4.60906	3.79071	-0.486768	-0.275205	-0.420255	0.0147079	0.0303648	4.21937	3.49447
5	2	24	246.5	33.75	28	151	1.20536	1.63245	0.171687	0.481478	0.309791	-0.301673	0.064302	0.0925727	0.00237279	0.00891415	6.04369	4.72012	-0.461605	YOR161C	33.75	256.75	28	168	1.20536	1.52827	0.171687	0.420356	0.248669	-0.250531	2	24	0.102006	0.101954	0.0164906	0.0324026	4.10496	3.42952	-0.378562	-0.276102	-0.420084	0.0164906	0.0324026	4.10496	3.42952
3	3	12	155.5	33.5	31	152	1.08065	1.02303	0.0743478	0.0227081	-0.0516397	-0.288037	0.101015	0.0987378	0.381838	0.430496	0.96276	0.842817	-0.435304	YBR182C	33.5	149	31	150.5	1.08065	0.990033	0.0743478	-0.0105505	-0.0848983	-0.26177	3	12	0.0656094	0.0691466	0.0812151	0.114502	2.51065	2.16716	-0.40103	-0.274904	-0.418167	0.381838	0.430496	0.96276	0.842817
13	1	19	220	39.75	29	160.5	1.37069	1.37072	0.311214	0.312635	0.00142111	-0.222874	0.050826	0.0512833	0.958921	0.963761	0.0419466	0.0369117	-0.309613	YGL141W	39.75	243.75	29	169	1.37069	1.44231	0.311214	0.364915	0.0537008	-0.322468	1	19	0.051893	0.0477429	0.130283	0.17	2.03805	1.77196	-0.522372	-0.272671	-0.415993	0.958921	0.963761	0.0419466	0.0369117
14	9	11	32.75	29.75	30	44	0.991667	0.744318	-0.00905076	-0.295849	-0.286798	-0.285769	0.0701221	0.0564528	0.00382236	0.0122302	5.56689	4.40384	-0.43093	blank	29.75	37.5	30	48	0.991667	0.78125	-0.00905076	-0.248018	-0.238967	-0.261676	9	11	0.0841012	0.0872728	0.0107984	0.0238212	4.52836	3.73718	-0.400842	-0.273723	-0.415886	0.0107984	0.0238212	4.52836	3.73718
14	6	16	33.75	25.25	30	44	0.841667	0.767045	-0.174122	-0.265509	-0.0913872	-0.349117	0.0667598	0.0686558	0.0714709	0.10268	2.63847	2.27614	-0.553118	YGR272C	25.25	55.25	30	48	0.841667	1.15104	-0.174122	-0.0318661	0.142255	-0.200402	6	16	0.68815	0.610189	0.707059	0.744739	0.346641	0.294721	-0.278347	-0.274759	-0.415732	0.707059	0.744739	0.346641	0.294721
1	6	23	178.25	30	31	157	0.967742	1.13535	-0.0343884	0.125542	0.15993	-0.238581	0.0642102	0.0757692	0.0155499	0.0316533	4.1637	3.45291	-0.33991	YML048W-A	30	171	31	158	0.967742	1.08228	-0.0343884	0.0773102	0.111699	-0.306776	6	23	0.0849803	0.0814778	0.0784051	0.111303	2.54587	2.1955	-0.491002	-0.272679	-0.415456	0.0784051	0.111303	2.54587	2.1955
14	14	21	32	28.5	30	44	0.95	0.727273	-0.0565684	-0.319676	-0.263108	-0.341789	0.101806	0.0957156	0.0140497	0.0294242	4.26516	3.52594	-0.538984	blank	28.5	40.5	30	48	0.95	0.84375	-0.0565684	-0.173028	-0.116459	-0.206154	14	21	0.0663233	0.0603713	0.0391453	0.0628757	3.24047	2.76659	-0.289847	-0.273972	-0.414416	0.0391453	0.0628757	3.24047	2.76659
3	3	11	157.5	33.5	31	152	1.08065	1.03618	0.0765269	0.0352173	-0.0413096	-0.279277	0.073926	0.0829714	0.345176	0.394991	1.0637	0.928893	-0.418407	YPL200W	33.5	147.5	31	150.5	1.08065	0.980066	0.0765269	-0.0211835	-0.0977103	-0.266365	3	11	0.0829175	0.0726063	0.099688	0.135591	2.30571	1.99811	-0.410215	-0.272821	-0.414311	0.345176	0.394991	1.0637	0.928893
1	3	20	168.25	35.5	31	157	1.14516	1.07166	0.131967	0.0690873	-0.0628792	-0.201189	0.100419	0.110777	0.299189	0.349889	1.20668	1.05014	-0.267786	YLR003C	35.5	161.25	31	158	1.14516	1.02057	0.131967	0.0198222	-0.112144	-0.341121	3	20	0.12213	0.107753	0.163612	0.206765	1.81026	1.57617	-0.55966	-0.271155	-0.413723	0.299189	0.349889	1.20668	1.05014
5	1	21	229.75	29.5	28	151	1.05357	1.52152	0.0447274	0.412281	0.367554	-0.214634	0.0382771	0.0578614	0.000308328	0.00241594	8.08435	6.02567	-0.29372	YLR171W	29.5	221	28	168	1.05357	1.31548	0.0447274	0.269419	0.224691	-0.327703	1	21	0.0726483	0.107986	0.00850897	0.0201783	4.76663	3.90315	-0.532837	-0.271168	-0.413278	0.00850897	0.0201783	4.76663	3.90315
10	8	19	74.5	17.75	29	148	0.612069	0.503378	-0.501362	-0.688185	-0.186823	-0.0946744	0.213593	0.209332	0.178545	0.222342	1.72291	1.50354	-0.0623359	YCR028C	17.75	58.5	29	172	0.612069	0.340116	-0.501362	-1.07925	-0.577884	-0.442919	8	19	0.174475	0.183504	0.00700689	0.0176353	4.96086	4.03785	-0.763167	-0.268797	-0.412752	0.178545	0.222342	1.72291	1.50354
12	6	2	158.25	21.5	31	148	0.693548	1.06926	-0.402128	0.0631231	0.465251	-0.214168	0.392932	0.307235	0.0986732	0.13399	2.31594	2.00999	-0.292822	YDR459C	21.5	181.75	31	163	0.693548	1.11503	-0.402128	0.108208	0.510336	-0.32468	6	2	0.346471	0.146973	0.0602228	0.0898578	2.8097	2.40953	-0.526794	-0.269424	-0.409808	0.0986732	0.13399	2.31594	2.00999
14	10	11	33.5	28.5	30	44	0.95	0.761364	-0.0526803	-0.272985	-0.220305	-0.284814	0.0821478	0.056413	0.0126839	0.027374	4.36742	3.59816	-0.429088	blank	28.5	38.25	30	48	0.95	0.796875	-0.0526803	-0.227814	-0.175134	-0.254425	10	11	0.101707	0.0875601	0.0411189	0.0652466	3.19129	2.72958	-0.386345	-0.26962	-0.407717	0.0411189	0.0652466	3.19129	2.72958
4	11	18	106.25	34.25	34	152	1.00735	0.699013	0.00661001	-0.367809	-0.374419	-0.36193	0.175828	0.170089	0.0237386	0.0432753	3.74065	3.14017	-0.577831	YHL023C	34.25	135	34	148	1.00735	0.912162	0.00661001	-0.0920341	-0.0986442	-0.178957	11	18	0.0510648	0.0535757	0.030661	0.0522121	3.48476	2.95244	-0.235477	-0.270443	-0.406654	0.030661	0.0522121	3.48476	2.95244
9	3	19	182	39.25	33	154	1.18939	1.18182	0.172593	0.166806	-0.00578726	-0.289399	0.0300982	0.0389092	0.726205	0.757548	0.319923	0.277669	-0.437931	YOL118C	39.25	193	33	156	1.18939	1.23718	0.172593	0.212566	0.0399723	-0.248935	3	19	0.041417	0.0359523	0.149132	0.190934	1.90293	1.65583	-0.37537	-0.269167	-0.406651	0.726205	0.757548	0.319923	0.277669
2	10	21	137.5	33.25	30	152	1.10833	0.904605	0.0381373	-0.100487	-0.138624	-0.25733	0.374048	0.341823	0.512314	0.55926	0.668818	0.58114	-0.376074	YOR356W	33.25	140.5	30	150	1.10833	0.936667	0.0381373	-0.0674789	-0.105616	-0.278974	10	21	0.351183	0.314576	0.58993	0.633912	0.527752	0.455845	-0.435422	-0.268152	-0.405748	0.58993	0.633912	0.527752	0.455845
[truncated: 4,252 more rows]

## Sheet: CENP-A OE suppressors
Plate	Row	Column	control.1	query.1	norm_query.1	norm_control.1	log_norm_query.1	log_norm_control.1	mean_usLGR.1	Mean_LGR.1	sd_usLGR.1	sd_LGR.1	p.value.1	q.value.1	negLOG.p.value.1	negLOG.q.value.1	mean_Z_score.1	ID	query.2	control.2	norm_query.2	norm_control.2	log_norm_query.2	log_norm_control.2	mean_usLGR.2	Mean_LGR.2	sd_usLGR.2	sd_LGR.2	p.value.2	q.value.2	negLOG.p.value.2	negLOG.q.value.2	mean_Z_score.2	Mean_LGR	Mean_Z	max_p	max_q	max_negLOG.p	max_negLOG.q	ORF Name	Gene Name	Description	Overlaps with verified ORF	Overlaps with verified gene	description of overlapped gene
[truncated: 114 more rows]

[truncated: 2 more sheets: ChimeraC OE screen data, ChimeraC SDL]
