# Supplementary material for: Humanization reveals pervasive incompatibility of yeast and human kinetochore components
Source: G3 (Bethesda). 2023 Nov 14;14(1):jkad260. doi: 10.1093/g3journal/jkad260 (PMC10755175; doi:10.1093/g3journal/jkad260)
Supplement: jkad260_Supplementary_Data [file jkad260_supplementary_data.zip › Table_S6_G3-2023-404663.xlsx]

## Sheet: NDC80 humanization plated exp
	OD	ml plated	cells plated	colonies counted after 10-20 days	humanization frequency	humanization per bilion plated	PCR confirmed humanized colonies
pGOL081 in yGOL101-1	11.9	1	119000000	4	3.36134e-08	33.6134	0/4
pGOL081 in yGOL102-1	12	1	120000000	9	7.5e-08	75	0/8
pGOL081 in yGOL108-2	11.9	1	119000000	23	1.93277e-07	193.277	0/16
pGOL081 in yGOL111-2	11.6	1	116000000	1	8.62069e-09	8.62069	0/1
pGOL081 in yGOL115-1	11.6	1	116000000	1	8.62069e-09	8.62069	0/1
pGOL081 in yGOL116-1	11.1	1	111000000	2	1.8018e-08	18.018	0/2
pGOL081 in yGOL118-1	10.4	1	104000000	1	9.61538e-09	9.61538	0/1
pGOL081 in yGOL119-1	10.4	1	104000000	0
pGOL081 in yGOL153-1	9	0.2	18000000	0
pGOL081 in yGOL153-2	10.6	1	106000000	7	6.60377e-08	66.0377	0/7
pGOL081 in yGOL154-1	8.7	0.2	17400000	0
pGOL081 in yGOL154-2	10.3	1	103000000	20	1.94175e-07	194.175	0/16
pGOL081 in yGOL156-1	8.7	0.2	17400000	0
pGOL081 in yGOL156-2	9.9	1	99000000	0
pGOL081 in yGOL157-1	10.3	0.2	20600000	0
pGOL081 in yGOL157-2	9.5	1	95000000	22	2.31579e-07	231.579	0/16
pGOL081 in yGOL159-1	8.1	0.2	1.62e+07	0
pGOL081 in yGOL159-1	9.4	0.2	18800000	0
pGOL081 in yGOL159-2	10.3	1	103000000	24	2.3301e-07	233.01	0/16
pGOL081 in yGOL160-2	9.9	1	99000000	0
pGOL081 in yGOL168-1	6.5	0.2	13000000	0
pGOL081 in yGOL168-2	11.2	1	112000000	27	2.41071e-07	241.071	0/16
pGOL081 in yGOL168-3	11.5	1	115000000	21	1.82609e-07	182.609	0/16
pGOL081 in yGOL171-1	6.8	0.2	1.36e+07	3	2.20588e-07	220.588	0/3
pGOL081 in yGOL171-2	12.2	1	122000000	3	2.45902e-08	24.5902	0/3
pGOL081 in yGOL171-3	11.5	1	115000000	7	6.08696e-08	60.8696	0/7
pGOL081 in yGOL174-1	3.4	0.2	6.8e+06	1	1.47059e-07	147.059	0/1
pGOL081 in yGOL174-2	8.1	1	81000000	0
pGOL081 in yGOL174-3	7.9	1	79000000	0
pGOL081 in yGOL177-1	4.2	0.2	8400000	0
pGOL081 in yGOL177-2	8.3	1	83000000	1	1.20482e-08	12.0482	0/1
pGOL081 in yGOL177-3	8.5	1	85000000	0
pGOL081 in yGOL180-1	5.8	0.2	11600000	0
pGOL081 in yGOL180-2	7.7	1	77000000	0
pGOL081 in yGOL180-3	7.4	1	74000000	0
pGOL081 in yGOL91-1	11.2	1	112000000	5	4.46429e-08	44.6429	0/5
pGOL081 in yGOL92-1	11.5	1	115000000	26	2.26087e-07	226.087	0/16
pGOL081 in yGOL94-1	11.8	1	118000000	3	2.54237e-08	25.4237	0/3
pGOL081 in yGOL95-1	11.5	1	115000000	72	6.26087e-07	626.087	0/16
pGOL104 in yGOL91-1	12.6	0.2	25200000	1	3.96825e-08	39.6825	0/1
pGOL104 in yGOL91-1	12.6	2	252000000	3	1.19048e-08	11.9048	0/3
pGOL104 in yGOL91-2	12.5	0.2	25000000	0
pGOL104 in yGOL91-2	12.5	2	250000000	2	8e-09	8	0/2
pGOL104 in yGOL91-3	12.6	0.2	25200000	0
pGOL104 in yGOL91-3	12.6	2	252000000	0
pGOL105 in yGOL118-1	8.8	0.2	1.76e+07	0
pGOL105 in yGOL118-1	8.8	2	176000000	0
pGOL105 in yGOL118-2	8.1	0.2	1.62e+07	0
pGOL105 in yGOL118-2	8.1	2	162000000	0
pGOL105 in yGOL118-3	9.5	0.2	19000000	0
pGOL105 in yGOL118-3	9.5	2	190000000	4	2.10526e-08	21.0526	0/4
pGOL106 in yGOL115-1	12.8	0.2	2.56e+07	0
pGOL106 in yGOL115-1	12.8	2	256000000	0
pGOL106 in yGOL115-2	12.9	0.2	25800000	0
pGOL106 in yGOL115-2	12.9	2	258000000	0
pGOL106 in yGOL115-3	13.4	0.2	26800000	1	3.73134e-08	37.3134	0/1
pGOL106 in yGOL115-3	13.4	2	268000000	0
pGOL107 in yGOL101-1	9.9	0.2	1.98e+07	0
pGOL107 in yGOL101-1	9.9	2	198000000	0
pGOL107 in yGOL101-2	10.1	0.2	20200000	0
pGOL107 in yGOL101-2	10.1	2	202000000	0
pGOL107 in yGOL101-3	8.1	0.2	1.62e+07	0
pGOL107 in yGOL101-3	8.1	2	162000000	0
pRS415 in yGOL101-1	7.8	2	156000000	0
pRS415 in yGOL101-2	9.3	2	186000000	0
pRS415 in yGOL101-3	8.4	2	168000000	0
pRS415 in yGOL115-1	8.8	2	176000000	9	5.11364e-08	51.1364	0/8
pRS415 in yGOL115-2	9.7	2	194000000	3	1.54639e-08	15.4639	0/3
pRS415 in yGOL115-3	8.6	2	172000000	1	5.81395e-09	5.81395	0/1
pRS415 in yGOL118-1	5	2	100000000	1	1e-08	10	0/1
pRS415 in yGOL118-2	5.5	2	110000000	0
pRS415 in yGOL118-3	5	2	100000000	0
pRS415 in yGOL153-1	7.8	0.2	15600000	0
pRS415 in yGOL154-1	8.6	0.2	17200000	0
pRS415 in yGOL156-1	9.8	0.2	1.96e+07	0
pRS415 in yGOL157-1	9.3	0.2	1.86e+07	0
pRS415 in yGOL159-1	7.5	0.2	15000000	0
pRS415 in yGOL159-1	8.4	0.2	16800000	0
pRS415 in yGOL168-1	7.6	0.2	15200000	4	2.63158e-07	263.158	0/4
pRS415 in yGOL171-1	7	0.2	1.4e+07	1	7.14286e-08	71.4286	0/1
pRS415 in yGOL174-1	4.7	0.2	9400000	0
pRS415 in yGOL177-1	4.9	0.2	9.8e+06	0
pRS415 in yGOL180-1	5.1	0.2	10200000	0
pRS415 in yGOL91-1	9.2	2	184000000	1	5.43478e-09	5.43478	0/1
pRS415 in yGOL91-2	9.1	2	182000000	2	1.0989e-08	10.989	0/2
pRS415 in yGOL91-3	9.3	2	186000000	11	5.91398e-08	59.1398	0/8
yGOL104-1	1.7	4	68000000	28	4.11765e-07	411.765	0/ 16
yGOL104-2	2.1	4	84000000	16	1.90476e-07	190.476	0/16
yGOL105-1	3	4	120000000	76	6.33333e-07	633.333	0/16
yGOL105-2	3.4	4	136000000	2	1.47059e-08	14.7059	0/2
yGOL121-1	3.8	4	152000000	12	7.89474e-08	78.9474	0/12
yGOL148-1	4.5	4	180000000	5	2.77778e-08	27.7778	0/5
yGOL152-1	4	4	160000000	27	1.6875e-07	168.75	0/16
yGOL152-2	4.6	4	184000000	2	1.08696e-08	10.8696	0/2
yGOL162-1	10.8	0.17	1.836e+07	3	1.63399e-07	163.399	0/3
yGOL162-1	10.8	1.7	183600000	1	5.44662e-09	5.44662	0/1
yGOL162-2	11.1	0.17	18870000	2	1.05988e-07	105.988	0/2
yGOL162-2	11.1	1.7	1.887e+08	3	1.58983e-08	15.8983	0/3
yGOL162-3	4.1	4	164000000	1	6.09756e-09	6.09756	0/1
yGOL163-1	10.8	0.17	1.836e+07	2	1.08932e-07	108.932	0/2
yGOL163-1	10.8	1.7	183600000	16	8.7146e-08	87.146	0/16
yGOL163-2	10.3	0.17	1.751e+07	2	1.1422e-07	114.22	0/2
yGOL163-2	10.3	1.7	1.751e+08	5	2.85551e-08	28.5551	0/5
yGOL163-3	4.3	4	172000000	0
yGOL164-3	3.7	4	148000000	0
yGOL165-1	8.7	0.17	14790000	0
yGOL165-1	8.7	1.7	147900000	0
yGOL165-2	9.8	0.17	1.666e+07	2	1.20048e-07	120.048	0/2
yGOL165-2	9.8	1.7	166600000	3	1.80072e-08	18.0072	0/3
yGOL165-3	4.1	4	164000000	0
yGOL166-1	8.9	0.17	1.513e+07	0
yGOL166-1	8.9	1.7	151300000	2	1.32188e-08	13.2188	0/3
yGOL166-2	9.3	0.17	1.581e+07	0
yGOL166-2	9.3	1.7	158100000	0
yGOL97-1	11.3	0.2	2.26e+07	2	8.84956e-08	88.4956	0/2
yGOL97-2	12.7	0.2	25400000	20	7.87402e-07	787.402	0/16
yGOL97-3	12.3	0.2	2.46e+07	6	2.43902e-07	243.902	0/16
yGOL97-4	11.9	0.2	2.38e+07	1	4.20168e-08	42.0168	0/1
